# Supplementary material for: Cell populations in human breast cancers are molecularly and biologically distinct with age
Source: Nat Aging. 2025 Nov 4;5(12):2546–63. doi: 10.1038/s43587-025-00984-1 (PMC12705435; doi:10.1038/s43587-025-00984-1)
Supplement: Supplementary file 4 — Stage I–III METABRIC and TCGA donors included in analyses, Differential gene expression analysis of high variance genes from METABRIC and high abundance genes in TCGA, and GSEA results of METABRIC and TCGA analysis (corresponds to Fig. 1). METABRIC-assigned patient IDs, age at diagnosis, ER and HER2 expression status (denoted as THREEGENE in METABRIC clinical metadata), and tumor stage. TCGA-assigned Sample IDs, age at diagnosis. PAM50 subtype, and tumor stage. Genes expressed by TNBC/Basal or ER + /Luminal A donors <45 and >65 were selected for high variance in METABRIC and high abundance in TCGA and differential gene expression analysis was performed. Genes are shown with the log2fold change difference of >65 vs <45 (fold change > 0 = enriched in >65, fold change < 0 = enriched in <45), as well as the p-value, adjusted p-value, and -log10 of the adjusted p-value for all data except the Basal TCGA, which depicts the -log10 of the nominal p-value. Tables for TNBC/Basal and ER + /Luminal A breast cancer show all GSEA pathways (MSigDB) that were statistically significantly enriched at p-adjusted < 0.05 in either >65 or <45 age groups. Tables also show GSEA p-values, adjusted p-values, log2error, enrichment scores (ES), normalized enrichment scores (NES), and the gene set from which that pathway was pulled (gmt). [file 43587_2025_984_MOESM4_ESM.xlsx]

## Sheet: Table Legend
Stage I-III METABRIC and TCGA donors included in analyses, Differential gene expression analysis of high variance genes from METABRIC and high abundance genes in TCGA, and GSEA results of METABRIC and TCGA analysis (corresponds to Figure 1). METABRIC-assigned patient IDs, age at diagnosis, ER and HER2 expression status (denoted as THREEGENE in METABRIC clinical metadata), and tumor stage. TCGA-as…

## Sheet: TNBC - METABRIC Clinical
Figure 1 METABRIC TNBC Clinical Information
PATIENT_ID	AGE_AT_DIAGNOSIS	THREEGENE	TUMOR_STAGE
MB-0581	96.29	ER-/HER2-	2
MB-0436	88.29	ER-/HER2-	1
MB-0582	84.76	ER-/HER2-	2
MB-5427	83.68	ER-/HER2-	2
MB-0292	80.34	ER-/HER2-	2
MB-5534	80.09	ER-/HER2-	3
MB-0340	79.97	ER-/HER2-	2
MB-5209	79.17	ER-/HER2-	2
MB-4828	78.87	ER-/HER2-	3
MB-0664	78.27	ER-/HER2-	3
MB-0494	77.22	ER-/HER2-	3
MB-0149	77.13	ER-/HER2-	2
MB-0365	76.84	ER-/HER2-	1
MB-0608	76.81	ER-/HER2-	2
MB-5148	76.72	ER-/HER2-	1
MB-5052	76.66	ER-/HER2-	2
MB-5222	76.2	ER-/HER2-	1
MB-4694	76.06	ER-/HER2-	1
MB-0289	75.91	ER-/HER2-	2
MB-0000	75.65	ER-/HER2-	2
MB-6237	75.62	ER-/HER2-	1
MB-5232	74.53	ER-/HER2-	1
MB-4859	74.29	ER-/HER2-	1
MB-0643	73.46	ER-/HER2-	3
MB-0354	73.01	ER-/HER2-	2
MB-5311	73.01	ER-/HER2-	2
MB-5258	72.77	ER-/HER2-	2
MB-0375	72.69	ER-/HER2-	2
MB-0414	72.16	ER-/HER2-	2
MB-0617	72.14	ER-/HER2-	2
MB-0157	71.5	ER-/HER2-	2
MB-0906	70.6	ER-/HER2-	2
MB-0150	70.22	ER-/HER2-	2
MB-4770	70.22	ER-/HER2-	1
MB-0558	69.88	ER-/HER2-	2
MB-5465	69.83	ER-/HER2-	2
MB-4880	69.68	ER-/HER2-	2
MB-5173	69.05	ER-/HER2-	2
MB-5652	68.75	ER-/HER2-	1
MB-0100	68.68	ER-/HER2-	2
MB-5065	68.66	ER-/HER2-	1
MB-3476	68.59	ER-/HER2-	1
MB-0399	68.47	ER-/HER2-	3
MB-5225	68.01	ER-/HER2-	2
MB-5421	68	ER-/HER2-	1
MB-4715	67.8	ER-/HER2-	2
MB-5655	67.57	ER-/HER2-	2
MB-5551	67.24	ER-/HER2-	2
MB-3046	67.2	ER-/HER2-	1
MB-0209	67.17	ER-/HER2-	1
MB-6224	66.94	ER-/HER2-	2
MB-3500	66.91	ER-/HER2-	1
MB-5350	66.7	ER-/HER2-	2
MB-5531	66.56	ER-/HER2-	1
MB-5588	66.55	ER-/HER2-	2
MB-0540	66.11	ER-/HER2-	1
MB-4769	65.86	ER-/HER2-	2
MB-5008	65.76	ER-/HER2-	3
MB-3367	65.62	ER-/HER2-	1
MB-4667	65.58	ER-/HER2-	1
MB-5408	65.48	ER-/HER2-	1
MB-5188	65.44	ER-/HER2-	2
MB-4974	65.16	ER-/HER2-	1
MB-5442	44.93	ER-/HER2-	2
MB-5560	44.05	ER-/HER2-	1
MB-0424	44.02	ER-/HER2-	3
MB-4809	43.77	ER-/HER2-	1
MB-3063	43.51	ER-/HER2-	3
MB-4717	43.51	ER-/HER2-	2
MB-4911	43.51	ER-/HER2-	2
MB-5547	43.08	ER-/HER2-	2
MB-4146	43.06	ER-/HER2-	2
MB-3297	42.72	ER-/HER2-	2
MB-4876	42.45	ER-/HER2-	2
MB-3153	42.17	ER-/HER2-	2
MB-5559	42.12	ER-/HER2-	2
MB-5223	42.05	ER-/HER2-	2
MB-5335	41.81	ER-/HER2-	2
MB-5616	41.53	ER-/HER2-	2
MB-0489	41.46	ER-/HER2-	1
MB-0214	41.41	ER-/HER2-	2
MB-5348	41.27	ER-/HER2-	2
MB-4622	40.83	ER-/HER2-	2
MB-5482	40.75	ER-/HER2-	2
MB-5115	40.57	ER-/HER2-	2
MB-5529	40.21	ER-/HER2-	2
MB-0372	39.86	ER-/HER2-	1
MB-0115	39.84	ER-/HER2-	2
MB-3014	39.7	ER-/HER2-	2
MB-4621	39.51	ER-/HER2-	3
MB-5057	39.25	ER-/HER2-	1
MB-0259	38.99	ER-/HER2-	3
MB-5450	38.92	ER-/HER2-	1
MB-0164	37.87	ER-/HER2-	2
MB-5390	37.27	ER-/HER2-	3
MB-3702	37.16	ER-/HER2-	2
MB-5453	36.99	ER-/HER2-	2
MB-0500	36.56	ER-/HER2-	2
MB-2827	36.5	ER-/HER2-	2
MB-0420	34.92	ER-/HER2-	1
MB-0278	34.3	ER-/HER2-	3
MB-4938	33.92	ER-/HER2-	2
MB-2917	33.9	ER-/HER2-	2
MB-4993	33.55	ER-/HER2-	2
MB-4893	33.04	ER-/HER2-	2
MB-5100	32.74	ER-/HER2-	2
MB-5154	31.87	ER-/HER2-	1
MB-5294	31.71	ER-/HER2-	3
MB-5323	31.26	ER-/HER2-	1
MB-2957	31.02	ER-/HER2-	2
MB-2753	30.95	ER-/HER2-	2
MB-3277	29.92	ER-/HER2-	2
MB-4732	26.72	ER-/HER2-	2

## Sheet: ER+ - METABRIC Clinical
Figure 1 METABRIC ER+ Clinical Information
PATIENT_ID	AGE_AT_DIAGNOSIS	THREEGENE	TUMOR_STAGE
MB-0319	92.14	ER+/HER2- High Prolif	2
MB-0339	90.43	ER+/HER2- Low Prolif	2
MB-5224	90.23	ER+/HER2- Low Prolif	2
MB-5441	90.08	ER+/HER2- Low Prolif	3
MB-0454	90.02	ER+/HER2- Low Prolif	1
MB-0309	89.43	ER+/HER2- Low Prolif	2
MB-4794	89	ER+/HER2- High Prolif	2
MB-5193	88.8	ER+/HER2- High Prolif	2
MB-4845	86.75	ER+/HER2- Low Prolif	2
MB-6006	86.61	ER+/HER2- Low Prolif	1
MB-5513	86.55	ER+/HER2- High Prolif	2
MB-0028	86.41	ER+/HER2- High Prolif	2
MB-0322	86.28	ER+/HER2- Low Prolif	2
MB-0353	86.26	ER+/HER2- Low Prolif	2
MB-0203	86.24	ER+/HER2- High Prolif	2
MB-5429	86.04	ER+/HER2- Low Prolif	1
MB-0177	85.94	ER+/HER2- Low Prolif	2
MB-5403	85.94	ER+/HER2- Low Prolif	2
MB-6138	85.85	ER+/HER2- Low Prolif	2
MB-0143	85.39	ER+/HER2- High Prolif	2
MB-0428	85.21	ER+/HER2- High Prolif	2
MB-0492	85.21	ER+/HER2- High Prolif	2
MB-0459	85.09	ER+/HER2- High Prolif	3
MB-0631	84.41	ER+/HER2- Low Prolif	2
MB-5550	84.3	ER+/HER2- High Prolif	2
MB-0035	84.22	ER+/HER2- High Prolif	2
MB-0591	84	ER+/HER2- High Prolif	1
MB-0173	83.99	ER+/HER2- High Prolif	2
MB-5124	83.96	ER+/HER2- High Prolif	3
MB-0545	83.92	ER+/HER2- High Prolif	2
MB-0380	83.9	ER+/HER2- High Prolif	2
MB-0112	83.89	ER+/HER2- Low Prolif	3
MB-0891	83.68	ER+/HER2- Low Prolif	2
MB-0360	83.58	ER+/HER2- High Prolif	2
MB-4791	83.49	ER+/HER2- High Prolif	1
MB-0170	83.35	ER+/HER2- Low Prolif	2
MB-4829	83.27	ER+/HER2- High Prolif	2
MB-0606	83.19	ER+/HER2- High Prolif	1
MB-0425	83.17	ER+/HER2- Low Prolif	2
MB-0904	83.01	ER+/HER2- Low Prolif	2
MB-0119	82.73	ER+/HER2- High Prolif	2
MB-5393	82.72	ER+/HER2- Low Prolif	2
MB-0109	82.53	ER+/HER2- High Prolif	2
MB-0306	82.53	ER+/HER2- High Prolif	2
MB-0654	82.5	ER+/HER2- Low Prolif	2
MB-0301	82.46	ER+/HER2- Low Prolif	2
MB-0554	82.35	ER+/HER2- Low Prolif	1
MB-0872	82.34	ER+/HER2- Low Prolif	2
MB-0437	82.17	ER+/HER2- High Prolif	2
MB-4687	81.98	ER+/HER2- High Prolif	2
MB-0490	81.9	ER+/HER2- Low Prolif	3
MB-0427	81.89	ER+/HER2- High Prolif	2
MB-0348	81.88	ER+/HER2- Low Prolif	2
MB-5402	81.76	ER+/HER2- High Prolif	1
MB-5617	81.63	ER+/HER2- Low Prolif	2
MB-5404	81.57	ER+/HER2- High Prolif	2
MB-0302	81.53	ER+/HER2- Low Prolif	2
MB-4849	81.52	ER+/HER2- High Prolif	2
MB-0460	81.44	ER+/HER2- Low Prolif	2
MB-4661	81.11	ER+/HER2- Low Prolif	2
MB-4797	81.06	ER+/HER2- High Prolif	1
MB-0146	81	ER+/HER2- High Prolif	2
MB-4654	80.82	ER+/HER2- High Prolif	1
MB-5613	80.21	ER+/HER2- High Prolif	3
MB-5485	80.08	ER+/HER2- High Prolif	2
MB-5184	79.76	ER+/HER2- Low Prolif	1
MB-5233	79.59	ER+/HER2- High Prolif	2
MB-0603	79.52	ER+/HER2- Low Prolif	2
MB-0650	79.48	ER+/HER2- High Prolif	2
MB-0877	79.41	ER+/HER2- High Prolif	2
MB-0204	79.38	ER+/HER2- Low Prolif	1
MB-0325	79.34	ER+/HER2- High Prolif	2
MB-5365	79.29	ER+/HER2- Low Prolif	2
MB-0147	79.28	ER+/HER2- High Prolif	2
MB-6201	79.2	ER+/HER2- High Prolif	1
MB-5313	79.12	ER+/HER2- High Prolif	2
MB-0642	79.12	ER+/HER2- Low Prolif	1
MB-5543	79.11	ER+/HER2- Low Prolif	2
MB-6080	79.04	ER+/HER2- High Prolif	3
MB-0429	78.86	ER+/HER2- High Prolif	2
MB-5571	78.84	ER+/HER2- Low Prolif	2
MB-5143	78.8	ER+/HER2- Low Prolif	1
MB-0661	78.78	ER+/HER2- Low Prolif	1
MB-0121	78.73	ER+/HER2- Low Prolif	2
MB-5641	78.64	ER+/HER2- High Prolif	2
MB-4778	78.62	ER+/HER2- Low Prolif	2
MB-5632	78.55	ER+/HER2- High Prolif	2
MB-4827	78.54	ER+/HER2- Low Prolif	2
MB-5334	78.44	ER+/HER2- High Prolif	1
MB-0260	78.26	ER+/HER2- Low Prolif	1
MB-4912	78.19	ER+/HER2- High Prolif	2
MB-0586	77.99	ER+/HER2- Low Prolif	3
MB-0594	77.96	ER+/HER2- High Prolif	3
MB-0311	77.94	ER+/HER2- High Prolif	2
MB-0419	77.92	ER+/HER2- Low Prolif	2
MB-0239	77.85	ER+/HER2- Low Prolif	3
MB-4944	77.77	ER+/HER2- High Prolif	1
MB-0233	77.77	ER+/HER2- Low Prolif	1
MB-0221	77.72	ER+/HER2- High Prolif	2
MB-0287	77.54	ER+/HER2- High Prolif	2
MB-4994	77.54	ER+/HER2- High Prolif	2
MB-0598	77.48	ER+/HER2- High Prolif	2
MB-0596	77.48	ER+/HER2- Low Prolif	1
MB-5368	77.15	ER+/HER2- Low Prolif	2
MB-4991	77.13	ER+/HER2- High Prolif	2
MB-4710	77.12	ER+/HER2- Low Prolif	1
MB-5435	77.09	ER+/HER2- High Prolif	2
MB-0008	76.97	ER+/HER2- High Prolif	2
MB-4000	76.96	ER+/HER2- Low Prolif	1
MB-4959	76.93	ER+/HER2- Low Prolif	1
MB-5204	76.91	ER+/HER2- Low Prolif	2
MB-0123	76.89	ER+/HER2- High Prolif	2
MB-4822	76.88	ER+/HER2- Low Prolif	1
MB-5345	76.87	ER+/HER2- Low Prolif	2
MB-5266	76.83	ER+/HER2- High Prolif	2
MB-4969	76.81	ER+/HER2- High Prolif	2
MB-5251	76.77	ER+/HER2- Low Prolif	2
MB-0585	76.72	ER+/HER2- High Prolif	2
MB-4882	76.71	ER+/HER2- Low Prolif	1
MB-0471	76.49	ER+/HER2- High Prolif	1
MB-0263	76.49	ER+/HER2- Low Prolif	1
MB-4742	76.42	ER+/HER2- Low Prolif	2
MB-0167	76.4	ER+/HER2- High Prolif	2
MB-4987	76.37	ER+/HER2- Low Prolif	1
MB-5092	76.37	ER+/HER2- Low Prolif	2
MB-0588	76.35	ER+/HER2- Low Prolif	2
MB-0551	76.32	ER+/HER2- Low Prolif	2
MB-5563	76.3	ER+/HER2- Low Prolif	1
MB-5152	76.19	ER+/HER2- High Prolif	2
MB-4017	76.17	ER+/HER2- High Prolif	2
MB-5361	76.01	ER+/HER2- High Prolif	2
MB-0616	75.98	ER+/HER2- High Prolif	2
MB-4230	75.87	ER+/HER2- Low Prolif	2
MB-4818	75.74	ER+/HER2- Low Prolif	3
MB-0637	75.71	ER+/HER2- High Prolif	2
MB-0583	75.67	ER+/HER2- Low Prolif	2
MB-0611	75.65	ER+/HER2- High Prolif	2
MB-5486	75.65	ER+/HER2- High Prolif	2
MB-0215	75.63	ER+/HER2- High Prolif	2
MB-5226	75.53	ER+/HER2- High Prolif	1
MB-4706	75.48	ER+/HER2- Low Prolif	1
MB-4785	75.46	ER+/HER2- Low Prolif	2
MB-5401	75.42	ER+/HER2- Low Prolif	1
MB-5597	75.38	ER+/HER2- Low Prolif	2
MB-5119	75.33	ER+/HER2- Low Prolif	1
MB-6229	75.33	ER+/HER2- Low Prolif	1
MB-5580	75.28	ER+/HER2- Low Prolif	2
MB-4998	75.27	ER+/HER2- High Prolif	2
MB-4674	75.26	ER+/HER2- Low Prolif	2
MB-4648	75.19	ER+/HER2- High Prolif	1
MB-0195	75.18	ER+/HER2- High Prolif	2
MB-5060	75.01	ER+/HER2- High Prolif	2
MB-5127	74.98	ER+/HER2- High Prolif	2
MB-0569	74.96	ER+/HER2- High Prolif	2
MB-5567	74.95	ER+/HER2- Low Prolif	1
MB-4767	74.86	ER+/HER2- High Prolif	2
MB-4934	74.85	ER+/HER2- High Prolif	2
MB-0368	74.79	ER+/HER2- High Prolif	2
MB-0336	74.76	ER+/HER2- High Prolif	2
MB-5656	74.76	ER+/HER2- Low Prolif	1
MB-5116	74.71	ER+/HER2- High Prolif	2
MB-0384	74.58	ER+/HER2- High Prolif	2
MB-5328	74.57	ER+/HER2- High Prolif	2
MB-4001	74.51	ER+/HER2- High Prolif	2
MB-5227	74.46	ER+/HER2- High Prolif	2
MB-0544	74.46	ER+/HER2- Low Prolif	3
MB-5183	74.34	ER+/HER2- Low Prolif	1
MB-4274	74.32	ER+/HER2- High Prolif	2
MB-4173	74.31	ER+/HER2- Low Prolif	2
MB-5505	74.26	ER+/HER2- High Prolif	1
MB-0135	74.09	ER+/HER2- High Prolif	2
MB-0140	74.07	ER+/HER2- High Prolif	2
MB-0478	74.02	ER+/HER2- Low Prolif	2
MB-0125	73.98	ER+/HER2- Low Prolif	2
MB-4851	73.95	ER+/HER2- High Prolif	2
MB-5562	73.93	ER+/HER2- High Prolif	1
MB-4236	73.91	ER+/HER2- High Prolif	2
MB-5626	73.75	ER+/HER2- Low Prolif	2
MB-0880	73.64	ER+/HER2- Low Prolif	2
MB-4685	73.6	ER+/HER2- High Prolif	2
MB-5475	73.55	ER+/HER2- Low Prolif	2
MB-0882	73.39	ER+/HER2- High Prolif	2
MB-0513	73.39	ER+/HER2- Low Prolif	2
MB-5455	73.24	ER+/HER2- Low Prolif	2
MB-0527	73.22	ER+/HER2- Low Prolif	2
MB-4750	73.21	ER+/HER2- High Prolif	2
MB-4342	73.2	ER+/HER2- Low Prolif	3
MB-5201	73.17	ER+/HER2- Low Prolif	1
MB-0134	73.11	ER+/HER2- High Prolif	2
MB-5399	73.1	ER+/HER2- Low Prolif	2
MB-0402	73.06	ER+/HER2- Low Prolif	1
MB-4906	73.03	ER+/HER2- High Prolif	2
MB-5358	72.88	ER+/HER2- Low Prolif	3
MB-5040	72.73	ER+/HER2- High Prolif	2
MB-5473	72.61	ER+/HER2- Low Prolif	2
MB-5228	72.56	ER+/HER2- High Prolif	2
MB-4671	72.48	ER+/HER2- High Prolif	2
MB-5518	72.39	ER+/HER2- High Prolif	2
MB-5088	72.38	ER+/HER2- Low Prolif	2
MB-0136	72.3	ER+/HER2- Low Prolif	1
MB-0349	72.26	ER+/HER2- High Prolif	2
MB-5491	72.25	ER+/HER2- High Prolif	2
MB-5260	72.23	ER+/HER2- High Prolif	1
MB-5478	72.23	ER+/HER2- Low Prolif	3
MB-5118	72.14	ER+/HER2- Low Prolif	1
MB-5018	72.12	ER+/HER2- High Prolif	2
MB-0120	72.1	ER+/HER2- High Prolif	2
MB-5463	71.91	ER+/HER2- High Prolif	2
MB-0510	71.84	ER+/HER2- High Prolif	3
MB-5339	71.78	ER+/HER2- High Prolif	2
MB-4802	71.67	ER+/HER2- High Prolif	2
MB-5533	71.64	ER+/HER2- Low Prolif	2
MB-5001	71.61	ER+/HER2- High Prolif	2
MB-0442	71.58	ER+/HER2- Low Prolif	2
MB-5395	71.51	ER+/HER2- Low Prolif	1
MB-4616	71.47	ER+/HER2- Low Prolif	1
MB-5310	71.4	ER+/HER2- Low Prolif	2
MB-5645	71.31	ER+/HER2- Low Prolif	1
MB-0610	71.3	ER+/HER2- Low Prolif	2
MB-6232	71.22	ER+/HER2- Low Prolif	2
MB-0574	71.21	ER+/HER2- High Prolif	2
MB-4639	71.17	ER+/HER2- High Prolif	2
MB-4140	71.17	ER+/HER2- Low Prolif	2
MB-5434	71.07	ER+/HER2- High Prolif	3
MB-0644	71.06	ER+/HER2- Low Prolif	3
MB-5061	71.05	ER+/HER2- High Prolif	2
MB-5398	71.01	ER+/HER2- Low Prolif	2
MB-3530	70.94	ER+/HER2- High Prolif	2
MB-5293	70.86	ER+/HER2- Low Prolif	2
MB-3707	70.77	ER+/HER2- Low Prolif	2
MB-2634	70.69	ER+/HER2- High Prolif	1
MB-6007	70.65	ER+/HER2- High Prolif	2
MB-6233	70.65	ER+/HER2- Low Prolif	1
MB-5074	70.59	ER+/HER2- High Prolif	2
MB-4749	70.57	ER+/HER2- High Prolif	2
MB-0579	70.53	ER+/HER2- Low Prolif	2
MB-3437	70.52	ER+/HER2- High Prolif	1
MB-5553	70.52	ER+/HER2- High Prolif	2
MB-0600	70.5	ER+/HER2- High Prolif	2
MB-0312	70.49	ER+/HER2- High Prolif	2
MB-5043	70.42	ER+/HER2- Low Prolif	3
MB-2801	70.35	ER+/HER2- High Prolif	2
MB-2763	70.32	ER+/HER2- High Prolif	1
MB-4003	70.31	ER+/HER2- High Prolif	1
MB-5256	70.31	ER+/HER2- High Prolif	2
MB-5200	70.23	ER+/HER2- High Prolif	1
MB-5045	70.11	ER+/HER2- High Prolif	2
MB-5288	70.1	ER+/HER2- High Prolif	2
MB-0621	70.04	ER+/HER2- Low Prolif	2
MB-4950	69.99	ER+/HER2- Low Prolif	2
MB-4651	69.96	ER+/HER2- High Prolif	2
MB-0653	69.95	ER+/HER2- High Prolif	2
MB-5093	69.95	ER+/HER2- High Prolif	2
MB-4965	69.93	ER+/HER2- High Prolif	2
MB-5388	69.8	ER+/HER2- Low Prolif	1
MB-2954	69.79	ER+/HER2- High Prolif	2
MB-0655	69.73	ER+/HER2- Low Prolif	1
MB-5123	69.72	ER+/HER2- Low Prolif	2
MB-5317	69.7	ER+/HER2- High Prolif	2
MB-2960	69.67	ER+/HER2- Low Prolif	1
MB-5532	69.66	ER+/HER2- High Prolif	2
MB-3328	69.65	ER+/HER2- Low Prolif	2
MB-4996	69.65	ER+/HER2- Low Prolif	2
MB-0328	69.62	ER+/HER2- High Prolif	2
MB-2971	69.6	ER+/HER2- Low Prolif	2
MB-5253	69.59	ER+/HER2- Low Prolif	2
MB-5497	69.56	ER+/HER2- High Prolif	1
MB-5584	69.55	ER+/HER2- High Prolif	1
MB-0279	69.52	ER+/HER2- Low Prolif	2
MB-0175	69.51	ER+/HER2- Low Prolif	1
MB-5239	69.5	ER+/HER2- High Prolif	1
MB-5287	69.46	ER+/HER2- Low Prolif	1
MB-5290	69.42	ER+/HER2- Low Prolif	2
MB-5433	69.37	ER+/HER2- High Prolif	2
MB-0406	69.32	ER+/HER2- High Prolif	3
MB-4956	69.31	ER+/HER2- High Prolif	3
MB-5150	69.29	ER+/HER2- Low Prolif	1
MB-5521	69.27	ER+/HER2- High Prolif	2
MB-5382	69.27	ER+/HER2- Low Prolif	2
MB-5189	69.24	ER+/HER2- Low Prolif	2
MB-5244	69.2	ER+/HER2- High Prolif	2
MB-0253	69.19	ER+/HER2- Low Prolif	1
MB-0131	69.16	ER+/HER2- High Prolif	2
MB-5139	69.16	ER+/HER2- High Prolif	2
MB-3033	69.07	ER+/HER2- Low Prolif	1
MB-5163	69.04	ER+/HER2- Low Prolif	1
MB-4421	69.01	ER+/HER2- High Prolif	1
MB-0570	68.99	ER+/HER2- High Prolif	2
MB-5332	68.93	ER+/HER2- High Prolif	2
MB-3430	68.86	ER+/HER2- High Prolif	2
MB-4787	68.85	ER+/HER2- High Prolif	2
MB-4669	68.82	ER+/HER2- High Prolif	1
MB-5579	68.82	ER+/HER2- Low Prolif	2
MB-2686	68.76	ER+/HER2- High Prolif	2
MB-0393	68.74	ER+/HER2- High Prolif	3
MB-3797	68.72	ER+/HER2- High Prolif	1
MB-0273	68.66	ER+/HER2- Low Prolif	2
MB-5577	68.64	ER+/HER2- High Prolif	3
MB-5179	68.6	ER+/HER2- Low Prolif	1
MB-5013	68.56	ER+/HER2- Low Prolif	2
MB-5160	68.52	ER+/HER2- High Prolif	2
MB-3083	68.5	ER+/HER2- High Prolif	2
MB-0576	68.47	ER+/HER2- High Prolif	2
MB-0181	68.45	ER+/HER2- Low Prolif	2
MB-6225	68.43	ER+/HER2- Low Prolif	1
MB-5211	68.42	ER+/HER2- High Prolif	2
MB-0184	68.41	ER+/HER2- Low Prolif	2
MB-2747	68.23	ER+/HER2- Low Prolif	1
MB-2896	68.18	ER+/HER2- Low Prolif	1
MB-5284	68.18	ER+/HER2- Low Prolif	2
MB-0504	68.16	ER+/HER2- Low Prolif	2
MB-5642	68.13	ER+/HER2- Low Prolif	3
MB-5447	68.1	ER+/HER2- High Prolif	3
MB-4343	68.09	ER+/HER2- Low Prolif	2
MB-0469	67.94	ER+/HER2- High Prolif	2
MB-0536	67.88	ER+/HER2- High Prolif	1
MB-5073	67.87	ER+/HER2- Low Prolif	2
MB-5101	67.86	ER+/HER2- High Prolif	3
MB-4762	67.82	ER+/HER2- Low Prolif	1
MB-5576	67.79	ER+/HER2- High Prolif	1
MB-4704	67.79	ER+/HER2- Low Prolif	2
MB-0151	67.7	ER+/HER2- High Prolif	3
MB-5039	67.7	ER+/HER2- High Prolif	3
MB-5011	67.68	ER+/HER2- Low Prolif	2
MB-2793	67.62	ER+/HER2- High Prolif	1
MB-5308	67.62	ER+/HER2- Low Prolif	2
MB-3510	67.6	ER+/HER2- Low Prolif	2
MB-5425	67.59	ER+/HER2- Low Prolif	2
MB-5471	67.54	ER+/HER2- High Prolif	1
MB-5206	67.45	ER+/HER2- Low Prolif	1
MB-0310	67.38	ER+/HER2- Low Prolif	2
MB-4719	67.27	ER+/HER2- Low Prolif	2
MB-5291	67.25	ER+/HER2- High Prolif	1
MB-5373	67.13	ER+/HER2- Low Prolif	2
MB-2838	67.12	ER+/HER2- High Prolif	1
MB-4869	67.12	ER+/HER2- Low Prolif	2
MB-5270	67.1	ER+/HER2- High Prolif	2
MB-4633	67.03	ER+/HER2- Low Prolif	2
MB-0341	67.01	ER+/HER2- High Prolif	2
MB-2944	66.97	ER+/HER2- Low Prolif	1
MB-5604	66.88	ER+/HER2- High Prolif	2
MB-2969	66.86	ER+/HER2- Low Prolif	1
MB-3548	66.85	ER+/HER2- High Prolif	2
MB-0386	66.83	ER+/HER2- Low Prolif	3
MB-3167	66.76	ER+/HER2- High Prolif	1
MB-0247	66.75	ER+/HER2- Low Prolif	2
MB-0422	66.72	ER+/HER2- Low Prolif	2
MB-0385	66.58	ER+/HER2- High Prolif	2
MB-5322	66.58	ER+/HER2- High Prolif	2
MB-5214	66.57	ER+/HER2- Low Prolif	1
MB-5279	66.55	ER+/HER2- High Prolif	2
MB-4992	66.47	ER+/HER2- Low Prolif	2
MB-5410	66.45	ER+/HER2- Low Prolif	2
MB-5424	66.42	ER+/HER2- Low Prolif	1
MB-4721	66.39	ER+/HER2- Low Prolif	3
MB-5360	66.39	ER+/HER2- Low Prolif	3
MB-5079	66.38	ER+/HER2- Low Prolif	1
MB-4634	66.37	ER+/HER2- High Prolif	2
MB-2708	66.36	ER+/HER2- High Prolif	1
MB-4642	66.27	ER+/HER2- High Prolif	2
MB-6183	66.24	ER+/HER2- High Prolif	1
MB-5369	66.18	ER+/HER2- Low Prolif	2
MB-3371	66.15	ER+/HER2- High Prolif	1
MB-5261	66.12	ER+/HER2- High Prolif	1
MB-2754	66.11	ER+/HER2- Low Prolif	1
MB-0640	66.09	ER+/HER2- Low Prolif	1
MB-2774	66.06	ER+/HER2- High Prolif	3
MB-4825	65.93	ER+/HER2- Low Prolif	1
MB-3850	65.89	ER+/HER2- Low Prolif	1
MB-5017	65.86	ER+/HER2- High Prolif	2
MB-5386	65.86	ER+/HER2- High Prolif	1
MB-4801	65.83	ER+/HER2- High Prolif	2
MB-2765	65.79	ER+/HER2- Low Prolif	1
MB-3060	65.69	ER+/HER2- High Prolif	2
MB-5464	65.58	ER+/HER2- Low Prolif	2
MB-3525	65.56	ER+/HER2- High Prolif	3
MB-3378	65.5	ER+/HER2- Low Prolif	1
MB-5499	65.5	ER+/HER2- Low Prolif	1
MB-4289	65.49	ER+/HER2- High Prolif	1
MB-5647	65.43	ER+/HER2- High Prolif	2
MB-5490	65.31	ER+/HER2- Low Prolif	2
MB-5178	65.26	ER+/HER2- Low Prolif	1
MB-2814	65.25	ER+/HER2- High Prolif	1
MB-5638	65.14	ER+/HER2- High Prolif	1
MB-2616	65.07	ER+/HER2- Low Prolif	1
MB-0383	65.02	ER+/HER2- High Prolif	1
MB-5623	44.99	ER+/HER2- High Prolif	1
MB-0166	44.98	ER+/HER2- Low Prolif	2
MB-4860	44.95	ER+/HER2- Low Prolif	1
MB-2725	44.88	ER+/HER2- Low Prolif	2
MB-4999	44.84	ER+/HER2- Low Prolif	2
MB-0232	44.73	ER+/HER2- Low Prolif	1
MB-0050	44.64	ER+/HER2- Low Prolif	2
MB-6194	44.51	ER+/HER2- Low Prolif	2
MB-4653	44.5	ER+/HER2- Low Prolif	2
MB-5161	44.41	ER+/HER2- Low Prolif	1
MB-5015	44.36	ER+/HER2- Low Prolif	2
MB-4718	44.27	ER+/HER2- Low Prolif	2
MB-0359	44.21	ER+/HER2- Low Prolif	2
MB-5048	44.12	ER+/HER2- High Prolif	1
MB-2933	44.08	ER+/HER2- Low Prolif	1
MB-5113	43.8	ER+/HER2- Low Prolif	1
MB-4790	43.73	ER+/HER2- High Prolif	2
MB-2614	43.72	ER+/HER2- Low Prolif	3
MB-3085	43.68	ER+/HER2- Low Prolif	1
MB-3439	43.67	ER+/HER2- Low Prolif	2
MB-3487	43.58	ER+/HER2- High Prolif	1
MB-3852	43.56	ER+/HER2- High Prolif	1
MB-0124	43.46	ER+/HER2- Low Prolif	3
MB-5451	43.44	ER+/HER2- Low Prolif	1
MB-0491	43.4	ER+/HER2- High Prolif	3
MB-0218	43.39	ER+/HER2- High Prolif	2
MB-0198	43.37	ER+/HER2- High Prolif	2
MB-0002	43.19	ER+/HER2- High Prolif	1
MB-2953	43.08	ER+/HER2- High Prolif	1
MB-0514	42.89	ER+/HER2- High Prolif	2
MB-5186	42.84	ER+/HER2- High Prolif	1
MB-5004	42.84	ER+/HER2- Low Prolif	2
MB-0508	42.68	ER+/HER2- High Prolif	1
MB-0116	42.55	ER+/HER2- High Prolif	3
MB-4738	42.27	ER+/HER2- Low Prolif	1
MB-5218	42.11	ER+/HER2- High Prolif	1
MB-2795	42.07	ER+/HER2- Low Prolif	1
MB-3711	41.52	ER+/HER2- Low Prolif	1
MB-0509	41.48	ER+/HER2- High Prolif	1
MB-3252	41.4	ER+/HER2- Low Prolif	1
MB-0897	41.32	ER+/HER2- Low Prolif	2
MB-0584	41.31	ER+/HER2- High Prolif	1
MB-3402	41.17	ER+/HER2- High Prolif	2
MB-6118	41.11	ER+/HER2- Low Prolif	1
MB-4937	41.09	ER+/HER2- High Prolif	1
MB-4986	41	ER+/HER2- High Prolif	2
MB-3462	40.92	ER+/HER2- Low Prolif	2
MB-2791	40.79	ER+/HER2- Low Prolif	1
MB-5272	40.71	ER+/HER2- High Prolif	1
MB-0524	40.65	ER+/HER2- Low Prolif	2
MB-5605	40.37	ER+/HER2- High Prolif	2
MB-4899	40.25	ER+/HER2- Low Prolif	1
MB-0445	40.07	ER+/HER2- High Prolif	2
MB-4618	40.05	ER+/HER2- High Prolif	1
MB-4897	40.04	ER+/HER2- Low Prolif	1
MB-2977	40.02	ER+/HER2- Low Prolif	1
MB-4814	39.92	ER+/HER2- Low Prolif	2
MB-3351	39.4	ER+/HER2- Low Prolif	1
MB-0542	39.3	ER+/HER2- High Prolif	2
MB-3506	39.28	ER+/HER2- High Prolif	2
MB-2951	39.07	ER+/HER2- High Prolif	1
MB-0619	38.9	ER+/HER2- High Prolif	2
MB-0541	38.86	ER+/HER2- High Prolif	1
MB-0176	38.78	ER+/HER2- High Prolif	2
MB-0484	38.72	ER+/HER2- High Prolif	2
MB-5520	38.49	ER+/HER2- High Prolif	2
MB-0630	38.35	ER+/HER2- High Prolif	1
MB-6108	38.01	ER+/HER2- Low Prolif	1
MB-0345	37.3	ER+/HER2- Low Prolif	2
MB-2779	36.8	ER+/HER2- High Prolif	1
MB-2947	36.47	ER+/HER2- Low Prolif	1
MB-2853	36.25	ER+/HER2- High Prolif	1
MB-5407	36.03	ER+/HER2- Low Prolif	1
MB-2823	35.97	ER+/HER2- Low Prolif	1
MB-3874	35.5	ER+/HER2- Low Prolif	1
MB-5377	35.14	ER+/HER2- Low Prolif	2
MB-0374	34.68	ER+/HER2- High Prolif	2
MB-0466	33.97	ER+/HER2- High Prolif	2
MB-0580	33.8	ER+/HER2- High Prolif	2
MB-0601	32.99	ER+/HER2- High Prolif	2
MB-2642	30.67	ER+/HER2- High Prolif	2
MB-0270	29.98	ER+/HER2- High Prolif	2
MB-3104	28.96	ER+/HER2- High Prolif	1
MB-2728	28.62	ER+/HER2- High Prolif	3
MB-4266	28.04	ER+/HER2- High Prolif	2
MB-0636	26.36	ER+/HER2- High Prolif	1

## Sheet: Basal - TCGA Clinical
Figure 1 TCGA Basal Clinical Information
Sample ID	Diagnosis Age	Subtype	TUMOR_STAGE
TCGA.D8.A1JK.01	90	BRCA_Basal	2
TCGA.A2.A1G1.01	85	BRCA_Basal	2
TCGA.AR.A1AJ.01	83	BRCA_Basal	1
TCGA.BH.A0WA.01	82	BRCA_Basal	1
TCGA.C8.A131.01	82	BRCA_Basal	2
TCGA.BH.A18G.01	81	BRCA_Basal	1
TCGA.BH.A1F0.01	80	BRCA_Basal	1
TCGA.C8.A12K.01	80	BRCA_Basal	2
TCGA.AC.A2BK.01	78	BRCA_Basal	2
TCGA.BH.A1FC.01	78	BRCA_Basal	1
TCGA.E9.A1ND.01	75	BRCA_Basal	2
TCGA.D8.A142.01	74	BRCA_Basal	3
TCGA.AC.A6IW.01	73	BRCA_Basal	2
TCGA.AR.A0U0.01	73	BRCA_Basal	2
TCGA.B6.A0I1.01	73	BRCA_Basal	2
TCGA.BH.A0BG.01	73	BRCA_Basal	1
TCGA.E2.A1LL.01	73	BRCA_Basal	3
TCGA.AC.A62X.01	72	BRCA_Basal	2
TCGA.AC.A8OQ.01	72	BRCA_Basal	2
TCGA.D8.A1JL.01	72	BRCA_Basal	2
TCGA.D8.A27H.01	72	BRCA_Basal	2
TCGA.BH.A0BW.01	71	BRCA_Basal	1
TCGA.BH.A18T.01	70	BRCA_Basal	2
TCGA.EW.A1PB.01	70	BRCA_Basal	3
TCGA.OL.A5D7.01	70	BRCA_Basal	2
TCGA.BH.A0E6.01	69	BRCA_Basal	1
TCGA.D8.A1XQ.01	69	BRCA_Basal	2
TCGA.AR.A5QQ.01	68	BRCA_Basal	3
TCGA.B6.A1KF.01	68	BRCA_Basal	2
TCGA.A1.A0SO.01	67	BRCA_Basal	2
TCGA.A2.A0YM.01	67	BRCA_Basal	2
TCGA.LL.A73Y.01	67	BRCA_Basal	1
TCGA.A2.A0T2.01	66	BRCA_Basal	3
TCGA.A2.A25F.01	66	BRCA_Basal	2
TCGA.A2.A4S1.01	66	BRCA_Basal	2
TCGA.A8.A07U.01	66	BRCA_Basal	2
TCGA.OL.A5S0.01	66	BRCA_Basal	2
TCGA.B6.A409.01	44	BRCA_Basal	1
TCGA.BH.A0B9.01	44	BRCA_Basal	1
TCGA.E2.A1B6.01	44	BRCA_Basal	2
TCGA.E2.A574.01	44	BRCA_Basal	2
TCGA.AR.A0TP.01	43	BRCA_Basal	2
TCGA.E2.A158.01	43	BRCA_Basal	1
TCGA.EW.A1P4.01	43	BRCA_Basal	2
TCGA.OL.A6VO.01	43	BRCA_Basal	1
TCGA.B6.A0IJ.01	42	BRCA_Basal	3
TCGA.AO.A0J4.01	41	BRCA_Basal	1
TCGA.A1.A0SP.01	40	BRCA_Basal	2
TCGA.A2.A0CM.01	40	BRCA_Basal	2
TCGA.B6.A0IQ.01	40	BRCA_Basal	3
TCGA.B6.A0RU.01	40	BRCA_Basal	1
TCGA.B6.A0WX.01	40	BRCA_Basal	3
TCGA.D8.A27F.01	40	BRCA_Basal	2
TCGA.OL.A5RW.01	40	BRCA_Basal	1
TCGA.A2.A0YJ.01	39	BRCA_Basal	3
TCGA.B6.A0RT.01	39	BRCA_Basal	3
TCGA.AO.A124.01	38	BRCA_Basal	2
TCGA.BH.A0E0.01	38	BRCA_Basal	3
TCGA.E2.A14N.01	37	BRCA_Basal	2
TCGA.A2.A04P.01	36	BRCA_Basal	2
TCGA.AO.A12F.01	36	BRCA_Basal	2
TCGA.OL.A66I.01	36	BRCA_Basal	1
TCGA.A2.A3XU.01	35	BRCA_Basal	2
TCGA.BH.A0BL.01	35	BRCA_Basal	1
TCGA.E2.A14Y.01	35	BRCA_Basal	2
TCGA.E9.A3QA.01	33	BRCA_Basal	2
TCGA.AO.A129.01	29	BRCA_Basal	2

## Sheet: Luminal A - TCGA Clinical
Figure 1 TCGA Luminal A Clinical Information
Sample ID	Diagnosis Age	Subtype	TUMOR_STAGE
TCGA.A2.A25D.01	90	BRCA_LumA	2
TCGA.B6.A0IC.01	90	BRCA_LumA	2
TCGA.LL.A6FP.01	90	BRCA_LumA	2
TCGA.A8.A08A.01	89	BRCA_LumA	1
TCGA.E2.A15O.01	89	BRCA_LumA	1
TCGA.BH.A18N.01	88	BRCA_LumA	2
TCGA.BH.A1FG.01	88	BRCA_LumA	1
TCGA.D8.A73U.01	88	BRCA_LumA	2
TCGA.AC.A3HN.01	87	BRCA_LumA	2
TCGA.BH.A8FY.01	87	BRCA_LumA	1
TCGA.A8.A07Z.01	85	BRCA_LumA	2
TCGA.A7.A56D.01	84	BRCA_LumA	2
TCGA.A8.A0A1.01	84	BRCA_LumA	2
TCGA.AC.A2B8.01	84	BRCA_LumA	3
TCGA.AQ.A1H2.01	84	BRCA_LumA	2
TCGA.D8.A1XV.01	84	BRCA_LumA	2
TCGA.LL.A50Y.01	84	BRCA_LumA	2
TCGA.A8.A0AD.01	83	BRCA_LumA	1
TCGA.BH.A1EU.01	83	BRCA_LumA	1
TCGA.BH.A0H6.01	82	BRCA_LumA	1
TCGA.S3.AA12.01	82	BRCA_LumA	3
TCGA.B6.A0IH.01	81	BRCA_LumA	3
TCGA.BH.A0HK.01	81	BRCA_LumA	2
TCGA.A2.A0EV.01	80	BRCA_LumA	1
TCGA.A8.A06U.01	80	BRCA_LumA	2
TCGA.A8.A0A9.01	80	BRCA_LumA	2
TCGA.AR.A1AP.01	80	BRCA_LumA	1
TCGA.D8.A145.01	80	BRCA_LumA	1
TCGA.D8.A1JN.01	80	BRCA_LumA	3
TCGA.E2.A1IH.01	80	BRCA_LumA	1
TCGA.EW.A1IW.01	80	BRCA_LumA	2
TCGA.OL.A66J.01	80	BRCA_LumA	1
TCGA.A2.A0EU.01	79	BRCA_LumA	1
TCGA.A7.A0CH.01	79	BRCA_LumA	2
TCGA.A7.A13G.01	79	BRCA_LumA	2
TCGA.A7.A3RF.01	79	BRCA_LumA	2
TCGA.AC.A2FG.01	79	BRCA_LumA	2
TCGA.AC.A3QP.01	79	BRCA_LumA	2
TCGA.AC.A62Y.01	79	BRCA_LumA	2
TCGA.BH.A0E7.01	79	BRCA_LumA	2
TCGA.BH.A18S.01	79	BRCA_LumA	1
TCGA.BH.A1EY.01	79	BRCA_LumA	2
TCGA.D8.A73W.01	79	BRCA_LumA	3
TCGA.E2.A105.01	79	BRCA_LumA	2
TCGA.LD.A74U.01	79	BRCA_LumA	3
TCGA.A7.A0CG.01	78	BRCA_LumA	2
TCGA.BH.A0BV.01	78	BRCA_LumA	2
TCGA.BH.A0DO.01	78	BRCA_LumA	1
TCGA.BH.A0HI.01	78	BRCA_LumA	1
TCGA.E2.A1IL.01	78	BRCA_LumA	1
TCGA.BH.A0W5.01	77	BRCA_LumA	1
TCGA.D8.A1JS.01	77	BRCA_LumA	1
TCGA.E2.A2P6.01	77	BRCA_LumA	2
TCGA.EW.A1P5.01	77	BRCA_LumA	2
TCGA.LL.A6FQ.01	77	BRCA_LumA	2
TCGA.WT.AB44.01	77	BRCA_LumA	1
TCGA.B6.A40B.01	76	BRCA_LumA	1
TCGA.BH.A0BP.01	76	BRCA_LumA	1
TCGA.E2.A15G.01	76	BRCA_LumA	2
TCGA.A8.A06T.01	75	BRCA_LumA	3
TCGA.AC.A8OR.01	75	BRCA_LumA	1
TCGA.AO.A12G.01	75	BRCA_LumA	2
TCGA.B6.A0IM.01	75	BRCA_LumA	3
TCGA.D8.A27G.01	75	BRCA_LumA	2
TCGA.EW.A423.01	75	BRCA_LumA	2
TCGA.V7.A7HQ.01	75	BRCA_LumA	1
TCGA.A2.A1FV.01	74	BRCA_LumA	3
TCGA.A8.A090.01	74	BRCA_LumA	2
TCGA.AC.A5XS.01	74	BRCA_LumA	2
TCGA.AC.A5XU.01	74	BRCA_LumA	3
TCGA.AN.A03X.01	74	BRCA_LumA	2
TCGA.B6.A0IP.01	74	BRCA_LumA	1
TCGA.D8.A1XY.01	74	BRCA_LumA	2
TCGA.E2.A1B4.01	74	BRCA_LumA	1
TCGA.E2.A1IF.01	74	BRCA_LumA	1
TCGA.OL.A66H.01	74	BRCA_LumA	1
TCGA.A2.A0CU.01	73	BRCA_LumA	2
TCGA.A2.A0EM.01	73	BRCA_LumA	1
TCGA.A8.A0A4.01	73	BRCA_LumA	2
TCGA.B6.A0RP.01	73	BRCA_LumA	2
TCGA.D8.A1JP.01	73	BRCA_LumA	1
TCGA.UL.AAZ6.01	73	BRCA_LumA	2
TCGA.A7.A26H.01	72	BRCA_LumA	1
TCGA.AC.A8OP.01	72	BRCA_LumA	1
TCGA.AO.A125.01	72	BRCA_LumA	2
TCGA.BH.A0EA.01	72	BRCA_LumA	1
TCGA.OL.A66K.01	72	BRCA_LumA	2
TCGA.PE.A5DC.01	72	BRCA_LumA	2
TCGA.A2.A0CT.01	71	BRCA_LumA	2
TCGA.A7.A26E.01	71	BRCA_LumA	3
TCGA.AC.A8OS.01	71	BRCA_LumA	2
TCGA.AN.A0FD.01	71	BRCA_LumA	2
TCGA.BH.A0DS.01	71	BRCA_LumA	2
TCGA.E2.A1IK.01	71	BRCA_LumA	1
TCGA.E9.A1NH.01	71	BRCA_LumA	2
TCGA.E9.A22B.01	71	BRCA_LumA	1
TCGA.E9.A295.01	71	BRCA_LumA	2
TCGA.OL.A66L.01	71	BRCA_LumA	1
TCGA.S3.A6ZG.01	71	BRCA_LumA	2
TCGA.A2.A0EN.01	70	BRCA_LumA	2
TCGA.A2.A259.01	70	BRCA_LumA	1
TCGA.A7.A425.01	70	BRCA_LumA	3
TCGA.AN.A0AS.01	70	BRCA_LumA	2
TCGA.AQ.A0Y5.01	70	BRCA_LumA	2
TCGA.AR.A1AK.01	70	BRCA_LumA	1
TCGA.E9.A1N3.01	70	BRCA_LumA	1
TCGA.E9.A1R3.01	70	BRCA_LumA	2
TCGA.A8.A07B.01	69	BRCA_LumA	2
TCGA.AN.A0XP.01	69	BRCA_LumA	2
TCGA.AO.A12H.01	69	BRCA_LumA	2
TCGA.AR.A2LE.01	69	BRCA_LumA	1
TCGA.BH.A0EB.01	69	BRCA_LumA	1
TCGA.BH.A0H9.01	69	BRCA_LumA	2
TCGA.BH.A1FL.01	69	BRCA_LumA	2
TCGA.E2.A576.01	69	BRCA_LumA	1
TCGA.E9.A24A.01	69	BRCA_LumA	1
TCGA.GM.A2D9.01	69	BRCA_LumA	1
TCGA.LL.A9Q3.01	69	BRCA_LumA	3
TCGA.A8.A07P.01	68	BRCA_LumA	2
TCGA.A8.A09T.01	68	BRCA_LumA	1
TCGA.AC.A3OD.01	68	BRCA_LumA	2
TCGA.AN.A046.01	68	BRCA_LumA	2
TCGA.AN.A0XN.01	68	BRCA_LumA	2
TCGA.AO.A0JF.01	68	BRCA_LumA	1
TCGA.AR.A0TR.01	68	BRCA_LumA	2
TCGA.AR.A5QN.01	68	BRCA_LumA	2
TCGA.BH.A1EO.01	68	BRCA_LumA	1
TCGA.D8.A4Z1.01	68	BRCA_LumA	1
TCGA.E2.A154.01	68	BRCA_LumA	1
TCGA.E9.A1RF.01	68	BRCA_LumA	2
TCGA.XX.A89A.01	68	BRCA_LumA	3
TCGA.A2.A0YF.01	67	BRCA_LumA	1
TCGA.A8.A083.01	67	BRCA_LumA	3
TCGA.AN.A0FW.01	67	BRCA_LumA	2
TCGA.AN.A0XV.01	67	BRCA_LumA	2
TCGA.BH.A0GY.01	67	BRCA_LumA	2
TCGA.BH.A1EX.01	67	BRCA_LumA	2
TCGA.E2.A10B.01	67	BRCA_LumA	2
TCGA.E9.A1RD.01	67	BRCA_LumA	2
TCGA.GM.A4E0.01	67	BRCA_LumA	3
TCGA.S3.AA11.01	67	BRCA_LumA	2
TCGA.A2.A04N.01	66	BRCA_LumA	1
TCGA.A2.A0SU.01	66	BRCA_LumA	2
TCGA.A7.A0CD.01	66	BRCA_LumA	1
TCGA.A8.A06Y.01	66	BRCA_LumA	2
TCGA.A8.A0A2.01	66	BRCA_LumA	2
TCGA.AC.A3YJ.01	66	BRCA_LumA	2
TCGA.B6.A0IO.01	66	BRCA_LumA	2
TCGA.D8.A1X9.01	66	BRCA_LumA	2
TCGA.D8.A27E.01	66	BRCA_LumA	1
TCGA.E2.A15M.01	66	BRCA_LumA	2
TCGA.W8.A86G.01	66	BRCA_LumA	2
TCGA.C8.A12Y.01	44	BRCA_LumA	2
TCGA.E2.A15I.01	44	BRCA_LumA	2
TCGA.E2.A1L6.01	44	BRCA_LumA	1
TCGA.LD.A66U.01	44	BRCA_LumA	2
TCGA.AC.A6NO.01	43	BRCA_LumA	2
TCGA.AR.A0TZ.01	43	BRCA_LumA	2
TCGA.AR.A24O.01	43	BRCA_LumA	3
TCGA.BH.A0DZ.01	43	BRCA_LumA	2
TCGA.E9.A1RI.01	43	BRCA_LumA	1
TCGA.OL.A5RV.01	43	BRCA_LumA	2
TCGA.5L.AAT0.01	42	BRCA_LumA	2
TCGA.A2.A0D3.01	42	BRCA_LumA	1
TCGA.B6.A0RV.01	42	BRCA_LumA	3
TCGA.BH.A0DQ.01	42	BRCA_LumA	2
TCGA.E9.A227.01	42	BRCA_LumA	2
TCGA.A2.A0CV.01	41	BRCA_LumA	2
TCGA.AO.A03V.01	41	BRCA_LumA	1
TCGA.BH.A0BJ.01	41	BRCA_LumA	2
TCGA.BH.A0DT.01	41	BRCA_LumA	1
TCGA.BH.A42V.01	41	BRCA_LumA	1
TCGA.E2.A10A.01	41	BRCA_LumA	3
TCGA.E9.A1N4.01	41	BRCA_LumA	2
TCGA.EW.A2FS.01	41	BRCA_LumA	2
TCGA.PE.A5DE.01	41	BRCA_LumA	2
TCGA.A8.A09A.01	40	BRCA_LumA	2
TCGA.AC.A2FF.01	40	BRCA_LumA	2
TCGA.B6.A0WY.01	40	BRCA_LumA	3
TCGA.BH.A0B5.01	40	BRCA_LumA	2
TCGA.C8.A1HI.01	40	BRCA_LumA	2
TCGA.D8.A141.01	40	BRCA_LumA	1
TCGA.E2.A15E.01	40	BRCA_LumA	1
TCGA.E2.A1L9.01	40	BRCA_LumA	1
TCGA.OL.A5D8.01	40	BRCA_LumA	3
TCGA.A1.A0SH.01	39	BRCA_LumA	2
TCGA.A1.A0SJ.01	39	BRCA_LumA	3
TCGA.A2.A04V.01	39	BRCA_LumA	2
TCGA.A2.A0T5.01	39	BRCA_LumA	2
TCGA.AO.A126.01	39	BRCA_LumA	2
TCGA.AR.A1AU.01	39	BRCA_LumA	2
TCGA.BH.A0BQ.01	39	BRCA_LumA	1
TCGA.BH.A18M.01	39	BRCA_LumA	3
TCGA.EW.A2FV.01	39	BRCA_LumA	3
TCGA.OL.A66O.01	39	BRCA_LumA	2
TCGA.AR.A24M.01	38	BRCA_LumA	2
TCGA.B6.A0IE.01	38	BRCA_LumA	3
TCGA.BH.A1EW.01	38	BRCA_LumA	2
TCGA.E2.A15H.01	38	BRCA_LumA	1
TCGA.EW.A1J1.01	38	BRCA_LumA	2
TCGA.A7.A0D9.01	37	BRCA_LumA	2
TCGA.E2.A1IO.01	37	BRCA_LumA	1
TCGA.E9.A229.01	37	BRCA_LumA	1
TCGA.AN.A04A.01	36	BRCA_LumA	2
TCGA.AN.A0XW.01	36	BRCA_LumA	2
TCGA.AO.A0JA.01	36	BRCA_LumA	2
TCGA.A8.A07J.01	35	BRCA_LumA	2
TCGA.AO.A03L.01	34	BRCA_LumA	3
TCGA.C8.A1HO.01	34	BRCA_LumA	3
TCGA.EW.A6S9.01	34	BRCA_LumA	1
TCGA.BH.A0HA.01	31	BRCA_LumA	1
TCGA.BH.A1FE.01	31	BRCA_LumA	2
TCGA.BH.A0DG.01	30	BRCA_LumA	2
TCGA.AN.A041.01	29	BRCA_LumA	2
TCGA.AO.A03M.01	29	BRCA_LumA	1
TCGA.C8.A273.01	29	BRCA_LumA	2
TCGA.S3.A6ZH.01	29	BRCA_LumA	3
TCGA.E9.A1NE.01	28	BRCA_LumA	2
TCGA.AR.A24L.01	26	BRCA_LumA	2
TCGA.B6.A0RG.01	26	BRCA_LumA	3

## Sheet: TNBC - METABRIC DEGs
Figure 1 METABRIC TNBC DEGs
gene	logFC	minuslog10p	P.Value	adj.P.Val
HLA-DQB1	1.05065	1.92839	9.63242e-05	0.0117926
CYP4Z1	0.976586	1.92839	7.75403e-05	0.0117926
GLDC	-0.823901	1.92839	6.44923e-05	0.0117926
CHI3L2	-1.12014	1.92839	7.94306e-05	0.0117926
FOXC1	-1.22786	1.92839	0.000104823	0.0117926
ROPN1	-1.33782	1.92839	8.7605e-05	0.0117926
C9orf152	0.896929	1.73828	0.000212893	0.0182693
ROPN1B	-1.20642	1.73828	0.000216525	0.0182693
FOXA1	1.19455	1.69754	0.000409397	0.0200662
CAPN13	0.846938	1.69754	0.000425041	0.0200662
FBP1	0.781942	1.69754	0.000345569	0.0200662
SERPINA1	0.72682	1.69754	0.000558813	0.0200662
RARRES2	0.65827	1.69754	0.000612768	0.0200662
TUSC3	-0.709798	1.69754	0.000432316	0.0200662
MELK	-0.722353	1.69754	0.00061095	0.0200662
FABP5	-0.790354	1.69754	0.000624281	0.0200662
PHGDH	-0.834892	1.69754	0.000300161	0.0200662
CALB2	-1.03738	1.69754	0.000402885	0.0200662
SOX10	-1.09447	1.69754	0.000561008	0.0200662
SCRG1	-1.34625	1.69754	0.000468563	0.0200662
KRT6B	-1.36624	1.69754	0.000592242	0.0200662
CYP4X1	0.919484	1.69399	0.000659367	0.0202306
CRYAB	-1.00322	1.6551	0.000753917	0.0221258
CCL3L3	0.685813	1.64061	0.000840751	0.0228767
GABRP	-1.57309	1.64061	0.000847287	0.0228767
LYZ	0.892553	1.63959	0.000917214	0.0229304
ELF5	-1.1463	1.63959	0.000888697	0.0229304
VGLL1	-0.942131	1.61263	0.0010121	0.0243988
HLA-DRB4	0.61182	1.58955	0.00110545	0.0257304
CDCA7	-0.693037	1.58419	0.00119639	0.0260503
SERPINB5	-0.970811	1.58419	0.00116062	0.0260503
VTCN1	-0.907414	1.58202	0.00124117	0.0261808
PTPLA	-0.671661	1.57842	0.00129058	0.0263983
CD74	0.601323	1.57192	0.00137121	0.0267967
TFAP2C	-0.650624	1.57192	0.00138946	0.0267967
MLPH	0.986742	1.44008	0.00216376	0.0363009
TPSAB1	0.81014	1.44008	0.00194757	0.0363009
EPYC	0.625798	1.44008	0.00224886	0.0363009
TMSB15B	-0.623836	1.44008	0.00222634	0.0363009
CALML3	-0.669504	1.44008	0.00206414	0.0363009
RBP1	-0.797874	1.44008	0.00219229	0.0363009
ART3	-1.01598	1.44008	0.00225872	0.0363009
MMP12	0.814216	1.42986	0.00249599	0.0371659
CA12	0.716272	1.42986	0.00253278	0.0371659
MIA	-0.692453	1.42986	0.00245311	0.0371659
GSTA1	-0.784131	1.42986	0.00241707	0.0371659
PLEKHB1	-0.650923	1.4252	0.00267138	0.0375663
SLC7A5	-0.707199	1.4252	0.00263201	0.0375663
SFRP1	-1.07363	1.42482	0.00272945	0.0375996
TRIP13	-0.606859	1.38125	0.00319272	0.0415675
RDH10	-0.701136	1.38125	0.00325707	0.0415675
VANGL2	-0.702822	1.38125	0.00326382	0.0415675
ACTG2	-1.10538	1.38125	0.00315684	0.0415675
CENPW	-0.630997	1.35546	0.00354419	0.0441101
MX1	-0.633478	1.35546	0.00359416	0.0441101
FAM171A1	-0.591351	1.35427	0.00366956	0.0442313
COMP	0.761724	1.32642	0.00398242	0.0471602
DHRS9	0.615781	1.30187	0.00428803	0.0499037
CCL3	0.553876	1.30022	0.00437854	0.0500935
GPT2	-0.548945	1.27897	0.00467608	0.0526059
DPT	0.578202	1.27661	0.00477991	0.0528925
KIAA1199	0.580814	1.27409	0.00496527	0.0531994
C2orf82	-0.94236	1.27409	0.00494942	0.0531994
TM4SF1	-0.551117	1.26305	0.00523309	0.0545693
HEY2	-0.7132	1.26305	0.00525483	0.0545693
ABCC11	0.688331	1.25737	0.0054878	0.0552875
SPINK8	0.607148	1.25737	0.00543006	0.0552875
C1orf64	0.62026	1.24642	0.00571193	0.0566993
IL8	0.841399	1.24265	0.00584647	0.0571937
COL8A1	0.597363	1.1899	0.00688855	0.0645802
CCL13	0.520175	1.1899	0.00671356	0.0645802
CKS1B	-0.524697	1.1899	0.00680681	0.0645802
ACTR3B	-0.615543	1.18331	0.00718816	0.0655677
UBE2C	-0.678498	1.18331	0.00712156	0.0655677
REEP6	0.668849	1.18041	0.00733419	0.0660077
HLA-DQA1	0.628004	1.17971	0.00744389	0.0661135
CCL4	0.505442	1.1739	0.00764332	0.0670031
SCGB2A2	1.34193	1.16908	0.00782916	0.0677524
C10orf116	0.679175	1.14972	0.00829098	0.0708407
IQCG	-0.523412	1.14064	0.00860878	0.0723373
BCL11A	-0.64895	1.14064	0.00868048	0.0723373
COL11A1	0.677426	1.11831	0.00925122	0.0761534
MFAP5	0.540476	1.10157	0.00973208	0.0791465
DCN	0.639451	1.10011	0.00988251	0.079413
TNFSF10	0.525319	1.0991	0.0101317	0.0795967
LGALS7	-0.730293	1.0991	0.0101412	0.0795967
PSAT1	-0.571644	1.07951	0.0107327	0.0832708
SERHL2	0.851238	1.07419	0.0117469	0.0842965
NKG7	0.589911	1.07419	0.0110188	0.0842965
C2CD4B	0.56957	1.07419	0.0112537	0.0842965
ACOX2	0.564974	1.07419	0.0117183	0.0842965
CYB5R2	-0.503421	1.07419	0.0113859	0.0842965
FOXM1	-0.509605	1.07419	0.0116478	0.0842965
DSC2	-0.510598	1.07419	0.0117556	0.0842965
GSTA2	-0.524957	1.07419	0.0118639	0.0842965
KRT14	-0.850133	1.06265	0.0123117	0.0865669
PEG10	-0.512597	1.05626	0.0126244	0.0878499
LDHB	-0.550468	1.05481	0.0127972	0.0881443
F13A1	0.502497	1.048	0.013132	0.0895362
OSR1	-0.655885	1.0446	0.0133688	0.0902392
CAMK2N1	0.540514	1.03001	0.0139638	0.0933223
TMEM79	-0.526372	1.02963	0.0141168	0.0934055
KLK5	-0.959283	1.02963	0.014253	0.0934055
GPRC5C	0.475244	1.02606	0.0147544	0.0941753
HLA-DOA	0.474279	1.02606	0.0146499	0.0941753
CCNE1	-0.524941	1.02606	0.014789	0.0941753
PFN2	-0.499725	1.02058	0.0151182	0.0953721
FGG	0.497252	1.01802	0.0153496	0.0959351
CDKN2A	-0.613715	0.985326	0.0167031	0.103437
XBP1	0.446665	0.984097	0.0169041	0.10373
TFAP2B	0.599523	0.970634	0.0177071	0.106996
TIMP3	0.48451	0.970634	0.0177547	0.106996
COL12A1	0.44178	0.970634	0.0179119	0.106996
CGN	-0.495905	0.955404	0.0187519	0.110814
DMKN	-0.605072	0.955404	0.0188795	0.110814
COL17A1	-0.496625	0.954597	0.0190791	0.111021
LAPTM4B	-0.462968	0.952161	0.0193518	0.111645
SFRP4	0.610874	0.948767	0.0201803	0.112521
GGH	-0.458377	0.948767	0.0199412	0.112521
TM4SF18	-0.494204	0.948767	0.0201725	0.112521
IFI44L	-0.513288	0.948767	0.0199131	0.112521
PTGS2	-0.56886	0.948767	0.0203371	0.112521
LAMP3	-0.495926	0.948557	0.0205485	0.112575
PROM1	-0.808261	0.948557	0.0206805	0.112575
SPDEF	0.73208	0.916813	0.0230973	0.121112
MUC1	0.708313	0.916813	0.0226723	0.121112
SCGB2A1	0.622257	0.916813	0.0225215	0.121112
RAC2	0.486677	0.916813	0.0238635	0.121112
TSPYL5	-0.442174	0.916813	0.0236229	0.121112
ERP27	-0.578719	0.916813	0.0231578	0.121112
MGP	-0.629663	0.916813	0.0228368	0.121112
KRT17	-0.81328	0.916813	0.0238101	0.121112
MMP7	-0.902327	0.916813	0.0233311	0.121112
LRRC26	0.674916	0.913858	0.0250136	0.121939
GBP5	0.486134	0.913858	0.0247126	0.121939
KRT18P55	0.459872	0.913858	0.0250955	0.121939
PGBD5	-0.452463	0.913858	0.025291	0.121939
IFIT1	-0.519502	0.913858	0.024837	0.121939
PIGR	-0.538687	0.913858	0.0249313	0.121939
TF	-0.706769	0.913858	0.0251183	0.121939
SCGB1D2	0.628138	0.910513	0.0267975	0.122882
SLC40A1	0.514515	0.910513	0.0270617	0.122882
C20orf114	0.454459	0.910513	0.026788	0.122882
EVI2B	0.433366	0.910513	0.0273411	0.122882
C1QB	0.417522	0.910513	0.0262271	0.122882
MESP1	-0.43476	0.910513	0.0268828	0.122882
CDCA5	-0.436249	0.910513	0.0266761	0.122882
HRCT1	-0.51457	0.910513	0.0272813	0.122882
SOSTDC1	-0.517382	0.910513	0.0261286	0.122882
APCDD1L	-0.584151	0.910513	0.0271592	0.122882
DEFB1	-0.728153	0.910513	0.0274891	0.122882
CPA3	0.472745	0.906099	0.0279538	0.124137
HLA-DPA1	0.415247	0.894525	0.0288977	0.12749
MOXD1	0.438933	0.889293	0.0295269	0.129035
COLEC12	0.413795	0.889293	0.0296333	0.129035
SCNN1B	-0.450464	0.889293	0.0299569	0.129035
BBOX1	-0.496004	0.889293	0.0300126	0.129035
UGT2B11	0.762357	0.886919	0.0311381	0.129742
HOXB2	0.416837	0.886919	0.0309873	0.129742
HLA-DRA	0.39212	0.886919	0.0307396	0.129742
CCNB2	-0.449003	0.886919	0.0304288	0.129742
FZD9	-0.501801	0.886919	0.030954	0.129742
MLLT11	-0.47957	0.877469	0.0320394	0.132596
BAIAP2L2	-0.482671	0.877469	0.032216	0.132596
TTYH1	-0.734378	0.873735	0.0326923	0.133741
MAEL	0.406126	0.871455	0.0332627	0.134445
CDC20	-0.524758	0.871455	0.0331679	0.134445
GZMA	0.467392	0.869514	0.0338119	0.135047
TMSB15A	-0.58103	0.869514	0.0337165	0.135047
RNF126P1	0.527964	0.855885	0.03534	0.139352
ALOX15B	0.504005	0.855885	0.0356715	0.139352
C15orf48	0.449066	0.855885	0.0354575	0.139352
TYMS	-0.423349	0.855885	0.0357155	0.139352
CTSK	0.406363	0.854639	0.0360252	0.139753
TFF3	0.841194	0.847735	0.0368128	0.141992
C1R	0.400045	0.840274	0.0378236	0.144453
NFS1	0.387172	0.840274	0.0378788	0.144453
SERPINA3	-0.735338	0.83841	0.0382566	0.145074
LCP1	0.405172	0.837887	0.0385178	0.145249
CD163	0.396006	0.828274	0.0395999	0.1485
AIF1L	-0.411942	0.828149	0.0398314	0.148543
CENPV	-0.428307	0.825323	0.0403129	0.149512
HOPX	0.380125	0.823668	0.0406892	0.150083
NFIX	-0.406935	0.817107	0.0415343	0.152368
SLC5A6	-0.419443	0.807783	0.0426927	0.155674
TGFBR3	-0.428357	0.807783	0.0428969	0.155674
CA2	-0.396265	0.793058	0.0446754	0.161043
KRT23	-0.478926	0.793058	0.0448535	0.161043
ANXA8	-0.55137	0.789533	0.0454595	0.162355
GSTT1	0.565502	0.789117	0.0458511	0.162511
MDK	-0.424863	0.789117	0.0459847	0.162511
AK095715	-0.428548	0.78398	0.0467754	0.164445
MS4A6A	0.371757	0.772379	0.0487924	0.168897
MATN2	-0.394668	0.772379	0.0487711	0.168897
TOP2A	-0.427317	0.772379	0.0484858	0.168897
PLEK	0.367316	0.76465	0.0501779	0.171929
DA738617	-0.388498	0.76465	0.0501712	0.171929
HIST3H2A	-0.382869	0.762402	0.0506944	0.172822
ISG15	-0.446616	0.752999	0.0520655	0.176604
PRSS8	-0.38232	0.745482	0.0537675	0.179687
GAL	-0.439949	0.745482	0.0535412	0.179687
CRABP2	-0.545036	0.745482	0.0537731	0.179687
HPGD	0.431831	0.74305	0.054417	0.180697
PPP1R14C	-0.450207	0.74305	0.0546106	0.180697
MT1X	-0.407442	0.742958	0.0548899	0.180735
KLK7	-0.584483	0.741173	0.0553848	0.181479
SORBS2	-0.412967	0.735809	0.0563453	0.183735
CBX2	-0.422403	0.735809	0.0566175	0.183735
LBP	0.605949	0.730996	0.0577988	0.185782
COL10A1	0.485716	0.730996	0.0577608	0.185782
KRT5	-0.609889	0.72301	0.0592643	0.18923
CSN3	-0.839522	0.72301	0.0594322	0.18923
UGT2B28	0.590139	0.721529	0.0599165	0.189876
MMP9	0.472444	0.718626	0.0606016	0.19115
IMPA2	-0.391277	0.712296	0.0617786	0.193956
EEF1A2	0.627395	0.708617	0.0631737	0.195607
LAD1	-0.437981	0.708617	0.0627146	0.195607
DSG3	-0.513811	0.708617	0.0631615	0.195607
IRX4	-0.414399	0.708055	0.0638358	0.19586
CDH3	-0.449614	0.708055	0.0637706	0.19586
SHC4	-0.474835	0.703431	0.0648124	0.197956
MAGEA4	0.374244	0.702857	0.0651917	0.198218
UGT2B7	0.654732	0.691992	0.0677653	0.20324
CCND2	0.382505	0.691992	0.0682184	0.20324
FTH1	0.375048	0.691992	0.0683487	0.20324
AQP9	0.36737	0.691992	0.0674684	0.20324
PRC1	-0.363495	0.691992	0.0672016	0.20324
RAB25	-0.357865	0.684323	0.0698728	0.20686
LUM	0.371835	0.680458	0.0708066	0.20871
KCNG1	-0.357775	0.679469	0.0712779	0.209185
SRGN	0.370204	0.668462	0.0734254	0.214555
SPOCK1	0.344706	0.665789	0.0745183	0.215879
CTSL2	-0.371244	0.665789	0.0742622	0.215879
C1orf106	-0.426359	0.662426	0.0754199	0.217558
BNIPL	-0.445289	0.659615	0.0762341	0.21897
ATP6V1B1	-0.437133	0.659205	0.0766307	0.219177
ALCAM	0.377799	0.65613	0.0775022	0.220734
KIT	-0.464265	0.644687	0.0799072	0.226628
LMTK3	0.394618	0.64224	0.0807567	0.227908
KRT16	-0.42921	0.64224	0.081034	0.227908
PAGE2	0.361152	0.63393	0.0836319	0.232311
TMEM119	0.336805	0.63393	0.0836305	0.232311
CITED4	-0.395742	0.63393	0.0834126	0.232311
HMGCS2	0.54699	0.629963	0.0861361	0.234443
CFB	0.45866	0.629963	0.0858128	0.234443
CLIC3	0.400601	0.629963	0.0859451	0.234443
ESR1	0.387403	0.629963	0.0855325	0.234443
GABBR2	-0.392013	0.629963	0.0852498	0.234443
CFD	0.405991	0.629064	0.0872677	0.234929
SOX9	-0.336764	0.629064	0.0873587	0.234929
LALBA	-0.368872	0.629064	0.0872253	0.234929
ALDH1A1	0.365828	0.624719	0.0889679	0.237291
SKAP1	0.327879	0.624719	0.0892916	0.237291
FOLR1	-0.478544	0.624719	0.0889568	0.237291
FABP5L3	-0.347305	0.614059	0.0918708	0.243187
TACSTD2	-0.355495	0.612417	0.0925805	0.244109
WISP2	0.355881	0.611164	0.0935733	0.244814
ALOX5AP	0.330906	0.611164	0.0935196	0.244814
SEPP1	0.465166	0.604266	0.096111	0.248733
AGR3	0.360614	0.604266	0.0957511	0.248733
CEACAM1	-0.343312	0.604266	0.0961769	0.248733
KRT16P3	-0.493002	0.597777	0.0979988	0.252478
PIP	0.756817	0.596523	0.0986572	0.253208
MT1E	-0.32035	0.589752	0.100588	0.257186
SLPI	-0.535115	0.586644	0.101695	0.259034
ZIC2	0.330017	0.580175	0.10374	0.262921
CALML5	-0.624205	0.580175	0.104	0.262921
SCGB3A1	-0.502138	0.575786	0.10545	0.265591
ORM1	0.458094	0.575738	0.106642	0.26562
KRT18	0.343333	0.575738	0.106406	0.26562
IRX3	-0.330702	0.575738	0.106443	0.26562
CCL5	0.373728	0.57322	0.107859	0.267166
SFRP2	0.37269	0.57322	0.108054	0.267166
MYC	-0.352689	0.562909	0.111055	0.273584
SPON1	0.330593	0.557214	0.114164	0.277196
MYLK	-0.317768	0.557214	0.113378	0.277196
KIAA0353	-0.41283	0.557214	0.114068	0.277196
BX647938	-0.470054	0.557214	0.113686	0.277196
CYP2J2	0.332857	0.547206	0.117245	0.283657
HLA-H	0.337611	0.541423	0.119669	0.28746
ARL9	-0.32559	0.541423	0.119508	0.28746
PKIB	0.307406	0.541016	0.120207	0.287729
PCSK1N	-0.305539	0.540415	0.1208	0.288127
KRT81	-0.709257	0.539172	0.121574	0.288953
GZMK	0.402044	0.538057	0.122316	0.289697
CRIP1	0.326441	0.533082	0.12416	0.293034
CD52	0.426869	0.532921	0.124785	0.293142
SULF1	0.283547	0.532921	0.125074	0.293142
PI15	-0.299853	0.529943	0.126372	0.29516
GBP4	0.288523	0.526927	0.127693	0.297217
C1orf116	-0.335035	0.526694	0.128202	0.297376
CD8A	0.333386	0.522728	0.129823	0.300104
HLA-DRB1	0.694027	0.520397	0.131416	0.30172
THRSP	0.364467	0.520397	0.131007	0.30172
CYB5A	0.313034	0.515011	0.133508	0.305485
VCAM1	0.292306	0.514071	0.134251	0.306146
SNAR-A3	0.520848	0.507788	0.137127	0.310607
CD6	0.300811	0.507788	0.136859	0.310607
HOXB5	0.301339	0.501997	0.139661	0.314777
SEZ6L2	-0.338577	0.501997	0.139901	0.314777
DLK1	-0.405973	0.488503	0.144797	0.324711
FABP7	0.516639	0.48665	0.145899	0.326099
CAMK1G	0.303313	0.486574	0.146408	0.326157
ERBB2	0.307878	0.484867	0.148284	0.327441
RBP7	-0.306638	0.484867	0.148333	0.327441
LCN2	-0.502846	0.484867	0.14844	0.327441
DSP	-0.318603	0.479135	0.150903	0.331791
IFI6	-0.355436	0.475634	0.152621	0.334477
CXCL14	0.314206	0.470463	0.155658	0.338483
CD37	0.303405	0.470463	0.155947	0.338483
RASAL3	0.274235	0.470463	0.155953	0.338483
PTPRCAP	0.271537	0.464229	0.159734	0.343377
LOXL4	-0.341798	0.464229	0.159354	0.343377
ACTA1	-0.419128	0.464229	0.159068	0.343377
OLFM1	0.298741	0.46062	0.16158	0.346242
PVRIG	0.276368	0.457705	0.163331	0.348574
MAP4K1	0.270848	0.457705	0.163701	0.348574
TFF1	0.322092	0.449213	0.16746	0.355457
TPD52L1	-0.289579	0.448162	0.168393	0.356318
A2M	-0.263082	0.441611	0.171489	0.361734
CD2	0.312998	0.43885	0.173122	0.364041
PPP1R1A	0.269713	0.426958	0.178482	0.374147
CXCL9	0.396525	0.418864	0.183764	0.381185
EYA2	-0.273328	0.418864	0.184663	0.381185
MGST1	-0.278609	0.418864	0.183801	0.381185
RGS2	-0.295732	0.418864	0.182532	0.381185
2024-09-03	-0.301172	0.418864	0.184505	0.381185
SGCE	-0.253393	0.416359	0.186299	0.383391
MFGE8	-0.271846	0.413685	0.188021	0.385758
CTSG	0.284666	0.413473	0.188685	0.385947
GVIN1	0.291563	0.412185	0.189819	0.387092
DUSP1	0.299458	0.410985	0.19437	0.388164
CD556913	0.273775	0.410985	0.193706	0.388164
ANKRD36B	0.271825	0.410985	0.193123	0.388164
HCST	0.268331	0.410985	0.192208	0.388164
UGT2B10	0.262483	0.410985	0.192416	0.388164
COL1A2	0.253317	0.410985	0.191379	0.388164
FBLN2	0.251463	0.410985	0.193842	0.388164
CCL21	-0.353619	0.409877	0.195442	0.389155
FRZB	-0.265206	0.408752	0.196527	0.390165
RPL14	0.31477	0.40663	0.198071	0.392076
IGHG1	0.521387	0.406148	0.199104	0.392511
E2F2	-0.254416	0.406148	0.200035	0.392511
RASD2	-0.300978	0.406148	0.199875	0.392511
RARRES3	0.315373	0.403544	0.202408	0.394871
ALDOA	0.252111	0.403544	0.201959	0.394871
CCND1	0.297634	0.394967	0.207639	0.402748
TM7SF2	0.253758	0.394967	0.207088	0.402748
CMBL	0.287467	0.387238	0.213105	0.409979
SUSD2	0.278733	0.387238	0.213189	0.409979
COL2A1	-0.313244	0.387238	0.212137	0.409979
COBL	-0.26402	0.387209	0.213811	0.410007
CLCA2	0.387613	0.385611	0.216764	0.411519
PTGDS	0.369151	0.385611	0.216718	0.411519
LEMD1	-0.269157	0.385611	0.217038	0.411519
LPL	-0.283174	0.385611	0.216772	0.411519
SNHG5	-0.238969	0.383915	0.218499	0.413128
MT1G	-0.322304	0.383166	0.219489	0.413841
HIST2H2AC	-0.24003	0.38293	0.220222	0.414067
CDH1	-0.245655	0.380637	0.222005	0.416259
CXCL12	0.28774	0.378525	0.223706	0.418288
RPRML	-0.2582	0.378247	0.22447	0.418555
PRR15L	0.231432	0.376516	0.225989	0.420227
GRP	0.294787	0.371943	0.22901	0.424675
ABI3BP	0.230184	0.371221	0.230021	0.425381
CD3D	0.297983	0.368145	0.232291	0.428405
MSLN	-0.513081	0.362953	0.235727	0.433558
H2AFY2	-0.245471	0.362214	0.236772	0.434296
PRKCB	0.252426	0.360099	0.238574	0.436417
COCH	-0.24322	0.354889	0.242108	0.441683
LAMC2	-0.271808	0.35488	0.242767	0.441693
FNDC1	0.264383	0.354575	0.243613	0.442002
SFN	-0.268583	0.354575	0.244247	0.442002
AHNAK2	0.255196	0.35287	0.245866	0.443741
FMO3	0.259973	0.352545	0.246708	0.444074
CTHRC1	0.239658	0.351775	0.247805	0.444862
HIST2H2AA4	-0.239642	0.348967	0.250075	0.447748
MYB	0.272527	0.348166	0.251201	0.448574
MME	0.216577	0.346114	0.253059	0.450698
TMEM158	-0.28894	0.340964	0.256753	0.456075
NFIB	-0.225624	0.333623	0.261817	0.463849
THBS4	0.256959	0.331435	0.264914	0.466192
CXCR4	0.21667	0.331435	0.265211	0.466192
EFCAB4A	-0.233357	0.331435	0.265195	0.466192
COL1A1	0.236842	0.329678	0.26698	0.468082
ANKRD30A	0.3893	0.329356	0.268192	0.468429
PDE4B	0.219809	0.329356	0.268566	0.468429
OLFM4	-0.390654	0.326779	0.270863	0.471217
CILP	0.270798	0.325798	0.272243	0.472282
CASP14	0.221015	0.325798	0.272874	0.472282
HLA-A	0.469295	0.32042	0.2784	0.478167
AKR1B15	0.273546	0.32042	0.277686	0.478167
CLDN3	-0.231552	0.32042	0.278323	0.478167
APOC1	0.231562	0.318769	0.281096	0.479989
SLC26A3	0.222724	0.318769	0.280824	0.479989
TMEM139	-0.215059	0.318769	0.281718	0.479989
S100A16	-0.226687	0.318769	0.282305	0.479989
ADAMDEC1	0.233249	0.316746	0.285052	0.48223
PDGFRL	0.201793	0.316746	0.285018	0.48223
PODN	0.212826	0.313765	0.289173	0.485551
CD24	-0.250952	0.313765	0.288633	0.485551
KIF1A	-0.322946	0.313765	0.288686	0.485551
NAV2	-0.217928	0.312445	0.290775	0.48703
PSMB9	0.19373	0.311833	0.291907	0.487716
MFAP4	0.245629	0.308042	0.295195	0.491992
TJP3	0.219418	0.306105	0.297247	0.494192
PRR36	0.214063	0.306005	0.298047	0.494305
H19	0.288075	0.303198	0.300717	0.49751
MUC16	-0.280155	0.301631	0.302544	0.499308
EGFL6	0.198772	0.299852	0.304529	0.501358
FBLN1	0.197465	0.299717	0.305367	0.501514
SDC1	-0.197807	0.297703	0.307532	0.503845
SOX11	-0.269866	0.294847	0.310312	0.507169
SLC7A2	0.22252	0.294454	0.311345	0.507628
PITX1	-0.263353	0.28927	0.315846	0.513725
ORM2	0.268393	0.287466	0.318293	0.515863
PEG3	-0.329387	0.287466	0.318689	0.515863
SOD2	0.199323	0.284913	0.321336	0.518904
CD79A	0.290844	0.280944	0.325211	0.523668
IGJ	-0.311777	0.280944	0.325838	0.523668
COL9A2	-0.193058	0.280648	0.326836	0.524025
COL4A5	-0.200087	0.278027	0.329596	0.527197
KCNK12	-0.188006	0.274467	0.333096	0.531536
MAL	0.194149	0.272954	0.335747	0.533391
C7orf28B	-0.194792	0.272954	0.336629	0.533391
AKR1C3	-0.246599	0.272954	0.336242	0.533391
XAGE1D	0.213898	0.27023	0.339542	0.536747
FCGBP	0.276367	0.266633	0.343168	0.541211
CEL	-0.189443	0.261471	0.348083	0.547682
CKMT1B	-0.248788	0.259223	0.350704	0.550524
CT45A6	0.181569	0.254589	0.356116	0.556431
KCNMB1	-0.170684	0.254589	0.355677	0.556431
UCHL1	-0.222278	0.254119	0.357327	0.557033
DKK1	-0.207836	0.253621	0.358563	0.557672
PRR4	-0.188145	0.253493	0.359495	0.557837
IFIT3	-0.16768	0.251428	0.362038	0.560495
HBA2	0.27516	0.250858	0.364177	0.561231
TRIM2	-0.178904	0.250858	0.363656	0.561231
PHLDA1	-0.190399	0.248336	0.367134	0.5645
BAMBI	0.231315	0.248046	0.369053	0.564878
MSMB	0.186257	0.248046	0.368259	0.564878
S100P	0.349867	0.247306	0.372338	0.56584
THBS2	0.168103	0.247306	0.373035	0.56584
IFI27	-0.188041	0.247306	0.371417	0.56584
C4orf7	-0.484899	0.247306	0.371401	0.56584
UBD	0.292059	0.247231	0.374582	0.565938
HBB	0.277039	0.247231	0.374777	0.565938
C2orf40	-0.211934	0.246744	0.376036	0.566573
RPS26	0.177783	0.24665	0.376957	0.566695
IRX2	-0.200145	0.246208	0.378193	0.567272
TUBB3	-0.22936	0.246208	0.379022	0.567272
STAC2	-0.220818	0.245348	0.380615	0.568397
S100A7A	0.220315	0.240904	0.385428	0.574244
APOD	-0.330161	0.240904	0.386232	0.574244
IGFBP5	0.176624	0.239394	0.389092	0.576243
HSD17B2	-0.171708	0.239394	0.389284	0.576243
HIST1H1C	0.199552	0.238085	0.391316	0.577984
GATA3	0.172401	0.236225	0.394438	0.580463
NDUFC2	-0.175029	0.236225	0.394715	0.580463
CIDEC	0.230147	0.234909	0.39927	0.582225
CAMP	0.228924	0.234909	0.399363	0.582225
TBC1D10C	0.173706	0.234909	0.398412	0.582225
MYBPC1	-0.252595	0.234909	0.398056	0.582225
PLAC9	0.171654	0.234091	0.400981	0.583323
CD48	0.176193	0.231346	0.404392	0.587021
PKP1	-0.239002	0.231189	0.405409	0.587234
PLIN4	0.226896	0.228559	0.410493	0.590801
ALPL	-0.177153	0.228559	0.409169	0.590801
CDH2	-0.18528	0.228559	0.410497	0.590801
MB	0.166081	0.228372	0.411549	0.591055
PLA2G16	0.186623	0.227088	0.413646	0.592805
RERG	-0.182361	0.222917	0.418525	0.598526
C5orf46	-0.217984	0.221663	0.420624	0.600256
CXCL17	0.156204	0.219321	0.424262	0.603503
SOX8	-0.236516	0.219321	0.424687	0.603503
MOCOS	-0.182031	0.217037	0.427825	0.606684
C6orf127	0.163575	0.215054	0.430686	0.609461
NDUFA4L2	0.17107	0.213477	0.434065	0.611679
TNFRSF17	0.161818	0.213477	0.433329	0.611679
AZGP1	0.257504	0.2115	0.436956	0.614469
ELF3	-0.150789	0.210439	0.438937	0.615972
TUBB2B	-0.266162	0.210167	0.440125	0.616357
GSTM2	0.170938	0.20815	0.443091	0.619227
PLAC8	-0.165956	0.206626	0.44557	0.621404
C6orf126	0.158766	0.206536	0.447107	0.621533
FOXQ1	-0.163429	0.206536	0.447504	0.621533
PTH2R	-0.151274	0.205562	0.450354	0.622928
PCP4	-0.1698	0.205562	0.449585	0.622928
IGKC	0.192376	0.19946	0.457663	0.631743
CNTNAP2	0.175344	0.198515	0.459597	0.633118
SERTAD4	-0.152021	0.198334	0.461404	0.633382
IGF2BP3	-0.155425	0.198334	0.461665	0.633382
FAM46C	0.198138	0.197889	0.464714	0.634032
GIMAP7	0.158149	0.197889	0.464957	0.634032
GYPC	0.145899	0.197889	0.464326	0.634032
CD38	0.142352	0.196236	0.467673	0.63645
LTB	0.192669	0.188212	0.479275	0.648318
GSDMC	-0.142341	0.188212	0.478967	0.648318
CXADR	-0.157781	0.188212	0.478782	0.648318
PRAME	-0.139017	0.183928	0.484996	0.654745
CCL14	-0.175512	0.18029	0.490054	0.660252
KHDRBS3	-0.146626	0.179576	0.49184	0.661339
CD163L1	-0.13665	0.178302	0.494267	0.663281
MMP11	0.19592	0.176749	0.497024	0.665658
FOS	0.180334	0.174521	0.500781	0.669081
HIST1H2BD	-0.137774	0.174521	0.501563	0.669081
GZMB	0.164437	0.17365	0.503563	0.670424
C10orf81	0.132099	0.169085	0.509888	0.677509
CPA4	0.155454	0.162665	0.520235	0.687599
CKB	0.145573	0.162665	0.521556	0.687599
APOBEC3A	-0.132456	0.162665	0.520283	0.687599
CLDN1	-0.189946	0.162665	0.521047	0.687599
ANGPTL4	-0.141399	0.159247	0.526703	0.693031
PIM2	0.126011	0.15584	0.532922	0.69849
RNF150	-0.127587	0.15584	0.532888	0.69849
SCD	0.121715	0.155065	0.535947	0.699738
TRIM29	-0.132485	0.155065	0.535126	0.699738
HORMAD1	-0.131484	0.154818	0.537288	0.700135
XAGE2	-0.132047	0.153538	0.539915	0.702202
SPOCK2	0.151476	0.152622	0.542098	0.703685
PPP1R1B	-0.224686	0.144182	0.553799	0.717494
IRF8	0.119101	0.143509	0.555722	0.718606
PRKAR1A	0.135118	0.142224	0.561429	0.720735
THBS1	0.117961	0.142224	0.56164	0.720735
EGR1	-0.124761	0.142224	0.559511	0.720735
SLC2A1	-0.130074	0.142224	0.558505	0.720735
MYH11	-0.162907	0.139461	0.566299	0.725336
HIST1H4H	0.14295	0.139318	0.56756	0.725574
NUPR2	0.137014	0.139148	0.568859	0.725859
SVEP1	0.115463	0.138828	0.570354	0.726394
KIAA1324	0.171317	0.13758	0.574294	0.728484
KLRB1	0.117479	0.13758	0.574372	0.728484
CTGF	0.107222	0.13758	0.575233	0.728484
NMU	-0.120581	0.13702	0.577056	0.729425
KRT8	0.119013	0.136609	0.578684	0.730115
PGC	0.131691	0.136488	0.579927	0.730318
SBK1	-0.120476	0.135108	0.582858	0.732643
PERP	-0.108594	0.13414	0.585246	0.734277
CD247	0.124123	0.132885	0.58803	0.736402
MZB1	0.154129	0.131759	0.590651	0.738313
S100A9	0.194056	0.127532	0.606239	0.745535
FCER1A	0.127163	0.127532	0.603049	0.745535
GJB2	0.120927	0.127532	0.606368	0.745535
POSTN	0.1108	0.127532	0.599992	0.745535
EPPK1	0.105817	0.127532	0.60432	0.745535
BANK1	0.104913	0.127532	0.598746	0.745535
SPARCL1	-0.113993	0.127532	0.602343	0.745535
FGFBP1	-0.128276	0.127532	0.606283	0.745535
AKR1C4	-0.148757	0.127532	0.600949	0.745535
FASN	-0.103833	0.127102	0.608075	0.746274
AMTN	-0.0955246	0.122705	0.61538	0.753868
HIST1H2BK	-0.0977633	0.12036	0.619834	0.757949
HOXA5	0.104498	0.118414	0.624741	0.761352
RGS1	0.0934697	0.118414	0.624873	0.761352
S100A8	0.187625	0.11715	0.636443	0.763571
SPP1	0.161353	0.11715	0.635354	0.763571
LTF	0.160637	0.11715	0.635813	0.763571
NQO1	0.115026	0.11715	0.636875	0.763571
MAOA	0.107216	0.11715	0.636319	0.763571
PON3	0.105408	0.11715	0.631051	0.763571
SERPINE2	-0.1095	0.11715	0.629205	0.763571
GSTO2	-0.116576	0.11715	0.629138	0.763571
KANK4	-0.13489	0.11715	0.634363	0.763571
TNFSF13B	-0.087555	0.115088	0.641043	0.767206
IDO1	0.0982551	0.113602	0.645522	0.769836
LAMB3	-0.0950151	0.113602	0.644653	0.769836
IGF2BP2	0.0948889	0.1134	0.646962	0.770193
ASS1	-0.0885929	0.110142	0.654017	0.775993
GJA1	-0.0902768	0.110142	0.654133	0.775993
PDZK1IP1	0.101475	0.108367	0.657967	0.779172
ZG16B	0.118258	0.107938	0.659773	0.779941
DNAJC12	-0.0921624	0.106481	0.663148	0.782562
KRT19	0.107198	0.105641	0.669079	0.784077
TMEM45A	0.0992776	0.105641	0.668771	0.784077
ATP1B1	-0.0856983	0.105641	0.667952	0.784077
GPX3	-0.0908839	0.105641	0.667592	0.784077
STAT1	0.0809486	0.104049	0.674495	0.786956
AF038185	-0.0906313	0.104049	0.675034	0.786956
RARRES1	-0.11805	0.104049	0.674483	0.786956
NAPSB	-0.0899159	0.101682	0.679896	0.791258
SERPINA5	-0.102581	0.101152	0.6819	0.792224
ODAM	0.11012	0.0986084	0.687086	0.796878
RPS25	-0.0810109	0.0954292	0.693323	0.802732
ITM2A	0.0907259	0.0931588	0.698152	0.80694
S100A7	0.144672	0.0929703	0.699651	0.80729
FNTB	-0.079627	0.0919136	0.702555	0.809257
CLDN8	-0.107494	0.0885352	0.70925	0.815577
CAPS	-0.0819002	0.0873001	0.712892	0.817899
KRT15	-0.117345	0.0873001	0.713693	0.817899
SAA1	0.0950595	0.085131	0.718484	0.821995
CD79B	0.0854256	0.0849338	0.720029	0.822368
DARC	-0.092899	0.0819273	0.726258	0.828081
KRT86	-0.103823	0.0791069	0.732224	0.833476
DIO2	0.0646125	0.0776383	0.735943	0.836299
NELL2	-0.070689	0.0775548	0.737324	0.83646
SLC39A8	0.0672157	0.0767966	0.739854	0.837922
PDK4	0.066279	0.0766316	0.741377	0.83824
GLYATL2	0.102566	0.0749271	0.74633	0.841536
EFEMP1	-0.0737759	0.0749271	0.746786	0.841536
AMY2A	-0.0658274	0.074034	0.749572	0.843269
MARCO	0.0746661	0.0729181	0.752753	0.845438
NLRP2	-0.0806282	0.0721417	0.755355	0.846951
FABP4	0.0926397	0.0708083	0.76011	0.849555
ADH1A	0.0889739	0.0708083	0.760487	0.849555
IL7R	0.0664574	0.0708083	0.762712	0.849555
CST1	-0.0886905	0.0708083	0.76199	0.849555
QPCT	0.0596464	0.0676339	0.770233	0.855788
TAGLN	-0.0635832	0.0676339	0.770843	0.855788
KRT6A	-0.105861	0.0634385	0.779606	0.864095
CD19	0.0673675	0.0631841	0.783837	0.864601
CLDN10	-0.0677513	0.0631841	0.783905	0.864601
CCL19	-0.098128	0.0631841	0.783804	0.864601
TNC	0.0496203	0.0612761	0.788643	0.868408
FAIM3	0.0600455	0.0598897	0.792456	0.871185
MT1H	-0.051785	0.0588695	0.795613	0.873234
C8orf4	-0.0536471	0.0579223	0.798647	0.87514
BST2	0.0529391	0.0564867	0.806402	0.878038
PLA2G2A	0.0482666	0.0564867	0.805926	0.878038
CX3CL1	-0.048518	0.0564867	0.805475	0.878038
EFHD1	-0.0635085	0.0564867	0.806494	0.878038
FAM150B	-0.0622214	0.0560521	0.808805	0.878917
AKR1C2	-0.0918991	0.0560521	0.809906	0.878917
CXCL10	0.0601828	0.0543483	0.816143	0.882372
CXCL13	0.0572412	0.0543483	0.815793	0.882372
FBXO32	0.0521693	0.0543483	0.817011	0.882372
C8orf84	0.0552933	0.0537801	0.823316	0.883527
ACE2	0.0460624	0.0537801	0.819935	0.883527
TNFRSF12A	0.0436578	0.0537801	0.822341	0.883527
APP	-0.0470084	0.0537801	0.822761	0.883527
CYP1B1	0.0537102	0.0530378	0.826036	0.885039
FOSB	0.0594756	0.0527661	0.831421	0.885592
IGLL1	0.0592488	0.0527661	0.831801	0.885592
SELENBP1	-0.0422691	0.0527661	0.829949	0.885592
STC2	-0.0472018	0.0527661	0.828103	0.885592
BCL11B	0.040195	0.0503791	0.837704	0.890473
PANX2	-0.0430256	0.0500913	0.83958	0.891064
TCN1	0.0608492	0.0483068	0.844362	0.894733
PI3	0.0674933	0.048036	0.846215	0.895291
AK4	0.0378255	0.0480312	0.847551	0.895301
C3	0.0393046	0.0461795	0.852504	0.899126
VPREB3	-0.0386606	0.0459559	0.854276	0.899589
COL22A1	0.0377933	0.0458058	0.857894	0.8999
EHF	0.0363132	0.0458058	0.858571	0.8999
PROM2	-0.0400274	0.0458058	0.857512	0.8999
MAL2	0.0348622	0.0453753	0.862092	0.900792
CIDEA	-0.0421827	0.0453753	0.861422	0.900792
ADM	0.0418282	0.0452359	0.866148	0.901082
ACTG1	-0.0331923	0.0452359	0.866373	0.901082
SELL	-0.0358778	0.0452359	0.865895	0.901082
PCDHB2	-0.0389255	0.0416382	0.874926	0.908577
NCALD	-0.0363652	0.0411532	0.877251	0.909592
CD36	-0.0368144	0.0352025	0.89072	0.922141
CST6	0.0244757	0.0334799	0.895632	0.925806
C19orf33	0.0279102	0.0293565	0.90556	0.934638
WLS	0.0233784	0.0282262	0.909309	0.937074
CCL8	0.023171	0.0261131	0.916534	0.941644
CXCR5	0.0209678	0.0261131	0.91635	0.941644
SPIB	0.0212589	0.0257421	0.918713	0.942449
KRT7	0.0206125	0.0244648	0.92744	0.945225
ALDH1A3	0.0182539	0.0244648	0.931099	0.945225
TFAP2A	0.0179437	0.0244648	0.9259	0.945225
RASD1	0.0164191	0.0244648	0.932622	0.945225
CCR7	-0.0192961	0.0244648	0.932533	0.945225
RNASE1	-0.0199662	0.0244648	0.925796	0.945225
FGFR3	-0.0238525	0.0244648	0.932064	0.945225
NCCRP1	-0.0264735	0.0244648	0.926651	0.945225
ERAP2	-0.0143949	0.0202837	0.943058	0.954369
VAV3	-0.0226283	0.0199048	0.945296	0.955202
GNLY	0.0121652	0.0135923	0.960572	0.969187
CYR61	0.0101763	0.0130144	0.963289	0.970478
TSPAN7	-0.00791584	0.0110364	0.969131	0.974908
PCOLCE2	0.00344086	0.00353991	0.987975	0.991882
EGR2	0.00263901	0.00353991	0.988943	0.991882
SRPX	-0.00151876	0.00195818	0.994026	0.995501
CA9	0.000377304	0.000529023	0.998783	0.998783

## Sheet: ER+ - METABRIC DEGs
Figure 1 METABRIC ER+ DEGs
gene	logFC	minuslog10p	P.Value	adj.P.Val
ESR1	1.42924	21.3564	6.52e-25	4.4e-22
COL17A1	-0.985687	14.8824	3.88e-18	1.31e-15
KRT17	-1.19591	11.4019	1.76e-14	3.96e-12
C2orf40	-0.820588	10.627	1.71e-13	2.36e-11
TUBA3D	-1.3935	10.627	1.75e-13	2.36e-11
IGSF21	0.972342	10.2499	5e-13	5.62e-11
KRT14	-0.923255	9.3974	4.15e-12	4e-10
KLK5	-0.727364	9.36415	5.12e-12	4.32e-10
IGJ	-1.30519	8.89623	1.69e-11	1.27e-09
REEP1	0.867678	8.77062	2.51e-11	1.7e-09
ACTG2	-1.04312	8.66947	3.49e-11	2.14e-09
TUBA3E	-0.738021	8.5721	4.76e-11	2.68e-09
LIMCH1	0.711983	8.20398	1.2e-10	6.25e-09
GABRP	-0.721306	8.05391	1.83e-10	8.83e-09
SFRP1	-1.0047	8.0138	2.15e-10	9.69e-09
KRT6B	-0.913592	7.4373	8.66e-10	3.65e-08
MYBPC1	-1.05629	7.36944	1.08e-09	4.27e-08
TAGLN	-0.583224	7.32538	1.33e-09	4.73e-08
GAS1	-0.652176	7.32538	1.33e-09	4.73e-08
CFB	1.07719	6.96021	3.25e-09	1.1e-07
NFIX	0.689049	6.69365	6.3e-09	2.02e-07
OLFM4	-0.60906	6.6222	7.78e-09	2.39e-07
LAMA3	-0.625346	6.60545	8.45e-09	2.48e-07
SYT17	0.726407	6.53315	1.08e-08	2.93e-07
ITM2A	-0.679202	6.53315	1.09e-08	2.93e-07
REPS2	0.790831	6.36738	1.65e-08	4.29e-07
KIAA1467	0.721909	6.35333	1.77e-08	4.43e-07
OSR1	-0.552373	6.07318	3.5e-08	8.45e-07
UNC5A	0.653766	5.98145	4.48e-08	1.04e-06
C10orf116	0.681305	5.97574	4.7e-08	1.06e-06
OLFM1	-0.672773	5.80682	7.17e-08	1.56e-06
ANKRD30BP3	1.14992	5.68912	9.7e-08	2.05e-06
PTHLH	-0.720892	5.62695	1.15e-07	2.36e-06
LRRN2	0.664085	5.40888	1.96e-07	3.9e-06
SERPINB5	-0.555884	5.27851	2.73e-07	5.27e-06
EGR1	-0.638004	5.25525	2.96e-07	5.56e-06
GPC4	0.607649	5.25319	3.06e-07	5.58e-06
CHST1	0.607076	5.20679	3.5e-07	6.21e-06
RGS11	0.636103	5.19877	3.66e-07	6.33e-06
C21orf81	0.674531	5.18809	3.84e-07	6.48e-06
ARNT2	0.618585	5.1476	4.32e-07	7.12e-06
TRH	-0.651741	5.09145	5.04e-07	8.1e-06
SRPX	-0.521793	5.06268	5.51e-07	8.66e-06
EGR2	-0.514918	5.00373	6.46e-07	9.91e-06
ENPP5	0.67725	4.99492	6.75e-07	1.01e-05
SPARCL1	-0.471635	4.94551	7.73e-07	1.13e-05
AMPH	-0.529284	4.84965	9.84e-07	1.41e-05
FBXL16	0.594681	4.84178	1.02e-06	1.44e-05
BNIPL	0.693733	4.83196	1.07e-06	1.47e-05
HOPX	-0.499188	4.74679	1.33e-06	1.79e-05
TNFSF10	0.569376	4.70572	1.49e-06	1.97e-05
ACOX2	0.81281	4.67447	1.63e-06	2.12e-05
COL9A2	0.574136	4.44563	2.87e-06	3.58e-05
FCER1A	-0.529617	4.44563	2.84e-06	3.58e-05
WLS	-0.495109	4.40857	3.18e-06	3.9e-05
SYTL2	0.529308	4.3587	3.63e-06	4.38e-05
AZGP1	0.649751	4.34235	3.9e-06	4.55e-05
STK32B	0.609349	4.34235	3.91e-06	4.55e-05
NOSTRIN	0.492843	4.33885	4.07e-06	4.58e-05
IGSF1	-0.63818	4.33885	4.04e-06	4.58e-05
SPINK8	0.562653	4.27669	4.78e-06	5.29e-05
SVEP1	-0.447059	4.20635	5.71e-06	6.22e-05
CYP4Z1	1.08892	4.19791	6.03e-06	6.34e-05
DCN	-0.635788	4.19791	5.93e-06	6.34e-05
IGLL1	-0.767376	4.19791	6.11e-06	6.34e-05
MYC	-0.541603	4.17824	6.49e-06	6.63e-05
PDGFRL	-0.478001	4.14083	7.18e-06	7.23e-05
CXCL13	-0.64231	4.10029	8e-06	7.94e-05
OGN	-0.51649	4.04242	9.27e-06	9.07e-05
MSMB	-0.817601	4.02916	9.7e-06	9.35e-05
DCDC5	0.56412	4.00848	1.03e-05	9.81e-05
KRT81	-0.550755	3.98601	1.1e-05	0.00010327
HOXA5	-0.450146	3.98341	1.12e-05	0.00010389
CRABP2	0.644613	3.95977	1.2e-05	0.0001097
CLIC6	-1.15358	3.89155	1.43e-05	0.00012836
CCL21	-0.486333	3.88436	1.47e-05	0.00013051
CLEC3A	1.29651	3.87115	1.53e-05	0.00013454
CXCL12	-0.490402	3.85655	1.61e-05	0.00013914
REEP6	0.529333	3.85474	1.64e-05	0.00013972
RASEF	0.573484	3.81788	1.8e-05	0.0001521
RARRES3	0.576629	3.79625	1.94e-05	0.00015986
SLC26A3	-0.573787	3.79625	1.93e-05	0.00015986
GLA	-0.474212	3.78372	2.02e-05	0.00016454
MT1X	-0.476596	3.71027	2.42e-05	0.00019486
PROM1	-0.781151	3.66808	2.7e-05	0.00021474
MMP7	-0.654818	3.65435	2.82e-05	0.00022164
TMEM145	0.582698	3.62436	3.06e-05	0.00023749
MS4A7	0.464677	3.6175	3.15e-05	0.00024127
NOVA1	0.509754	3.60975	3.24e-05	0.00024561
C1S	-0.465304	3.60271	3.33e-05	0.00024963
RGS2	-0.473206	3.59059	3.46e-05	0.00025669
CAPN13	0.500706	3.57276	3.65e-05	0.00026745
CTSG	-0.534606	3.5612	3.78e-05	0.00027467
CXADR	0.491488	3.54601	3.96e-05	0.00028444
CST5	0.847996	3.53489	4.15e-05	0.00029182
CTGF	-0.406203	3.53489	4.15e-05	0.00029182
COL11A1	0.783524	3.47304	4.89e-05	0.00033648
SSFA2	0.514075	3.47304	4.88e-05	0.00033648
ABCC11	0.611947	3.42954	5.45e-05	0.00037193
SERPINA5	-0.879349	3.39967	5.9e-05	0.00039841
CENPV	0.493848	3.36433	6.47e-05	0.00043219
U79293	0.610047	3.35055	6.74e-05	0.00044611
NFIB	-0.501375	3.34769	6.85e-05	0.00044906
EPYC	0.442231	3.3354	7.12e-05	0.00046196
MUC1	0.647493	3.32861	7.37e-05	0.00046923
FOS	-0.72628	3.32861	7.34e-05	0.00046923
C1R	-0.417307	3.31129	7.74e-05	0.00048833
ECM1	0.586944	3.27343	8.52e-05	0.00053281
TFF1	-1.08605	3.23912	9.31e-05	0.00057661
CYBRD1	0.471173	3.21274	9.98e-05	0.00061271
CYP1B1	-0.384765	3.19767	0.00010432	0.00063435
SHROOM1	0.415448	3.1795	0.00010975	0.00066146
MFAP4	-0.502778	3.17634	0.00011154	0.00066629
SERPINI1	0.530444	3.13512	0.00012373	0.00073262
SH3BGRL	0.415251	3.11295	0.00013135	0.00077099
FAM3B	-0.564234	3.08291	0.00014199	0.00082621
FAM129A	0.471574	3.07012	0.00014749	0.00085091
TUBB2B	-0.534389	3.02846	0.00016373	0.00093657
WNK4	0.587032	3.02728	0.00016556	0.00093911
PYCARD	0.417586	3.01504	0.00017173	0.00096596
PAK1	0.434565	2.93486	0.00020827	0.00116182
IRX2	0.691559	2.85371	0.00025313	0.00140051
HMGCS2	0.932479	2.82905	0.00027012	0.00148236
ANKRD30B	0.456002	2.82146	0.00027711	0.00150847
CYP2A7	0.481895	2.78658	0.00030271	0.00163464
ERP27	0.515852	2.78343	0.00030735	0.00164653
RPL21	-0.370366	2.77367	0.00031684	0.00168397
SYT7	0.449554	2.75911	0.00033022	0.00174138
GAD1	0.499921	2.75437	0.00033644	0.00176047
CYR61	-0.441655	2.7326	0.00035649	0.00185099
CYFIP2	0.427967	2.69408	0.00039468	0.00202264
RARRES1	-0.457991	2.69408	0.00039554	0.00202264
ZFP36	-0.388322	2.689	0.00040322	0.00204644
RPS25	-0.407522	2.68687	0.00040826	0.00205652
DIO1	0.634255	2.68019	0.00041768	0.00208839
POSTN	-0.467448	2.67708	0.0004238	0.0021034
F12	0.423184	2.63498	0.00047036	0.00231749
BMPR1B	0.856072	2.61471	0.00049644	0.00242825
COL8A1	0.412749	2.5936	0.00052494	0.00254918
NKD2	-0.366954	2.58583	0.00054191	0.00259521
TNC	-0.437018	2.58583	0.00054211	0.00259521
FAM5B	0.418625	2.57987	0.0005535	0.00263106
DEFB1	-0.370249	2.56309	0.00057935	0.00273472
KIAA1199	0.377849	2.49958	0.00067527	0.00316535
ANKRD43	0.412687	2.48337	0.00070582	0.00328573
FGD3	0.426449	2.46327	0.00074436	0.00344139
PHGDH	0.423589	2.46102	0.00075335	0.00345926
AK097370	0.449925	2.45141	0.00077544	0.00353662
CEACAM5	0.399921	2.44683	0.00079426	0.00357416
MYH11	-0.498457	2.44683	0.00078933	0.00357416
CYP2A6	0.452738	2.42913	0.0008328	0.00372278
FAM134B	0.407961	2.39523	0.00090639	0.00402507
NDP	0.717651	2.39096	0.00093339	0.00406478
NTN4	0.459392	2.39096	0.0009216	0.00406478
CYP4F22	-0.456671	2.39096	0.00092974	0.00406478
IGKC	-0.525079	2.378	0.00096787	0.0041879
LUM	-0.450211	2.37246	0.00098658	0.00424167
CCL2	-0.381872	2.33339	0.00108632	0.00464094
PODN	-0.338686	2.31182	0.00114889	0.00487734
SGCE	-0.407022	2.31126	0.00115759	0.00488358
IRS2	-0.361645	2.30303	0.0011871	0.00497698
GRIA2	0.822401	2.27265	0.00128131	0.0053377
FBLN2	-0.350593	2.27265	0.00128896	0.0053377
RAP1GAP	0.365953	2.20793	0.00150527	0.00619548
MRPS30	0.517587	2.19651	0.00155479	0.0063605
CYP4Z2P	0.366333	2.19494	0.00156987	0.00638349
NELL2	0.627825	2.17417	0.00166094	0.0066962
APOD	-0.642631	2.17417	0.00166661	0.0066962
TSKU	0.401045	2.16711	0.00170403	0.00680604
CTSK	-0.365379	2.16399	0.00172646	0.00685506
C6orf211	0.393386	2.15867	0.00176829	0.0069395
RAB11FIP1	-0.428286	2.15867	0.00176413	0.0069395
CCL19	-0.55828	2.15836	0.00177986	0.00694455
COMP	0.482012	2.15192	0.00181687	0.00704822
CRYAB	-0.375976	2.14938	0.00183804	0.0070896
TUBB3	-0.396951	2.14009	0.00188851	0.00724285
CYB5A	0.33465	2.1396	0.00190139	0.00725106
FOSB	-0.602599	2.11863	0.00200674	0.00760982
CYP4X1	0.665509	2.10604	0.00209188	0.00783354
LRRC17	-0.327549	2.10604	0.00210055	0.00783354
CILP	-0.452999	2.10604	0.00209009	0.00783354
TFF3	-0.528403	2.0962	0.00216059	0.00801317
LRRC31	0.340155	2.09128	0.0022092	0.00810441
SFRP2	-0.4231	2.09128	0.00220622	0.00810441
DENND1B	0.450434	2.0875	0.00224061	0.00817518
ELF5	-0.451482	2.07872	0.00229873	0.00834216
IL7R	-0.361048	2.07472	0.00233248	0.00841938
RBP1	-0.504783	2.0553	0.0024522	0.00880445
LMTK3	0.418924	2.05057	0.00249225	0.00890088
DACH1	0.426433	2.01883	0.00269538	0.00957569
CRISPLD2	-0.298525	2.00473	0.00279898	0.0098917
SCGB3A1	-0.644732	1.99056	0.00290697	0.0102198
GSTO2	0.343355	1.97302	0.00304252	0.0106409
CITED1	-0.322111	1.96487	0.0031162	0.0108425
STC1	0.522232	1.94686	0.00326493	0.0113017
NPY5R	0.358105	1.93057	0.00340705	0.0117334
CCDC74A	-0.443075	1.90694	0.00361593	0.0123896
ENPP2	-0.285715	1.88329	0.00385282	0.0130832
ADORA1	-0.342583	1.88329	0.00385711	0.0130832
FAM198B	0.341731	1.87133	0.00398472	0.0134484
HIST3H2A	-0.442453	1.87085	0.00400909	0.0134634
CD52	-0.420241	1.86158	0.00411593	0.0137537
HPX	0.360579	1.84894	0.0042585	0.01416
FBLN1	-0.337895	1.84539	0.00431459	0.0142762
SYNPO2L	0.353269	1.83244	0.00446698	0.0147084
SPP1	0.536814	1.80415	0.00479084	0.0156981
HOXC13	0.322614	1.79019	0.00497137	0.016211
ANO1	-0.315114	1.77876	0.00512863	0.0166434
PI15	0.513941	1.7761	0.00518494	0.0167456
DPYSL3	-0.268454	1.76087	0.00539567	0.0173432
PRAME	0.348706	1.7589	0.00547182	0.0174221
VCAN	-0.303598	1.7589	0.00545118	0.0174221
COL6A3	-0.286238	1.75479	0.00557594	0.0175877
SLC40A1	-0.41895	1.75479	0.00556516	0.0175877
ASCL1	0.499958	1.75061	0.00568246	0.0177577
ATHL1	0.441523	1.75061	0.00565865	0.0177577
SLC30A8	0.492863	1.74217	0.0058208	0.0181062
COL3A1	-0.296738	1.71997	0.00615433	0.0190558
PTGES	-0.367132	1.71403	0.00626772	0.0193183
LRRC26	0.381357	1.71361	0.00632431	0.0193368
SFRP4	-0.396127	1.71361	0.00633102	0.0193368
NR2F1	-0.294478	1.69127	0.00669551	0.020358
LTF	0.666	1.68371	0.00684364	0.0207151
GPR26	0.319052	1.68194	0.00690244	0.0207998
CDH3	-0.295621	1.67917	0.00697766	0.020933
CDH11	-0.261448	1.67821	0.0070858	0.0209793
ZFP36L1	-0.282941	1.67821	0.00707166	0.0209793
SUSD2	-0.317839	1.67821	0.00708634	0.0209793
C6orf141	-0.385517	1.6702	0.00724982	0.0213695
AGR2	0.409425	1.65523	0.00758149	0.0221192
VANGL2	0.311063	1.65523	0.00760244	0.0221192
ATF3	-0.35793	1.65523	0.00758009	0.0221192
COLEC12	0.29366	1.64372	0.00784022	0.0227131
CF887398	0.304206	1.64282	0.0078903	0.0227605
ALDOA	0.312045	1.62187	0.00831555	0.0238851
SERPINA11	0.400535	1.6046	0.00868982	0.0248544
SYP	0.303309	1.5984	0.00885213	0.0252118
HOXB-AS3	0.303426	1.59508	0.00895761	0.025405
CKMT1B	0.43851	1.59221	0.00905491	0.0255735
THBS4	-0.424564	1.59052	0.00912833	0.0256734
DHRS2	0.427676	1.5645	0.00973224	0.0272584
TSPYL5	-0.287819	1.55694	0.00994428	0.0277372
CACNA1H	0.415683	1.55362	0.0100619	0.0279498
CAPN8	0.438303	1.54584	0.010286	0.0284552
DUSP1	-0.376085	1.54539	0.0103388	0.0284843
APLP1	0.302886	1.54189	0.0104651	0.0287152
TUSC3	-0.282014	1.51683	0.0111319	0.030421
INSM1	0.327677	1.50659	0.0114895	0.0311464
GPR183	-0.274284	1.50659	0.0114515	0.0311464
GPR162	0.298389	1.4969	0.0117959	0.031849
PDE5A	-0.279347	1.47827	0.0123624	0.0332455
CPA3	-0.349204	1.46841	0.0126967	0.034009
TCN1	-0.615215	1.45397	0.013178	0.0351587
ALDH1A1	-0.259452	1.45377	0.0132361	0.0351748
KISS1R	0.308356	1.45372	0.0132897	0.0351786
PLAC9	-0.23666	1.44773	0.0135272	0.0356675
COL2A1	0.319297	1.44639	0.0136221	0.0357778
CTSD	0.275233	1.4348	0.0140455	0.0367453
CXCL14	-0.474141	1.4348	0.0140993	0.0367453
HIST1H2BK	-0.314275	1.4324	0.0142321	0.0369488
ATP6V1B1	-0.489379	1.42089	0.0146704	0.0379407
CELSR2	-0.281178	1.417	0.0148592	0.0382823
CYP4B1	0.323055	1.41217	0.0150828	0.0387105
CGNL1	0.29444	1.40815	0.0152809	0.0390704
PHLDA1	-0.274272	1.39642	0.0157833	0.04014
SLC7A2	-0.5246	1.39642	0.0158181	0.04014
CAPN9	0.286851	1.38179	0.0164218	0.0415159
TFAP2B	0.44897	1.3757	0.0167159	0.0421017
CALB2	-0.248537	1.36947	0.0170208	0.0427103
MZB1	-0.363984	1.33949	0.0183049	0.0457621
PCSK1	0.309725	1.336	0.0185801	0.0461317
GGH	-0.282862	1.336	0.0185894	0.0461317
BEX1	-0.646983	1.32909	0.018957	0.0468717
ANG	0.2485	1.30469	0.020126	0.0495806
MATN2	-0.259364	1.29797	0.0205144	0.0503536
GP2	0.423299	1.29583	0.0206908	0.0506024
BMP4	0.288379	1.29164	0.0209669	0.0510925
ANKRD36B	0.297319	1.28177	0.0215264	0.0522674
C1orf64	0.457191	1.26081	0.0230782	0.0548513
FCGBP	0.451238	1.26081	0.0228489	0.0548513
ATP1B1	0.265382	1.26081	0.0229353	0.0548513
CCL14	-0.281919	1.26081	0.0229823	0.0548513
HIST2H2AA4	-0.33118	1.26081	0.0229514	0.0548513
PDZK1	-0.443447	1.26081	0.0230491	0.0548513
LRP2	0.338432	1.25636	0.0233982	0.0554168
EFEMP1	-0.323579	1.25427	0.0235934	0.0556837
PSD3	0.332838	1.2438	0.0242536	0.0570425
CD163L1	0.249077	1.2416	0.0244618	0.0573324
SKAP1	0.263074	1.23462	0.0249444	0.0582612
CRISPLD1	0.262184	1.22637	0.025511	0.0593789
AGTR1	0.438143	1.21026	0.0265665	0.0616233
TGFBR3	0.333475	1.20662	0.0268816	0.0621408
LAD1	-0.339597	1.19545	0.0276766	0.0637602
CHGB	0.438569	1.19522	0.0277856	0.0637936
CCND1	0.282596	1.19495	0.0278978	0.0638338
SLC38A1	0.273267	1.19129	0.028229	0.0643736
C8orf84	-0.429548	1.17998	0.0290721	0.0660729
CX3CR1	0.265337	1.1786	0.0294587	0.0662821
C4B	0.24702	1.1786	0.0292649	0.0662821
SERPINA3	-0.35913	1.1786	0.0294068	0.0662821
CCL5	-0.318401	1.16542	0.0304677	0.0683245
PLAT	-0.349538	1.16001	0.0309522	0.0691813
SERHL2	0.397735	1.15666	0.031295	0.0697167
CTHRC1	-0.275876	1.15491	0.0315252	0.0699985
TPSG1	0.333013	1.14873	0.0321174	0.0710019
SYBU	0.254944	1.14873	0.0321875	0.0710019
COL12A1	0.228161	1.14593	0.0325017	0.0714614
CD3D	-0.29437	1.14412	0.0327433	0.0717588
DPY19L2P4	0.26071	1.14096	0.0330899	0.0722839
C8orf4	-0.352059	1.14094	0.0331984	0.0722868
FSIP1	-0.326679	1.12935	0.0342065	0.0742424
PKIB	0.315913	1.12687	0.0346239	0.0746681
CDH1	-0.331403	1.12687	0.0345669	0.0746681
GRP	-0.324196	1.11989	0.035297	0.0758772
COL5A2	-0.235341	1.11719	0.0356298	0.0763496
FAM189A2	-0.240033	1.11478	0.0359421	0.076775
HPGD	-0.231104	1.11151	0.0363287	0.0773561
HOXB5	0.354749	1.10919	0.0366385	0.0777703
HIST1H2BG	-0.251684	1.10894	0.0367745	0.0778144
SPAG6	0.274328	1.10653	0.0370951	0.0782475
EFCAB4A	0.254304	1.09395	0.038305	0.0805478
PIP	0.650224	1.09228	0.0385719	0.0808572
CLDN8	-0.259496	1.08096	0.0397137	0.082993
AGR3	0.341437	1.07795	0.0401138	0.0835703
MDK	-0.230864	1.07754	0.0402752	0.0836485
MT1G	0.436359	1.06737	0.0413564	0.0856305
DB005376	0.422667	1.05984	0.042209	0.0871287
MMP11	0.326548	1.05328	0.0431136	0.088455
NFKBIZ	0.321432	1.05328	0.0429942	0.088455
EDARADD	-0.260373	1.05052	0.0435198	0.0890178
SCUBE2	0.416977	1.041	0.0446232	0.0909911
FGFR3	0.349392	1.041	0.0447541	0.0909911
PITX1	0.404967	1.03498	0.045516	0.0922622
GSTM2	0.299834	1.03009	0.0461696	0.0933068
CYP2J2	-0.262569	1.02703	0.0466344	0.0939648
TEAD2	-0.224275	1.0176	0.0478009	0.0960286
SEZ6L2	0.359054	1.01245	0.0485152	0.0971744
GLRB	0.256368	0.999574	0.0501232	0.100098
GRB14	-0.355919	0.995537	0.0507409	0.101033
PDE4B	0.230804	0.973218	0.0535744	0.106361
MYT1	0.23911	0.972977	0.0537618	0.10642
STC2	0.385434	0.966847	0.0546859	0.107933
CMTM8	0.232322	0.966145	0.0549345	0.108107
XAGE1D	0.283772	0.945331	0.0579297	0.113415
SPON1	-0.204444	0.945331	0.0579675	0.113415
CHI3L2	0.215327	0.942132	0.0585653	0.114253
IGFBP5	0.288037	0.942112	0.0587373	0.114258
SRGN	-0.220652	0.940026	0.0591901	0.114808
CA2	0.386485	0.934364	0.0601392	0.116315
DARC	-0.26889	0.931614	0.0606946	0.117054
SERPINE2	-0.201758	0.92846	0.0613117	0.117907
PRRX1	-0.182772	0.899767	0.065702	0.12596
HIST1H2BD	-0.258545	0.899767	0.0658725	0.12596
FAR2P2	0.292031	0.876094	0.0698717	0.133017
BAMBI	-0.360438	0.876094	0.069957	0.133017
AK056919	0.21737	0.856159	0.0734493	0.139265
CD79A	-0.256309	0.848761	0.0749209	0.141657
TF	-0.222768	0.847509	0.0753478	0.142066
NLGN4X	0.187283	0.845123	0.0759746	0.142849
QDPR	0.223913	0.842409	0.0766637	0.143744
HLA-DRB1	0.514519	0.841625	0.0770156	0.144004
CD163	0.20326	0.831745	0.0790059	0.147318
PLIN4	0.281807	0.830524	0.0794472	0.147732
HLA-DQB1	0.240804	0.826195	0.0804641	0.149212
AGL	-0.204822	0.823375	0.0812109	0.150184
ERAP2	0.189929	0.81487	0.0830437	0.153154
PFKFB3	0.193833	0.806452	0.0849005	0.156152
GALNTL1	-0.215683	0.799023	0.0866006	0.158846
GZMB	-0.202702	0.794947	0.0876549	0.160344
FOLR1	-0.203479	0.780951	0.0910162	0.165596
HIST2H2AC	-0.225469	0.780951	0.0908959	0.165596
LMO3	0.194641	0.778308	0.0918186	0.166606
GPX3	0.184461	0.771343	0.0935538	0.1693
SYT1	0.208943	0.755569	0.0972744	0.175562
CCL3	0.185685	0.753128	0.0984085	0.176552
RERG	0.185519	0.753128	0.0986073	0.176552
COX7A1	-0.164244	0.753128	0.098266	0.176552
NXPH1	0.204211	0.744033	0.100961	0.180288
CCL3L3	0.203521	0.733515	0.103984	0.184708
HBB	-0.283878	0.733515	0.103733	0.184708
HLA-H	0.202446	0.725406	0.106222	0.188189
NUPR2	0.276402	0.713997	0.109336	0.193198
HIST1H4H	-0.251508	0.703401	0.112329	0.19797
CD247	-0.183984	0.698369	0.113935	0.200277
C1orf151	-0.158429	0.697304	0.114512	0.200769
HDC	0.244842	0.690401	0.116649	0.203985
TMEM119	-0.15917	0.677323	0.120527	0.210221
ANKRD30A	0.418293	0.67312	0.122181	0.212266
GZMK	-0.217807	0.67312	0.122328	0.212266
LY6E	0.179244	0.670443	0.123653	0.213578
ADH1A	-0.256487	0.670443	0.123717	0.213578
HLA-A	0.404355	0.655856	0.12827	0.220874
SNAP25	0.213871	0.651045	0.13003	0.223334
PPP1R3C	0.227696	0.644319	0.132929	0.22682
ELP2	0.18281	0.644319	0.132644	0.22682
ANPEP	-0.239126	0.644319	0.133068	0.22682
CPB1	0.479345	0.64231	0.134022	0.227872
IGDCC3	0.171862	0.633664	0.137061	0.232453
TAT	-0.306017	0.631655	0.138043	0.233531
ALB	0.259303	0.630432	0.138779	0.23419
ABCC8	0.179908	0.618762	0.142915	0.240568
SYT13	0.317361	0.616522	0.144013	0.241812
SCG2	0.177248	0.615755	0.144626	0.24224
PHGR1	-0.288814	0.615395	0.145105	0.24244
RNASE1	0.156693	0.593986	0.152815	0.254691
IFITM1	0.171096	0.591023	0.154241	0.256435
SOCS2	-0.198571	0.586321	0.156304	0.259227
SLC39A6	0.230367	0.585458	0.157188	0.259742
HIST1H2AC	-0.182741	0.585458	0.157384	0.259742
PRKACB	0.167147	0.574824	0.16168	0.26618
PBX3	0.154183	0.574141	0.162329	0.266599
CITED4	0.224946	0.572286	0.163421	0.267741
LAPTM4B	0.18776	0.566684	0.165944	0.271217
RET	0.187897	0.566351	0.167278	0.271424
VGF	0.16663	0.566351	0.166859	0.271424
NR4A2	0.16353	0.566351	0.167261	0.271424
C1orf116	0.201324	0.564929	0.168822	0.272315
MGST1	0.191069	0.564929	0.168991	0.272315
AK4	-0.178805	0.564929	0.169037	0.272315
FLJ23152	0.214542	0.559547	0.171553	0.27571
LTB	-0.188769	0.555238	0.173676	0.278459
PDLIM1	0.148083	0.554709	0.174714	0.278799
CD8A	-0.162259	0.554709	0.174422	0.278799
SCGB2A1	0.366352	0.551484	0.176432	0.280877
CD79B	-0.157967	0.550358	0.177308	0.281606
THBS2	-0.153571	0.55029	0.177752	0.28165
C1QB	0.143204	0.538431	0.183102	0.289447
CRIP1	0.151786	0.533292	0.186149	0.292893
C10orf81	-0.170761	0.533292	0.185949	0.292893
PTGDS	-0.18569	0.521493	0.191722	0.300959
SGK3	-0.148765	0.519467	0.193193	0.302366
SPOCK2	-0.155902	0.519467	0.193514	0.302366
VAV3	-0.340416	0.519297	0.194038	0.302484
PNCK	0.167201	0.515459	0.196212	0.305169
TSPAN13	0.152385	0.512308	0.198097	0.307391
CNTNAP2	-0.257715	0.49687	0.205737	0.318515
RPLP1	-0.148224	0.495737	0.206748	0.319347
UGT2B7	0.323125	0.494776	0.20768	0.320054
IFI27	-0.206638	0.486126	0.212342	0.326493
PGR	-0.148476	0.482825	0.214936	0.328984
GJA1	-0.201607	0.482825	0.214484	0.328984
CLCA2	0.152543	0.479119	0.217898	0.331803
ZBTB16	-0.132535	0.479119	0.218745	0.331803
CKB	-0.142149	0.479119	0.218666	0.331803
PLA2G10	-0.189194	0.479119	0.217707	0.331803
SPANXA2	-0.162529	0.466538	0.22568	0.341556
SERPINA6	0.20934	0.46587	0.226534	0.342082
COL6A1	-0.129426	0.465374	0.227301	0.342473
UGT2B11	0.290743	0.463788	0.229135	0.343726
C1orf115	0.144775	0.463788	0.229151	0.343726
COL1A2	-0.141055	0.463007	0.230073	0.344344
SCGB1D2	0.419638	0.459046	0.233725	0.347499
IFI44L	0.174542	0.459046	0.233099	0.347499
SLPI	-0.159683	0.459046	0.23344	0.347499
EEF1A2	0.244907	0.452163	0.237982	0.353051
RPS26	-0.142245	0.435087	0.24807	0.367209
CARTPT	0.236905	0.416877	0.260395	0.382933
CST1	0.234462	0.416877	0.260059	0.382933
LYPD6B	0.136175	0.416877	0.259927	0.382933
CELSR3	0.147	0.414915	0.262143	0.384667
THRSP	0.185513	0.412394	0.264243	0.386907
ZNF385B	0.177018	0.40809	0.267989	0.39076
KRT19	0.152219	0.40809	0.268033	0.39076
GNLY	-0.125736	0.397763	0.275075	0.400163
ALOX15B	0.134977	0.397589	0.275778	0.400323
AKR1C3	-0.124966	0.396832	0.276854	0.401022
SEMA6A	-0.129949	0.393399	0.27965	0.404204
SEC14L2	0.140328	0.389711	0.283242	0.407652
SPANXB2	-0.152271	0.389711	0.282961	0.407652
SDC1	0.11771	0.381092	0.289535	0.415822
FHL2	-0.135329	0.375098	0.294513	0.421601
CD2	-0.137107	0.375098	0.294809	0.421601
SCD	0.142208	0.373426	0.296573	0.423228
GFRA1	0.20024	0.373096	0.298053	0.423549
CST9L	0.119768	0.373096	0.298038	0.423549
TPSAB1	-0.162728	0.371866	0.299528	0.424751
TSPAN1	0.133453	0.3681	0.302771	0.42845
NAV2	-0.115045	0.363078	0.306935	0.433433
NTRK2	0.119639	0.362467	0.30801	0.434043
GLYATL2	0.127079	0.359275	0.31093	0.437245
RHOBTB3	-0.131334	0.357774	0.312656	0.438759
C2CD4B	-0.107803	0.355951	0.314688	0.440605
AFF3	-0.144332	0.355951	0.315277	0.440605
TMEM158	-0.120301	0.355857	0.315998	0.4407
S100A7	0.156962	0.352615	0.319682	0.444002
DPT	-0.102615	0.352615	0.319339	0.444002
CAMK2N1	-0.128995	0.349182	0.322882	0.447526
KLF4	-0.10145	0.346417	0.325611	0.450384
CCL4	0.107558	0.340674	0.330621	0.456379
C1orf106	-0.126459	0.339347	0.33299	0.457776
CBX2	-0.128188	0.339347	0.332446	0.457776
PPP2R2C	-0.137811	0.335523	0.337303	0.461824
MMP9	-0.166541	0.335523	0.336638	0.461824
GRPR	-0.15466	0.335446	0.338047	0.461906
C3orf14	0.116134	0.333067	0.341718	0.464444
PDK4	-0.099967	0.333067	0.341969	0.464444
ASS1	-0.133378	0.333067	0.341898	0.464444
UGT2B28	0.173475	0.33246	0.343135	0.465093
FNTB	-0.12402	0.329965	0.345805	0.467772
ALOX5AP	0.0973152	0.328399	0.34775	0.469463
KCNK1	-0.141448	0.324648	0.351468	0.473535
NAT1	0.17765	0.318223	0.357418	0.480592
STARD10	0.115476	0.317053	0.359097	0.481889
RAB38	0.112732	0.314973	0.361538	0.484203
GBP4	0.102724	0.313628	0.363379	0.485704
SNAR-A3	0.163864	0.307574	0.369209	0.492522
IFIT3	0.104386	0.306829	0.370574	0.493368
COL10A1	-0.137457	0.303309	0.374327	0.497383
LCN2	-0.118675	0.299992	0.37794	0.501197
CD556913	0.10878	0.295428	0.382682	0.506491
HOXB2	0.118663	0.289389	0.388802	0.513584
PVALB	0.186923	0.288295	0.390546	0.514879
ISG15	0.138708	0.28658	0.392856	0.516916
PON3	0.146545	0.284742	0.395291	0.519108
STEAP1B	-0.0900244	0.278559	0.4033	0.526552
FST	-0.0951492	0.278559	0.402544	0.526552
GPER	-0.103849	0.278559	0.40225	0.526552
PIGR	-0.103928	0.278461	0.404171	0.52667
PEG3	-0.135947	0.277702	0.405659	0.527591
ADCY1	-0.137252	0.255656	0.427606	0.555065
CALML5	0.159001	0.255108	0.428969	0.555766
NTS	0.114632	0.254635	0.430261	0.556372
STAT1	0.102375	0.249246	0.437759	0.563319
AEBP1	0.0888992	0.249246	0.438902	0.563319
MXRA5	-0.0815367	0.249246	0.438025	0.563319
HBA2	-0.131122	0.249246	0.438972	0.563319
SEPP1	-0.089298	0.245753	0.44371	0.567867
KCNF1	-0.117043	0.245753	0.444198	0.567867
SYT4	0.0958797	0.243416	0.447441	0.570932
ELOVL5	-0.0789478	0.237881	0.454894	0.578255
TNFRSF19	-0.0806791	0.237881	0.454104	0.578255
CD24	0.127122	0.235392	0.45837	0.581578
MX1	0.114784	0.234359	0.460325	0.582963
EPSTI1	-0.0796841	0.234101	0.461462	0.583309
IFI44	0.0822892	0.231473	0.465133	0.58685
UBD	-0.121673	0.229854	0.467743	0.589042
MKX	0.119437	0.223815	0.475177	0.59729
RPL14	0.0989681	0.204198	0.498985	0.624888
C6orf126	-0.0947036	0.204198	0.498301	0.624888
C9orf152	0.0798131	0.201653	0.504487	0.628561
KANK4	-0.0714991	0.201653	0.503879	0.628561
CCL8	-0.0909385	0.201653	0.504711	0.628561
ADM	-0.0763447	0.200866	0.506559	0.6297
LYZ	-0.111887	0.192739	0.517078	0.641595
H19	0.0733079	0.191454	0.520517	0.643496
DCLK1	-0.0873203	0.191454	0.519949	0.643496
SAA1	-0.0881131	0.190929	0.522101	0.644274
RAMP1	0.0891017	0.189613	0.524643	0.64623
NQO1	0.0843232	0.181075	0.536035	0.65906
SCGB2A2	0.207301	0.177462	0.541884	0.664566
IGHG1	-0.13423	0.177462	0.542483	0.664566
SLC27A2	0.091496	0.175487	0.546758	0.667596
FLRT3	-0.0966039	0.175487	0.546934	0.667596
HSPA2	0.0797049	0.17322	0.55079	0.671088
ADAMDEC1	-0.06987	0.171471	0.554011	0.673797
IL17RB	-0.0760375	0.171138	0.555434	0.674313
S100A9	-0.120671	0.169757	0.558206	0.676462
PEG10	-0.0867176	0.166536	0.563371	0.681497
IFIT1	0.0852236	0.157594	0.577152	0.695674
BEX2	0.0759455	0.157594	0.576566	0.695674
DNALI1	0.0686191	0.154432	0.582497	0.700757
COL5A1	-0.0634747	0.154432	0.584484	0.700757
SHISA2	-0.106684	0.154432	0.583827	0.700757
MGP	0.0786517	0.152573	0.58879	0.703764
ISOC1	-0.0686158	0.152573	0.589077	0.703764
ASCL2	0.0672915	0.147425	0.597156	0.712156
SERPINA1	-0.100847	0.145038	0.601508	0.716081
SULF1	-0.0564776	0.143143	0.605939	0.719211
SMOC2	-0.0579738	0.143143	0.606269	0.719211
PCDHB2	0.05789	0.140307	0.61169	0.723924
CXCL9	-0.0976893	0.140307	0.612386	0.723924
CHAD	0.0721624	0.139077	0.616046	0.725977
MAOA	-0.0780236	0.139077	0.616274	0.725977
GINS2	-0.0613765	0.13685	0.620524	0.72971
GDF15	0.0645891	0.133105	0.626987	0.736028
CCNO	0.0668488	0.131887	0.629842	0.738096
C4orf7	0.0530879	0.130748	0.632593	0.740035
HES6	-0.058027	0.128534	0.636927	0.743816
CGA	0.0737171	0.125215	0.642924	0.749523
GLDC	0.0530837	0.121144	0.6501	0.756582
NDUFC2	-0.051244	0.120684	0.651911	0.757384
MESP1	0.0654582	0.115029	0.662729	0.767311
RGS1	-0.063226	0.115029	0.661728	0.767311
FCRLB	0.0749239	0.114998	0.663913	0.767365
CNKSR3	0.06181	0.112331	0.671387	0.772091
TMEM26	-0.0536586	0.112331	0.670857	0.772091
NLRP2	-0.05983	0.112331	0.671433	0.772091
HSPB8	0.0582373	0.110025	0.677308	0.776202
H2AFY2	-0.048103	0.110025	0.676733	0.776202
AKR7A3	-0.0596024	0.108834	0.680322	0.778334
SLC1A1	-0.0496503	0.108549	0.681922	0.778845
AKR1C2	0.0599488	0.104786	0.689021	0.785623
RAMP3	0.0522984	0.100423	0.698328	0.793554
SLC6A4	0.0486742	0.100423	0.698014	0.793554
S100A8	0.0719699	0.0991851	0.701501	0.79582
FABP4	0.0667095	0.0987727	0.703347	0.796576
C5orf46	-0.0396478	0.0944742	0.711535	0.804499
CXCR4	-0.0461556	0.0935275	0.714282	0.806255
COL4A5	0.0433856	0.0863017	0.728558	0.819782
WDR72	-0.0419466	0.0863017	0.728695	0.819782
DSP	0.0429745	0.0795085	0.741416	0.832706
TOP2A	0.0400366	0.0737074	0.752637	0.843903
GPC3	-0.0327285	0.0720618	0.756749	0.847107
PPP1R1B	0.062193	0.0711774	0.762064	0.848834
PDE8B	0.0355664	0.0711774	0.759563	0.848834
KRT7	-0.0510174	0.0711774	0.761678	0.848834
SPOCK1	-0.0309414	0.0710465	0.763552	0.84909
LOC389033	0.043012	0.0662273	0.773344	0.858564
TMEM101	0.0329415	0.0659528	0.776378	0.859107
KRT15	-0.0622075	0.0659528	0.776147	0.859107
DNAJC12	0.0460606	0.0617721	0.786384	0.867417
FAM38B	0.0361721	0.0617721	0.786458	0.867417
DCD	0.0451906	0.0574351	0.795649	0.876123
VTCN1	-0.0585544	0.0539164	0.80343	0.88325
IGFBP2	-0.0293674	0.0524275	0.807502	0.886283
C20orf114	0.0405184	0.0518783	0.809839	0.887405
LYPD6	-0.0290222	0.0512793	0.812273	0.888629
S100P	0.0629769	0.0495121	0.817506	0.892253
F13A1	-0.022888	0.0495121	0.818229	0.892253
C19orf33	0.043712	0.0478837	0.829263	0.895605
MAPT	0.0309306	0.0478837	0.827836	0.895605
IER3	0.0273782	0.0478837	0.826737	0.895605
TM4SF18	0.0241825	0.0478837	0.828255	0.895605
TSPAN5	-0.0280282	0.0478837	0.823291	0.895605
HIST1H1C	-0.0351227	0.0478837	0.826403	0.895605
FTH1	-0.0250598	0.047739	0.830867	0.895903
TPD52L1	0.0268321	0.0460474	0.839774	0.899399
APOC1	0.025137	0.0460474	0.838512	0.899399
RBM24	0.0235442	0.0460474	0.836602	0.899399
WISP2	0.023123	0.0460474	0.840772	0.899399
RBM20	-0.0296028	0.0460474	0.836955	0.899399
CIDEC	0.0335723	0.0455272	0.843114	0.900477
ACTA1	-0.0214238	0.0415262	0.852263	0.908811
GSTT1	0.035201	0.0403036	0.861417	0.911373
ALDOC	0.0210403	0.0403036	0.858054	0.911373
C3	0.0184127	0.0403036	0.856257	0.911373
TIMP3	-0.0183886	0.0403036	0.860145	0.911373
KLK12	-0.0203795	0.0403036	0.859951	0.911373
CAMK2B	0.0233687	0.0400059	0.866061	0.911998
NKG7	0.0203677	0.0400059	0.864917	0.911998
GSTP1	-0.019173	0.0400059	0.86482	0.911998
MFAP5	0.0189102	0.0396354	0.869105	0.912777
CHGA	-0.0252102	0.0396354	0.869504	0.912777
PRODH	-0.0212586	0.0390922	0.873301	0.913919
RASD1	-0.0241097	0.0390922	0.873101	0.913919
COBL	0.0172085	0.0359046	0.881098	0.920652
FNDC1	-0.0170673	0.03563	0.88302	0.921234
C15orf48	-0.0231328	0.035161	0.88534	0.922229
IFI6	0.0227212	0.0288688	0.899647	0.935688
CIDEA	0.0152861	0.0277786	0.903298	0.93804
UBE2C	-0.0138853	0.0199481	0.921147	0.955107
CFD	-0.0140548	0.0179948	0.926721	0.959412
HLA-DQA1	0.0102018	0.0147145	0.935371	0.966686
TM4SF1	-0.0106647	0.0147145	0.936611	0.966686
COL1A1	0.00958761	0.0145819	0.93833	0.966981
EFHD1	-0.008262	0.0131125	0.942948	0.970259
CST6	-0.0074612	0.0130232	0.946017	0.970458
SUSD3	-0.0106269	0.0130232	0.945278	0.970458
PROL1	0.00664633	0.0112541	0.951322	0.974419
PRKAR1A	0.00904036	0.0107929	0.953778	0.975455
TACSTD2	-0.005689	0.00859478	0.96007	0.980404
CBLN2	-0.0065326	0.00771085	0.963481	0.982402
RTN1	0.00858818	0.00748182	0.965446	0.98292
CD36	0.00581134	0.00685303	0.968303	0.984344
GSTM1	0.00613691	0.00637495	0.973749	0.985428
PTPRT	0.0050572	0.00637495	0.972043	0.985428
MT1E	-0.0039406	0.00637495	0.973138	0.985428
CXCL10	0.00439365	0.00569557	0.978198	0.986971
ACTG1	-0.0031473	0.00569557	0.977673	0.986971
SLC7A5	-0.002854	0.0044126	0.982559	0.989891
MS4A6A	-0.0017358	0.00324892	0.986665	0.992547
AKR1C4	-0.0010383	0.00169427	0.992048	0.996106
BST2	-0.0011507	0.00169427	0.993155	0.996106
SORBS2	0.00068198	0.00158722	0.995264	0.996352
GJB2	0.00060887	0.00158722	0.996352	0.996352

## Sheet: Basal - TCGA DEGs
Figure 1 TCGA Basal DEGs
gene	logFC	minuslog10p	P.Value	adj.P.Val
C19orf48	-0.892377	4.62304	2.38211e-05	0.181398
PLBD2	0.674496	4.56997	2.6917e-05	0.181398
CBWD6	-0.951346	4.45287	3.5248e-05	0.181398
ATP6V1B1	-1.80888	4.01085	9.75332e-05	0.245102
SNHG5	-1.23707	3.99334	0.000101546	0.245102
BCL11A	-1.18391	3.99056	0.000102198	0.245102
ANP32B	-0.463852	3.95417	0.000111129	0.245102
RPS12	-0.70122	3.80603	0.000156304	0.252643
ATP8B3	1.21796	3.71573	0.000192429	0.252643
TMEM49	0.447549	3.67975	0.00020905	0.252643
FANCL	-0.575621	3.63578	0.000231323	0.252643
RPS8	-0.722441	3.60952	0.000245744	0.252643
SLC24A6	0.460818	3.59998	0.000251202	0.252643
SAMD1	-0.563376	3.5782	0.000264119	0.252643
GNS	0.531867	3.52686	0.000297259	0.252643
MYBPC1	-3.51389	3.51838	0.000303124	0.252643
MYB	-1.61769	3.46378	0.000343736	0.252643
MYO18A	0.606689	3.43057	0.000371046	0.252643
RECQL4	-0.787102	3.42894	0.000372441	0.252643
RAB5C	0.413961	3.41257	0.00038675	0.252643
LIPA	0.653198	3.40643	0.000392259	0.252643
RIPK1	0.414922	3.39619	0.000401614	0.252643
CHERP	-0.418626	3.38887	0.000408441	0.252643
DAB2	0.769178	3.38023	0.000416649	0.252643
RPL13	-0.755056	3.37482	0.000421868	0.252643
SPDYA	-0.739169	3.37114	0.000425462	0.252643
SUSD4	-1.41543	3.34265	0.000454309	0.259781
ACE	0.872464	3.30657	0.000493663	0.267641
FICD	0.784845	3.29867	0.000502727	0.267641
CA3	-1.66203	3.28017	0.000524601	0.269977
RALB	0.570133	3.24727	0.000565887	0.28183
CCDC46	0.91952	3.22735	0.000592442	0.285835
UGT8	-2.04189	3.21375	0.000611297	0.285994
CLTC	0.523681	3.18631	0.000651164	0.295686
RP2	0.605937	3.17013	0.000675886	0.298143
TMPRSS5	-1.9075	3.15324	0.000702683	0.29885
NPW	-1.59093	3.11585	0.000765855	0.29885
LGMN	0.608871	3.10683	0.000781935	0.29885
SLC38A6	0.545819	3.08597	0.000820418	0.29885
TOR1B	0.408621	3.06986	0.000851414	0.29885
EEF1A1P9	-0.484311	3.06976	0.000851616	0.29885
HPDL	-1.42632	3.04143	0.000909008	0.29885
TPCN1	0.493498	3.03858	0.000915	0.29885
SLC7A8	0.906508	3.03279	0.000927285	0.29885
GPT2	-0.739496	3.02652	0.000940758	0.29885
RPL8	-0.766377	3.02294	0.000948542	0.29885
SPTBN5	-1.18594	3.01906	0.00095707	0.29885
GTPBP3	-0.628322	3.01371	0.000968915	0.29885
NEK6	0.498916	2.98845	0.00102695	0.29885
TCN2	0.808958	2.98488	0.00103543	0.29885
RPL18A	-0.726283	2.98328	0.00103925	0.29885
NCRNA00219	-0.791219	2.98178	0.00104286	0.29885
CDKN1B	-0.506705	2.97895	0.00104966	0.29885
SNHG3	-0.890902	2.9762	0.00105633	0.29885
CITED4	-1.08456	2.9709	0.0010693	0.29885
PSAP	0.443339	2.95339	0.0011133	0.29885
TMEM176B	0.94746	2.94705	0.00112967	0.29885
MISP3	-1.16474	2.94571	0.00113315	0.29885
RB1	0.955013	2.94231	0.00114205	0.29885
LAMC1	0.666257	2.93127	0.00117148	0.301441
PCDH11X	-1.91253	2.91205	0.00122446	0.306161
GCAT	-0.727524	2.91028	0.00122948	0.306161
ASAH1	0.529633	2.89693	0.00126785	0.308059
ZNF439	-0.883305	2.89381	0.00127701	0.308059
MED26	-0.456917	2.87667	0.00132842	0.314041
CDT1	-0.644252	2.86841	0.00135391	0.314041
RANBP3L	1.63289	2.85465	0.00139748	0.314041
RAB11FIP5	0.503283	2.83565	0.00145999	0.314041
PTMA	-0.467555	2.83145	0.00147417	0.314041
STARD8	0.737655	2.80469	0.00156786	0.314041
NRBP1	0.354598	2.80257	0.00157553	0.314041
SGSH	0.46285	2.79671	0.00159696	0.314041
CTSS	0.96465	2.78832	0.00162809	0.314041
HNMT	0.598137	2.78508	0.0016403	0.314041
RANBP17	-0.892515	2.77082	0.00169505	0.314041
TOP1MT	-0.727586	2.76508	0.00171759	0.314041
UQCRH	-0.568979	2.76156	0.00173159	0.314041
EPHB2	0.88382	2.76101	0.00173376	0.314041
C4orf39	-1.10346	2.7564	0.00175226	0.314041
EEF1D	-0.662457	2.75227	0.00176902	0.314041
ABHD15	0.528089	2.75012	0.00177777	0.314041
TCTE3	-0.682679	2.74946	0.0017805	0.314041
MAP4	0.312888	2.74783	0.00178719	0.314041
TMCC2	-1.07353	2.74158	0.00181309	0.314041
NUDT16	0.453138	2.73758	0.00182985	0.314041
ZNF581	-0.534805	2.73359	0.00184676	0.314041
CENPH	-0.463783	2.72732	0.00187362	0.314041
ZNF696	-0.509738	2.726	0.00187933	0.314041
EPYC	2.13326	2.72471	0.00188489	0.314041
SSH1	0.49482	2.72174	0.00189785	0.314041
CTSB	0.570193	2.72031	0.00190411	0.314041
FYCO1	0.491397	2.71945	0.00190787	0.314041
TFE3	0.457168	2.71934	0.00190838	0.314041
SIM2	1.5336	2.71603	0.00192298	0.314041
DHX34	-0.444523	2.71391	0.00193237	0.314041
GPR85	0.710986	2.69036	0.00204006	0.317159
BAG1	-0.625183	2.68941	0.00204451	0.317159
GPR34	1.13133	2.68795	0.00205138	0.317159
STC2	-0.815913	2.68771	0.00205255	0.317159
TBC1D9	0.738619	2.68734	0.00205427	0.317159
HNRNPA1	-0.443563	2.66299	0.00217277	0.327143
RPLP1	-0.590947	2.65581	0.00220895	0.327143
SNHG1	-0.680136	2.65467	0.00221477	0.327143
HIP1	0.765003	2.6512	0.00223254	0.327143
TMBIM4	0.401939	2.63845	0.00229905	0.327143
ITFG2	-0.52028	2.63345	0.0023257	0.327143
NUAK1	0.837043	2.62327	0.00238081	0.327143
RPL3	-0.483721	2.61735	0.00241353	0.327143
RBM43	0.613477	2.61247	0.00244077	0.327143
PRPF38A	-0.336764	2.60664	0.00247375	0.327143
GCA	0.586465	2.60397	0.00248905	0.327143
TMSB15B	-0.980497	2.60288	0.00249531	0.327143
SOSTDC1	-1.85751	2.60094	0.00250645	0.327143
VSIG4	1.27413	2.59598	0.00253523	0.327143
CHPT1	-0.761369	2.59442	0.00254435	0.327143
ANTXR2	0.798872	2.58547	0.00259733	0.327143
RPL13A	-0.623158	2.58536	0.002598	0.327143
EEF1A1	-0.424298	2.58511	0.00259951	0.327143
TMEM26	0.837618	2.58371	0.00260789	0.327143
UBA52	-0.545385	2.57782	0.00264347	0.327143
ZNFX1	0.603607	2.57762	0.00264474	0.327143
EHD4	0.377721	2.57664	0.0026507	0.327143
MGC70857	-0.630388	2.56967	0.00269357	0.327143
CCNYL1	0.47382	2.56953	0.00269442	0.327143
NHSL1	-0.583852	2.56859	0.00270028	0.327143
C16orf55	-0.540211	2.56285	0.00273623	0.327143
DYNLL2	0.476369	2.55571	0.00278158	0.327143
PCDHB13	0.990453	2.55479	0.00278745	0.327143
HNRNPA1P33	-0.622465	2.55467	0.00278826	0.327143
CTU1	-0.692925	2.55135	0.00280966	0.327143
GLTSCR2	-0.654995	2.54717	0.00283683	0.327143
GLS2	-1.07353	2.54395	0.00285794	0.327143
RPS3A	-0.539184	2.54102	0.00287725	0.327143
UBE2Z	0.321506	2.53768	0.00289951	0.327143
PCDHB8	1.46976	2.53648	0.00290749	0.327143
UQCRHL	-0.532144	2.52674	0.00297348	0.327143
PARD6A	-0.750101	2.52484	0.00298649	0.327143
DRD2	-1.57042	2.5217	0.00300818	0.327143
NKPD1	-1.07599	2.5213	0.00301096	0.327143
LOC100129637	-0.529299	2.51958	0.00302285	0.327143
DIRC2	0.418024	2.5083	0.00310242	0.327143
SLC25A29	-0.684956	2.50647	0.00311549	0.327143
DDX11	-0.660669	2.50373	0.00313523	0.327143
SUPT6H	0.321	2.50268	0.00314279	0.327143
C9orf45	-0.7905	2.49781	0.00317826	0.327143
RMND1	-0.402413	2.48508	0.00327277	0.327143
CYSLTR2	1.20562	2.48481	0.00327482	0.327143
OLFML2B	0.82279	2.47434	0.00335472	0.327143
MRPS17	-0.492167	2.46737	0.00340902	0.327143
CPNE8	0.941593	2.46555	0.00342335	0.327143
SH2B3	0.608849	2.46461	0.00343073	0.327143
TRIM45	-0.654199	2.46084	0.00346064	0.327143
CALCOCO2	0.371656	2.45683	0.00349277	0.327143
CRTAP	0.438086	2.45678	0.00349317	0.327143
ETV3L	-1.20509	2.45461	0.00351064	0.327143
CD68	0.758493	2.45121	0.00353827	0.327143
PDZK1	-1.03788	2.45116	0.00353869	0.327143
GRPEL2	-0.344921	2.44966	0.0035509	0.327143
LPAR1	0.956023	2.44901	0.00355622	0.327143
CASP7	0.441202	2.44764	0.00356743	0.327143
WT1	1.68624	2.44726	0.00357059	0.327143
PABPC4	-0.42707	2.44695	0.00357315	0.327143
LDHB	-0.826689	2.4468	0.00357436	0.327143
PI4K2A	0.327717	2.44159	0.00361751	0.327143
NETO1	1.53157	2.43944	0.00363549	0.327143
RPL13AP3	-0.874704	2.43937	0.00363609	0.327143
MAN2A1	0.878369	2.43719	0.00365438	0.327143
CBWD3	-0.616059	2.43631	0.00366176	0.327143
DUSP3	0.392169	2.4313	0.00370424	0.327143
ITPRIPL2	0.759193	2.43122	0.00370495	0.327143
SLC36A1	0.544998	2.42403	0.00376675	0.327143
RIN2	0.522457	2.42346	0.00377171	0.327143
FZD7	-0.807284	2.42158	0.00378812	0.327143
RNASE1	0.902556	2.42091	0.00379392	0.327143
NAGA	0.434122	2.42016	0.00380047	0.327143
SNHG10	-0.599266	2.41895	0.00381111	0.327143
ALOX5	0.944623	2.41716	0.00382686	0.327143
CD163	1.15769	2.41096	0.00388185	0.327143
CRTC1	-0.448211	2.40991	0.00389129	0.327143
RPL18	-0.633423	2.40855	0.0039035	0.327143
CASP4	0.590481	2.40571	0.00392908	0.327143
ZFAND3	0.34318	2.40538	0.00393202	0.327143
C10orf140	-1.11283	2.40409	0.00394379	0.327143
EFNA4	-0.595691	2.40053	0.00397623	0.327143
DDN	-1.42669	2.39902	0.00399007	0.327143
FKBP15	0.325827	2.39752	0.00400387	0.327143
MAGED4	-1.36459	2.39519	0.00402545	0.327143
JKAMP	0.364733	2.39366	0.00403958	0.327143
ANKRD53	-1.03346	2.39171	0.00405776	0.327143
SUSD1	0.543824	2.38806	0.00409201	0.327143
SMURF2	0.495391	2.38537	0.00411747	0.327143
SLC41A2	0.773787	2.38521	0.00411895	0.327143
HCFC2	0.47958	2.38313	0.0041388	0.327143
PVT1	-0.840727	2.37982	0.00417038	0.327143
VANGL2	-1.1198	2.37977	0.0041709	0.327143
RPL38	-0.577763	2.3794	0.00417442	0.327143
C10orf26	0.345089	2.37549	0.00421223	0.327143
PRRG1	0.626464	2.37449	0.00422194	0.327143
C9orf123	-0.485782	2.37121	0.00425394	0.327143
RAG1	0.879682	2.37057	0.00426021	0.327143
SLCO2B1	0.960764	2.36871	0.00427848	0.327143
SLC2A5	1.01448	2.36762	0.00428922	0.327143
CD14	0.856297	2.36402	0.00432496	0.327143
P2RX4	0.505312	2.36157	0.00434942	0.327143
PARS2	-0.401222	2.36077	0.00435738	0.327143
MSR1	0.893577	2.35981	0.00436705	0.327143
RNASEL	0.579695	2.35661	0.00439942	0.327143
RPS23	-0.567724	2.35582	0.0044074	0.327143
RPS17	-0.600886	2.35124	0.00445406	0.327596
SPIRE2	-0.924831	2.3506	0.0044607	0.327596
EPS15L1	-0.287436	2.347	0.00449777	0.327596
FAM45B	0.582194	2.34558	0.00451248	0.327596
RPL4	-0.420683	2.3449	0.00451959	0.327596
PLEKHO2	0.636116	2.34215	0.0045483	0.328137
EFNA3	-0.961663	2.33256	0.00464989	0.332412
THUMPD3-AS1	-0.499184	2.33039	0.00467313	0.332412
ADAP2	0.770672	2.33033	0.00467377	0.332412
DLK2	-1.08603	2.32644	0.00471585	0.332412
FGD5	0.925811	2.32598	0.00472083	0.332412
ZC3H4	-0.270078	2.32452	0.00473675	0.332412
FCGR2A	0.882196	2.32184	0.00476605	0.332955
SSH2	0.477033	2.31645	0.00482557	0.334764
EMR2	0.850908	2.31558	0.00483531	0.334764
GFRA3	-1.92746	2.31158	0.00487995	0.336346
CBWD2	-0.361199	2.30805	0.00491984	0.337589
SPRED1	0.600599	2.29714	0.00504496	0.34102
CUEDC1	0.800063	2.29464	0.00507415	0.34102
QRICH2	-0.969351	2.29452	0.00507553	0.34102
CNIH2	-1.14105	2.29449	0.00507588	0.34102
KLHDC8A	-1.18057	2.29329	0.0050899	0.34102
SPPL2A	0.566645	2.29223	0.00510237	0.34102
CTBS	0.478593	2.28535	0.00518377	0.344966
TSLP	-1.18999	2.27491	0.00530997	0.345069
CD207	-1.52777	2.27375	0.00532416	0.345069
LEPROT	0.821084	2.27261	0.00533813	0.345069
CA8	-2.05785	2.27163	0.00535025	0.345069
TRAM2	0.577948	2.27138	0.00535325	0.345069
GIT2	0.318464	2.26924	0.00537977	0.345069
EIF3H	-0.445322	2.26912	0.00538116	0.345069
CCDC8	-1.27047	2.26757	0.0054004	0.345069
RPL22	-0.403005	2.26645	0.00541445	0.345069
SF3B5	-0.459269	2.26498	0.00543271	0.345069
RNF183	-1.59546	2.26346	0.00545177	0.345069
KCNQ1	0.760982	2.26321	0.00545494	0.345069
CCT6A	-0.348117	2.2615	0.00547647	0.345069
SEPT7P2	-0.453838	2.25621	0.00554354	0.345069
UEVLD	0.502092	2.25444	0.00556618	0.345069
RPS9	-0.533595	2.25304	0.00558421	0.345069
TGFBR2	0.721686	2.2514	0.00560537	0.345069
DUSP2	-0.689559	2.25125	0.00560722	0.345069
LOC283174	-1.41224	2.25104	0.00560998	0.345069
MYO5A	0.589109	2.24763	0.00565417	0.345642
RPF2	-0.478817	2.24687	0.00566406	0.345642
CTSL1	0.536874	2.23436	0.00582957	0.349628
RPS27A	-0.450982	2.23399	0.00583464	0.349628
ZNF789	-0.541989	2.23388	0.0058361	0.349628
PIGS	0.434327	2.23379	0.00583724	0.349628
RPL13AP20	-0.637556	2.23338	0.00584275	0.349628
IGSF21	1.1702	2.22677	0.0059324	0.349628
GDPD1	0.75602	2.22675	0.00593261	0.349628
GRN	0.419643	2.22666	0.00593388	0.349628
HNRNPA1L2	-0.359606	2.22526	0.00595305	0.349628
GOSR1	0.300587	2.22124	0.00600848	0.349628
PM20D2	-0.68085	2.22085	0.00601377	0.349628
SNX11	0.305004	2.21969	0.00602989	0.349628
RPS6	-0.64606	2.21958	0.00603143	0.349628
TLR2	0.767949	2.2185	0.00604643	0.349628
POLD1	-0.480009	2.21369	0.00611372	0.3522
PCYT1A	0.397355	2.20869	0.00618454	0.352831
CFH	0.888693	2.20802	0.00619409	0.352831
SNX2	0.326086	2.20053	0.00630183	0.352831
EIF3E	-0.449965	2.20031	0.00630505	0.352831
SDCBP	0.555382	2.19982	0.0063122	0.352831
PASK	-0.530863	2.19977	0.00631295	0.352831
NPM1	-0.498489	2.19961	0.00631522	0.352831
LSM4	-0.533588	2.19931	0.00631964	0.352831
PPIA	-0.405718	2.19857	0.00633034	0.352831
EZH2	-0.47731	2.19676	0.00635677	0.353029
FAM20A	1.10296	2.18803	0.00648587	0.356418
MS4A4A	0.974798	2.18744	0.00649468	0.356418
USP32	0.428876	2.18576	0.00651983	0.356418
RBM45	0.23507	2.18515	0.00652903	0.356418
SERPINB5	-1.51845	2.18369	0.00655097	0.356418
FBXL5	0.365444	2.18334	0.0065563	0.356418
ZNF232	-0.530766	2.18007	0.00660585	0.357703
DENND5A	0.386261	2.17869	0.00662692	0.357703
FCGR3A	0.94278	2.17722	0.00664944	0.357703
AADAT	-0.892408	2.17552	0.0066754	0.357853
LOC100129034	0.431889	2.16671	0.00681217	0.362085
FAM125B	0.520373	2.16589	0.00682513	0.362085
PAQR6	-1.02968	2.16537	0.00683335	0.362085
MS4A7	0.889925	2.16343	0.0068639	0.362085
ZNF212	-0.353795	2.16294	0.00687161	0.362085
PPP3CC	0.612787	2.15827	0.00694589	0.362771
SLC9A7	0.79495	2.15762	0.00695634	0.362771
BMP2K	0.599309	2.1564	0.00697585	0.362771
TDO2	1.37293	2.15623	0.00697862	0.362771
GAS5	-0.811405	2.15344	0.00702357	0.363882
RPL11	-0.488495	2.1505	0.00707136	0.364304
TEX2	0.444333	2.15003	0.00707891	0.364304
SLC6A11	-1.29236	2.1471	0.00712685	0.365553
RPS5	-0.538512	2.14361	0.00718444	0.365874
KCNJ14	-0.653175	2.13934	0.00725533	0.365874
SPTLC2	0.392729	2.13869	0.00726632	0.365874
NASP	-0.456366	2.13861	0.00726758	0.365874
ITGB3BP	-0.387679	2.13778	0.00728153	0.365874
POLD2	-0.472645	2.13699	0.00729482	0.365874
STAT2	0.462454	2.13621	0.00730783	0.365874
SLC3A2	-0.459215	2.1289	0.00743182	0.365874
BCL2L12	-0.455667	2.12746	0.00745662	0.365874
GRB14	-1.1202	2.1247	0.00750411	0.365874
ZNF282	-0.341042	2.12441	0.00750922	0.365874
FBXO9	0.383339	2.12415	0.00751358	0.365874
STAB1	0.788309	2.12086	0.0075708	0.365874
IL4R	0.572367	2.12054	0.00757631	0.365874
IMMP2L	-0.517108	2.11896	0.00760397	0.365874
RNF135	0.385265	2.11837	0.00761437	0.365874
SNRPA	-0.379187	2.11765	0.00762689	0.365874
KATNA1	-0.302157	2.11545	0.00766567	0.365874
MAGOHB	-0.510387	2.11406	0.00769028	0.365874
ZC3H18	-0.331744	2.1133	0.00770364	0.365874
TMEM108	-1.24333	2.11307	0.00770775	0.365874
ABCA1	0.662728	2.11295	0.00770999	0.365874
LIMK1	0.432181	2.11241	0.00771955	0.365874
PSAT1	-0.938771	2.11238	0.00771999	0.365874
CCNB1IP1	-0.465953	2.11185	0.00772953	0.365874
MIA	-1.99017	2.11074	0.00774925	0.365874
TXNDC11	0.36705	2.10788	0.00780055	0.365941
MLLT3	-0.766865	2.10749	0.00780751	0.365941
LACTB	0.461476	2.10669	0.00782179	0.365941
WIT1	1.37316	2.1034	0.00788135	0.366247
MXRA5	0.798747	2.10294	0.00788975	0.366247
SLC7A5	-0.739373	2.10173	0.00791178	0.366247
CRABP1	-2.38099	2.1011	0.00792321	0.366247
C9orf21	0.423979	2.09767	0.00798592	0.367155
NAGLU	0.475638	2.09662	0.00800542	0.367155
RPL27A	-0.543368	2.09518	0.00803184	0.367155
CENPW	-0.725562	2.09136	0.00810296	0.367155
RPS21	-0.548037	2.09058	0.00811753	0.367155
RPS25	-0.461055	2.09006	0.00812725	0.367155
SYT17	1.09954	2.08804	0.00816514	0.367155
ASPHD2	0.741829	2.08406	0.00824025	0.367155
TMEM86A	0.643282	2.0827	0.00826612	0.367155
SMYD1	-1.24536	2.08225	0.00827457	0.367155
CCPG1	0.531053	2.0793	0.00833112	0.367155
ZNF497	-0.495705	2.07783	0.00835931	0.367155
CDCA7	-0.724558	2.07783	0.00835934	0.367155
FPR3	0.989801	2.07773	0.0083613	0.367155
IQSEC2	0.528683	2.07385	0.00843627	0.367155
RILP	0.52988	2.07163	0.00847949	0.367155
NRXN3	-0.902951	2.07079	0.00849589	0.367155
ELP2	-0.360559	2.07053	0.00850097	0.367155
UBC	0.288483	2.07007	0.00851006	0.367155
ST6GAL1	0.709884	2.06835	0.00854376	0.367155
C6orf48	-0.571789	2.06813	0.00854811	0.367155
SRCRB4D	-0.5199	2.0626	0.00865765	0.367155
ANGPT2	0.74553	2.06162	0.00867719	0.367155
TMEM106A	0.579712	2.06153	0.00867894	0.367155
DSCC1	-0.532986	2.06069	0.00869576	0.367155
RANBP1	-0.368696	2.05826	0.00874456	0.367155
BOP1	-0.686231	2.05811	0.00874763	0.367155
GNB2L1	-0.460654	2.05799	0.00875004	0.367155
RPL12	-0.500421	2.05604	0.00878941	0.367155
IL10	0.985234	2.05552	0.00879998	0.367155
HLA-E	0.560567	2.05543	0.00880178	0.367155
CRIPT	-0.355096	2.05438	0.00882309	0.367155
RAB3GAP1	0.336994	2.05435	0.00882368	0.367155
GPT	-1.40612	2.05422	0.00882626	0.367155
TMEM37	0.683801	2.05372	0.00883643	0.367155
MYO1B	0.555929	2.05299	0.00885146	0.367155
FBXO5	-0.431788	2.05213	0.00886893	0.367155
SHISA5	0.440796	2.05098	0.00889252	0.367155
NSF	0.346635	2.05038	0.00890463	0.367155
USP9X	0.427924	2.04904	0.00893219	0.367155
SCARB2	0.362061	2.04717	0.00897074	0.367155
PPIAL4C	-0.473628	2.04661	0.00898235	0.367155
ENTPD4	0.455759	2.04657	0.00898316	0.367155
EMILIN2	0.66926	2.04557	0.00900396	0.367155
GALNT10	0.595377	2.04513	0.009013	0.367155
LRRC14	-0.427543	2.04396	0.00903742	0.367181
HRH1	0.644392	2.03907	0.00913959	0.36866
MRPL34	-0.488745	2.03772	0.00916803	0.36866
CASP2	-0.353486	2.03744	0.00917401	0.36866
MAGED2	0.481884	2.03503	0.00922516	0.36866
KPTN	-0.471664	2.03413	0.0092443	0.36866
SRXN1	0.535807	2.03404	0.00924608	0.36866
TNNT2	-1.68509	2.03333	0.00926126	0.36866
MBTPS2	0.457129	2.03316	0.00926485	0.36866
CXorf38	0.478108	2.03007	0.00933106	0.37023
AKAP8L	-0.396318	2.02827	0.00936985	0.37023
RPL14	-0.458937	2.02769	0.00938237	0.37023
LGALS7	-1.96665	2.02686	0.00940022	0.37023
STMN1	-0.517904	2.02177	0.00951119	0.37118
PIPOX	0.815804	2.02101	0.00952782	0.37118
MRPL13	-0.368648	2.01859	0.00958091	0.37118
ADAT2	-0.552169	2.01667	0.00962345	0.37118
NUPR2	-1.41984	2.01527	0.00965442	0.37118
HMGB2	-0.464055	2.01437	0.00967456	0.37118
KCNMB1	-0.950791	2.0138	0.00968732	0.37118
OLFML3	0.734324	2.0122	0.00972301	0.37118
PQLC3	0.439331	2.01204	0.00972659	0.37118
STAT5A	0.623999	2.01161	0.00973621	0.37118
ZNF74	-0.388281	2.01053	0.00976041	0.37118
LRRC33	0.630503	2.00912	0.00979212	0.37118
GTF2IP1	-0.280688	2.00766	0.00982513	0.37118
GSTP1	-0.625213	2.0076	0.00982655	0.37118
KIAA0100	0.366675	2.00655	0.00985023	0.37118
NPM3	-0.701325	2.00651	0.00985132	0.37118
RAB31	0.650832	2.00609	0.00986074	0.37118
PANX1	0.375473	2.00552	0.00987374	0.37118
VGLL1	-1.53902	2.00514	0.00988243	0.37118
LILRB2	1.08586	2.00341	0.0099219	0.37118
TRIT1	-0.350749	2.00296	0.00993202	0.37118
PVRL4	-0.78585	2.00035	0.00999184	0.37118
C1GALT1C1L	-1.0374	1.99998	0.0100004	0.37118
C3AR1	0.938505	1.99828	0.0100396	0.37118
C10orf76	0.264592	1.99782	0.0100504	0.37118
C11orf83	-0.657838	1.99731	0.0100621	0.37118
MYH14	-1.52365	1.99682	0.0100735	0.37118
PPIEL	-0.778295	1.99308	0.0101606	0.372402
LRRC16B	-1.00337	1.99147	0.0101984	0.372402
ACP2	0.329429	1.99116	0.0102057	0.372402
MAGEA3	3.25157	1.98866	0.0102646	0.372402
RPL31	-0.469562	1.98864	0.010265	0.372402
DACT2	-1.38792	1.98632	0.01032	0.372402
DNAJC13	0.370928	1.98617	0.0103235	0.372402
KATNAL2	-0.795834	1.98392	0.0103772	0.372402
RPS19	-0.576739	1.98354	0.0103862	0.372402
RPL28	-0.598644	1.98269	0.0104066	0.372402
TWIST1	0.93088	1.98027	0.0104647	0.372402
SEC23IP	0.385292	1.97912	0.0104926	0.372402
P2RX7	0.984347	1.97754	0.0105307	0.372402
CHAD	-1.34991	1.97582	0.0105726	0.372402
NSMCE2	-0.351922	1.97562	0.0105773	0.372402
TH	1.66908	1.97496	0.0105936	0.372402
TRIM11	-0.476994	1.97283	0.0106457	0.372402
NMB	-0.715749	1.97186	0.0106695	0.372402
PYGO2	-0.311805	1.9708	0.0106955	0.372402
KIAA1949	0.489891	1.97053	0.0107021	0.372402
TAOK3	0.34177	1.96993	0.0107169	0.372402
ENG	0.533887	1.9692	0.0107349	0.372402
HSPD1	-0.34197	1.96886	0.0107435	0.372402
FAM184A	-0.852657	1.96865	0.0107485	0.372402
RPS18	-0.482895	1.9683	0.0107571	0.372402
CTSO	0.489026	1.96822	0.0107593	0.372402
RPS3	-0.522843	1.96755	0.0107758	0.372402
NUMB	0.317404	1.9656	0.0108243	0.372402
EPB41L3	0.880936	1.96545	0.0108281	0.372402
NRP1	0.586986	1.96536	0.0108303	0.372402
KREMEN2	-1.22738	1.96195	0.0109156	0.37423
LOC150776	-0.430929	1.95951	0.0109772	0.37423
TARBP1	-0.420507	1.95917	0.0109858	0.37423
HAND2	-1.12546	1.9589	0.0109925	0.37423
APPL2	0.361108	1.95753	0.0110274	0.37423
TCF7L1	-0.609471	1.95747	0.0110289	0.37423
MFSD2B	-0.65135	1.9551	0.0110891	0.375188
SLC16A8	-1.18214	1.95318	0.0111384	0.375188
CAMK2G	0.382887	1.95247	0.0111566	0.375188
NFKBIL2	-0.545908	1.95171	0.0111762	0.375188
EXTL3	0.389729	1.95056	0.0112056	0.375188
DDX12	-0.630676	1.94988	0.0112232	0.375188
KLRG2	-1.055	1.94869	0.0112541	0.375188
FAF1	-0.287273	1.94763	0.0112816	0.375188
PAQR4	-0.480935	1.94629	0.0113164	0.375188
CARD6	0.597815	1.94624	0.0113178	0.375188
PCDHGA2	1.02696	1.94573	0.011331	0.375188
ITM2B	0.40906	1.94473	0.011357	0.375188
GTF2IRD1	-0.362897	1.94221	0.0114233	0.375188
DSG1	-2.42342	1.94185	0.0114327	0.375188
KIAA0114	-0.731178	1.94138	0.011445	0.375188
H2AFV	-0.299974	1.94135	0.0114459	0.375188
ZNF208	1.48451	1.93743	0.0115496	0.37774
CORO1C	0.395205	1.93605	0.0115863	0.37774
FLCN	0.327792	1.93565	0.0115972	0.37774
KIFC2	-0.659785	1.93391	0.0116437	0.377804
RCCD1	-0.477901	1.93368	0.0116499	0.377804
C18orf21	-0.42764	1.93283	0.0116726	0.377804
LMO2	0.696729	1.93058	0.0117332	0.377807
DMXL2	0.563634	1.93032	0.0117403	0.377807
RAPGEF1	0.384952	1.92946	0.0117635	0.377807
PKP1	-1.51655	1.9292	0.0117705	0.377807
TRAFD1	0.369961	1.92484	0.0118894	0.378488
C1orf35	-0.583588	1.92467	0.0118941	0.378488
PLAU	0.727625	1.92359	0.0119236	0.378488
HSD11B2	-0.746114	1.92329	0.011932	0.378488
KCNJ5	0.98737	1.92155	0.0119797	0.378488
KCNG1	-1.37765	1.91969	0.0120311	0.378488
THAP7	-0.493237	1.91904	0.0120491	0.378488
SH3GLB1	0.307892	1.91904	0.0120493	0.378488
H2BFXP	-0.867669	1.91864	0.0120603	0.378488
DCAF5	0.331189	1.9183	0.0120697	0.378488
2025-03-01	0.837208	1.91792	0.0120805	0.378488
WASF1	-0.674083	1.91696	0.0121071	0.378488
ANXA7	0.277267	1.91654	0.0121189	0.378488
CMKLR1	0.957804	1.91596	0.0121349	0.378488
TLR4	0.790391	1.91234	0.0122366	0.380248
ARSA	0.539423	1.9122	0.0122406	0.380248
CD320	-0.747457	1.91064	0.0122845	0.380844
CCDC55	0.276676	1.90914	0.0123271	0.381002
FLT1	0.610077	1.90795	0.0123608	0.381002
TMEM127	0.27857	1.90785	0.0123636	0.381002
TRMT1	-0.497883	1.90641	0.0124048	0.381511
KIAA1598	0.441925	1.90371	0.0124821	0.381998
CARS2	-0.402472	1.90078	0.0125666	0.381998
C2orf70	-1.08537	1.90035	0.012579	0.381998
IL17RB	-0.805419	1.89992	0.0125915	0.381998
STAM2	0.324742	1.89926	0.0126107	0.381998
MEX3A	-0.83419	1.89887	0.0126222	0.381998
PLA2G15	0.408192	1.89838	0.0126364	0.381998
TNFRSF10A	0.599335	1.89819	0.0126418	0.381998
FAM71E1	-1.03083	1.89814	0.0126434	0.381998
FBXO46	-0.399302	1.89571	0.0127144	0.383234
SNHG8	-0.615688	1.89504	0.0127339	0.383234
ARL6IP5	0.341803	1.89296	0.0127951	0.383912
GNG4	-1.52341	1.89214	0.0128193	0.383912
PHF10	-0.347919	1.89016	0.0128778	0.383912
NAP1L1	-0.369571	1.89	0.0128826	0.383912
DDX56	-0.32229	1.88917	0.0129071	0.383912
WIZ	-0.346763	1.88872	0.0129206	0.383912
FMNL3	0.498293	1.88735	0.0129615	0.383912
CALML5	-2.356	1.88733	0.012962	0.383912
SCAND3	-1.72087	1.8853	0.0130227	0.383912
FUT8	0.49592	1.8847	0.0130406	0.383912
EIF2AK4	0.341279	1.88346	0.013078	0.383912
SLC29A2	-0.771756	1.88251	0.0131066	0.383912
SERPINB6	0.569923	1.88181	0.0131277	0.383912
CKAP4	0.408921	1.88084	0.0131572	0.383912
DHRS7	0.459119	1.8795	0.0131979	0.383912
CMTM6	0.418941	1.87897	0.013214	0.383912
PDP1	0.512966	1.87892	0.0132153	0.383912
ADRA2B	-0.963293	1.8788	0.013219	0.383912
FZD4	0.584799	1.8774	0.0132617	0.383912
SAMD8	0.479641	1.8773	0.0132648	0.383912
RPS11	-0.452715	1.87587	0.0133085	0.383912
CPD	0.556247	1.87042	0.0134766	0.383912
TSKU	0.632401	1.87004	0.0134884	0.383912
FAM32A	-0.278623	1.86976	0.0134972	0.383912
RPS29	-0.411125	1.86892	0.0135232	0.383912
ZNF444	-0.496154	1.86833	0.0135415	0.383912
APH1B	0.481931	1.86759	0.0135647	0.383912
PRH1	-0.538972	1.86754	0.0135663	0.383912
TLR7	0.977552	1.86747	0.0135685	0.383912
TFAP4	-0.48058	1.86673	0.0135917	0.383912
SGPL1	0.341434	1.86621	0.0136078	0.383912
AREG	-1.21352	1.86409	0.0136745	0.383912
EGFL8	-0.847496	1.86297	0.0137096	0.383912
ASTN1	-1.46292	1.8629	0.0137118	0.383912
SNX29	0.441461	1.86279	0.0137153	0.383912
ELOVL5	0.443903	1.86269	0.0137185	0.383912
FAM45A	0.341248	1.86265	0.0137198	0.383912
FHAD1	0.800154	1.86231	0.0137307	0.383912
LITAF	0.441208	1.86109	0.0137692	0.383912
TTK	-0.485764	1.86101	0.0137718	0.383912
GM2A	0.482978	1.86057	0.0137857	0.383912
TFF1	-1.55102	1.85978	0.013811	0.383912
PROCR	0.660896	1.85859	0.0138489	0.383912
DPM3	-0.583651	1.85853	0.0138506	0.383912
SCPEP1	0.548507	1.85675	0.0139076	0.384801
PCDH12	0.542587	1.85589	0.0139349	0.384869
HMBOX1	0.577687	1.85389	0.0139994	0.385959
RARA	0.377463	1.85107	0.0140908	0.386055
CCL3L1	1.14008	1.85084	0.0140979	0.386055
C5orf45	-0.502314	1.85063	0.0141049	0.386055
RFXANK	-0.510679	1.84884	0.0141631	0.386055
TIGD5	-0.566776	1.84852	0.0141735	0.386055
CRYBG3	0.725214	1.84843	0.0141765	0.386055
ATP6V1B2	0.38172	1.84719	0.0142171	0.386055
CDS2	0.325318	1.84693	0.0142257	0.386055
CCR1	0.886244	1.84633	0.0142452	0.386055
PHTF1	0.541328	1.84609	0.014253	0.386055
MOSPD2	0.53449	1.84488	0.014293	0.386225
ELK3	0.697474	1.84377	0.0143294	0.386225
GPR155	0.630967	1.84047	0.0144387	0.386225
RPS13	-0.462002	1.83913	0.0144835	0.386225
LRP1	0.644811	1.83877	0.0144954	0.386225
SPP1	1.01416	1.83775	0.0145296	0.386225
RPLP0	-0.430903	1.83723	0.0145468	0.386225
RCAN2	0.684768	1.8364	0.0145749	0.386225
CCNO	-1.16259	1.836	0.0145881	0.386225
TMEM69	-0.357038	1.83477	0.0146295	0.386225
RAB30	0.547898	1.83438	0.0146427	0.386225
RPL30	-0.455406	1.83185	0.0147282	0.386225
AGAP4	-0.589093	1.82976	0.0147994	0.386225
LPPR4	0.692024	1.82975	0.0147995	0.386225
ZEB2	0.722516	1.82945	0.0148098	0.386225
C2CD4D	-0.85187	1.82912	0.0148212	0.386225
FUT11	0.515345	1.82898	0.0148258	0.386225
ARMC6	-0.442639	1.82878	0.0148328	0.386225
ITGB1	0.464505	1.82825	0.0148509	0.386225
CBR3	-0.584976	1.82792	0.0148621	0.386225
KIF3B	0.314814	1.82769	0.0148698	0.386225
LY96	0.637589	1.82697	0.0148947	0.386225
CFI	0.99538	1.82589	0.0149318	0.386225
PABPC1L	-0.717787	1.8258	0.0149349	0.386225
ZNF14	-0.352451	1.82461	0.0149757	0.386225
GPR116	0.614317	1.82451	0.0149794	0.386225
CCL3	0.874367	1.824	0.0149968	0.386225
SNED1	0.754139	1.82352	0.0150135	0.386225
NFYC	-0.31282	1.82348	0.0150149	0.386225
OSMR	0.872797	1.82312	0.0150272	0.386225
CHRNA10	-0.616636	1.8229	0.0150347	0.386225
CTNNA1	0.310624	1.82186	0.015071	0.386514
TATDN1	-0.421202	1.81961	0.0151493	0.3876
MAMSTR	-0.682856	1.81911	0.0151668	0.3876
C20orf151	-0.807489	1.81778	0.0152131	0.3876
PCDHAC2	0.953241	1.81776	0.0152138	0.3876
RNFT1	0.390594	1.81648	0.0152588	0.388107
KRT14	-1.91785	1.81453	0.0153275	0.388616
MS4A6A	0.85114	1.81448	0.0153292	0.388616
TXNL4B	-0.302659	1.81149	0.0154353	0.390664
KIAA0232	0.342718	1.81001	0.0154879	0.391217
WNK2	-0.91781	1.8086	0.0155383	0.391217
POT1	-0.307834	1.80842	0.0155446	0.391217
SIRPB2	0.930018	1.80738	0.015582	0.391217
C11orf45	0.650433	1.80728	0.0155856	0.391217
KLK14	-1.70723	1.80662	0.0156091	0.391217
SLC39A4	-0.614022	1.80533	0.0156556	0.391746
FCGR1A	0.902369	1.8019	0.0157798	0.394214
RAB43	0.479507	1.80033	0.0158371	0.394715
ATG4A	0.297804	1.79979	0.0158566	0.394715
PIP4K2A	0.417285	1.79845	0.0159058	0.394715
FDPS	-0.321337	1.79831	0.0159108	0.394715
OAS3	0.845196	1.7975	0.0159404	0.394715
TECR	-0.455568	1.79715	0.0159532	0.394715
AP3B2	-1.18741	1.79247	0.016126	0.398351
GSTM1	-2.21461	1.78808	0.0162901	0.400334
GATAD2A	-0.294775	1.78771	0.0163037	0.400334
HDAC2	-0.41225	1.78732	0.0163185	0.400334
GBF1	0.313491	1.78703	0.0163294	0.400334
GPBAR1	0.774136	1.78686	0.0163359	0.400334
PDCD1LG2	0.844386	1.78592	0.0163711	0.400561
GSR	0.508118	1.78448	0.0164256	0.401259
LILRB5	1.11649	1.78333	0.0164689	0.401641
TIGD3	-0.719107	1.78229	0.0165086	0.401641
TEF	0.474809	1.78168	0.0165319	0.401641
ELOVL4	-1.15155	1.78102	0.0165568	0.401641
PLXND1	0.489301	1.78064	0.0165713	0.401641
TMEM176A	0.750388	1.77978	0.0166043	0.401809
CDC27	0.277216	1.77834	0.0166594	0.402336
TPM2	-0.809471	1.77731	0.0166989	0.402336
RPS20	-0.481286	1.77673	0.0167212	0.402336
C19orf60	-0.605603	1.77479	0.0167963	0.402336
SLAIN1	-1.18059	1.77394	0.0168292	0.402336
SNX6	0.38739	1.7727	0.0168771	0.402336
HNRNPA2B1	-0.189682	1.77211	0.0169	0.402336
IFT172	-0.318916	1.77195	0.0169063	0.402336
TMCO7	0.398759	1.77175	0.0169141	0.402336
VSIG2	-1.53583	1.77112	0.0169388	0.402336
CD209	1.11954	1.77098	0.016944	0.402336
PCDHB12	0.707237	1.76992	0.0169856	0.402336
DYNC1I2	0.257265	1.76826	0.0170506	0.402336
MYD88	0.374647	1.76819	0.0170534	0.402336
RUVBL2	-0.387561	1.768	0.0170608	0.402336
C1orf213	-0.468271	1.76671	0.0171117	0.402336
LOC90246	1.14748	1.76624	0.0171299	0.402336
PRIMA1	-1.22321	1.76622	0.0171309	0.402336
MIR924HG	-0.83824	1.76577	0.0171486	0.402336
SLC26A11	0.442434	1.76458	0.0171957	0.402336
MUTYH	-0.425371	1.76388	0.0172236	0.402336
PRDM4	0.274319	1.76292	0.0172614	0.402336
OAS1	0.959825	1.76217	0.0172913	0.402336
RPL15	-0.340563	1.75977	0.0173871	0.402336
PPAN	-0.582731	1.75776	0.0174678	0.402336
NOL4	-1.55619	1.7574	0.0174823	0.402336
KIAA1033	0.369533	1.75684	0.0175048	0.402336
SERPINB1	0.521335	1.75678	0.0175075	0.402336
FAM3B	-1.4012	1.75562	0.0175543	0.402336
CD27-AS1	-0.491675	1.75472	0.0175905	0.402336
RPS7	-0.44562	1.75465	0.0175935	0.402336
ZMYND17	-0.535573	1.75303	0.0176592	0.402336
PSMD11	0.389682	1.75256	0.0176785	0.402336
SERPINA1	0.999919	1.75252	0.0176797	0.402336
RASGRP4	0.736523	1.75216	0.0176944	0.402336
FAM40A	0.24527	1.75141	0.0177253	0.402336
SLC6A1	0.691396	1.75074	0.0177526	0.402336
KIF13A	0.598215	1.75	0.0177829	0.402336
MAL2	-0.857253	1.74988	0.0177876	0.402336
C1QB	0.943195	1.74979	0.0177913	0.402336
SSRP1	-0.306757	1.74967	0.0177964	0.402336
TUT1	-0.296006	1.74963	0.017798	0.402336
TMEM131	0.318096	1.74732	0.0178929	0.402336
EXOSC4	-0.578545	1.74717	0.0178991	0.402336
CSF1R	0.756596	1.74668	0.0179191	0.402336
REEP2	-0.998534	1.74666	0.0179202	0.402336
ZXDA	0.493644	1.74617	0.0179402	0.402336
EEF1G	-0.420071	1.74564	0.0179622	0.402336
TAF1C	-0.352092	1.74545	0.01797	0.402336
PTAFR	1.12566	1.74503	0.0179873	0.402336
UBR1	0.447607	1.74485	0.0179949	0.402336
ATL2	-0.437195	1.74394	0.0180327	0.402336
FCGR2C	0.953337	1.74336	0.0180567	0.402336
MAGEA6	3.18788	1.74182	0.018121	0.402336
DDX5	0.287139	1.74157	0.0181315	0.402336
HSF1	-0.415408	1.74119	0.0181472	0.402336
AXIN2	0.752673	1.74113	0.0181497	0.402336
TBRG4	-0.3688	1.74106	0.0181528	0.402336
TPP1	0.305031	1.73999	0.0181974	0.402336
HOXA1	0.908175	1.73969	0.0182099	0.402336
ORC6L	-0.376338	1.73947	0.0182192	0.402336
MTHFD1L	-0.418398	1.73795	0.0182832	0.402336
RABGGTB	-0.395762	1.73787	0.0182866	0.402336
MRPL37	-0.328203	1.73689	0.0183279	0.402336
RPS4X	-0.448632	1.73642	0.0183477	0.402336
ORAOV1	-0.375618	1.73549	0.018387	0.402336
WSB1	0.31052	1.73508	0.0184044	0.402336
PHF5A	-0.269138	1.73433	0.018436	0.402336
MFSD4A-AS1	-1.39826	1.7341	0.0184458	0.402336
LUC7L2	-0.218091	1.73341	0.0184753	0.402336
STXBP4	0.505992	1.73338	0.0184763	0.402336
C19orf57	-0.861726	1.73245	0.0185159	0.40263
DNASE1L1	0.483313	1.73105	0.018576	0.403368
IQGAP2	0.763715	1.72878	0.0186732	0.404747
MIMT1	-1.51335	1.72829	0.0186943	0.404747
ACTR3B	-0.782996	1.72522	0.0188268	0.404747
ASAM	0.854832	1.72429	0.0188673	0.404747
SIRPB1	0.805626	1.7237	0.0188929	0.404747
ST3GAL5	0.801573	1.72365	0.0188953	0.404747
KRT17	-1.56008	1.72345	0.0189036	0.404747
NCEH1	0.711093	1.72211	0.0189621	0.404747
NT5E	0.90108	1.72188	0.0189724	0.404747
FBXO6	0.546523	1.72164	0.0189827	0.404747
ZNF234	0.413789	1.72008	0.0190512	0.404747
GIMAP8	0.744125	1.71912	0.0190933	0.404747
ABCA17P	-0.892398	1.7185	0.0191207	0.404747
CD93	0.579023	1.71657	0.0192056	0.404747
STS	0.598951	1.71634	0.019216	0.404747
SPRY4	0.554719	1.71585	0.0192376	0.404747
COBLL1	0.553816	1.71497	0.0192765	0.404747
SLC22A23	0.659812	1.71412	0.0193143	0.404747
TNFSF4	0.654577	1.71343	0.0193452	0.404747
HHLA3	-0.463796	1.71124	0.0194428	0.404747
UBFD1	0.347979	1.71091	0.0194575	0.404747
C8orf55	-0.538296	1.71009	0.0194946	0.404747
WDR4	-0.473885	1.70967	0.0195134	0.404747
CCDC77	-0.488102	1.70964	0.0195145	0.404747
GINS2	-0.492979	1.70907	0.0195401	0.404747
NFE2L1	0.309355	1.70891	0.0195475	0.404747
BTBD12	0.402423	1.70849	0.0195662	0.404747
KDELC2	0.496853	1.70831	0.0195745	0.404747
ECM1	0.616767	1.70805	0.0195864	0.404747
AMPD3	0.625261	1.70609	0.0196749	0.404747
TMEM86B	-0.486031	1.70488	0.0197298	0.404747
OAS2	0.995694	1.70394	0.0197723	0.404747
CDK1	-0.449171	1.70277	0.0198259	0.404747
NKX2-2	1.67987	1.70126	0.0198947	0.404747
RPL37A	-0.498136	1.70077	0.0199172	0.404747
CRAT	0.688894	1.70045	0.0199318	0.404747
C7orf58	0.826761	1.69983	0.0199605	0.404747
LSM5	-0.334418	1.69918	0.0199905	0.404747
NEDD4	0.638441	1.69893	0.020002	0.404747
SF4	-0.322154	1.69781	0.0200537	0.404747
NEK8	0.432776	1.69741	0.0200719	0.404747
ARHGAP26	0.570036	1.69731	0.0200765	0.404747
CCT6P1	-0.369158	1.69643	0.0201174	0.404747
MTERF	-0.317733	1.69605	0.0201351	0.404747
C9orf23	-0.448715	1.69575	0.0201488	0.404747
PTK2B	0.598758	1.69531	0.0201694	0.404747
DCAF15	-0.367769	1.69424	0.0202191	0.404747
UPK3B	-1.27198	1.69414	0.0202237	0.404747
GRM6	-0.880037	1.69332	0.0202618	0.404747
PTOV1	-0.404741	1.69295	0.020279	0.404747
PLEKHG4B	-0.809858	1.69275	0.0202884	0.404747
PURA	0.295883	1.69233	0.0203082	0.404747
FAM82A1	0.553275	1.69222	0.0203135	0.404747
CNKSR3	-0.469857	1.69174	0.0203358	0.404747
DDO	0.765067	1.6913	0.0203562	0.404747
C2orf71	-1.29727	1.691	0.0203703	0.404747
TRIM28	-0.372261	1.69008	0.0204135	0.404747
PRPF19	-0.261912	1.68974	0.0204298	0.404747
DNAJC12	-0.872516	1.6892	0.0204549	0.404747
HDGF	-0.321774	1.68857	0.0204846	0.404747
ITGA1	0.65653	1.68819	0.0205028	0.404747
ABHD6	0.506649	1.68688	0.0205644	0.404747
TMEM183A	-0.335719	1.6865	0.0205824	0.404747
ALDH8A1	-0.814091	1.68631	0.0205914	0.404747
MFSD6L	-1.27265	1.68599	0.0206069	0.404747
CAMK2B	-1.16369	1.68476	0.0206651	0.404747
RP9	-0.356569	1.68456	0.0206748	0.404747
XPNPEP1	0.274809	1.68388	0.0207073	0.404747
RPS6KB1	0.287696	1.68276	0.0207604	0.404747
RCAN1	-0.64638	1.68183	0.020805	0.404747
NRTN	-1.08477	1.6806	0.0208642	0.404747
C10orf46	0.287237	1.68037	0.0208751	0.404747
ORAI3	0.463656	1.67966	0.0209095	0.404747
PER3	0.662537	1.67862	0.0209596	0.404747
GALK2	0.332677	1.67815	0.0209821	0.404747
PRDM16	0.808238	1.67792	0.0209933	0.404747
POLR3G	-0.669492	1.67791	0.0209937	0.404747
APTX	-0.358754	1.67758	0.0210097	0.404747
USE1	-0.482001	1.67617	0.0210782	0.404747
DPP4	0.940691	1.67579	0.0210967	0.404747
RNF220	-0.298366	1.67558	0.0211068	0.404747
ATPIF1	-0.434646	1.6754	0.0211154	0.404747
MRPS24	-0.400108	1.67539	0.0211158	0.404747
FCGR1C	0.815688	1.67486	0.0211416	0.404747
SPATA20	0.538577	1.6734	0.0212127	0.404747
CHMP2B	0.279921	1.67232	0.021266	0.404747
MYOF	0.528476	1.67218	0.0212726	0.404747
NDST2	0.29307	1.67213	0.0212749	0.404747
BCAS3	0.38695	1.67197	0.0212826	0.404747
SS18L1	-0.331087	1.67194	0.0212841	0.404747
NXPH4	-1.16255	1.6717	0.0212959	0.404747
C1orf135	-0.487692	1.67148	0.021307	0.404747
RNF13	0.342986	1.67147	0.0213075	0.404747
TCFL5	-0.324506	1.67111	0.0213249	0.404747
LANCL2	-0.348149	1.67102	0.0213293	0.404747
NPTX1	-1.12612	1.67061	0.0213495	0.404747
MRPS21	-0.617661	1.6702	0.0213697	0.404747
CD34	0.465632	1.66963	0.0213979	0.404747
MRPL55	-0.528802	1.66958	0.0214002	0.404747
ACTR8	0.239291	1.66954	0.0214021	0.404747
ATXN7L2	-0.439582	1.66917	0.0214207	0.404747
NR2C2AP	-0.455629	1.66911	0.0214236	0.404747
GMPPB	0.307407	1.66883	0.0214374	0.404747
PIGG	0.285674	1.66827	0.0214649	0.404747
RNF14	0.230693	1.66811	0.0214729	0.404747
ALS2CR4	-0.40747	1.66798	0.0214793	0.404747
DOCK4	0.552352	1.66774	0.021491	0.404747
C6orf176	-1.30774	1.66752	0.021502	0.404747
SLK	0.420354	1.66682	0.0215367	0.404747
C1QC	0.849411	1.66612	0.0215714	0.404747
CAT	0.428038	1.66598	0.0215784	0.404747
MSN	0.434666	1.66596	0.0215793	0.404747
IDE	0.479808	1.66551	0.0216019	0.404747
TMED5	0.373362	1.66355	0.0216996	0.405926
COL9A2	-1.05612	1.66319	0.0217174	0.405926
LAGE3	-0.50186	1.66184	0.0217849	0.406535
MRPL51	-0.401369	1.66131	0.0218116	0.406535
MIR17HG	-0.681127	1.6608	0.0218373	0.406535
RHOT1	0.283527	1.66044	0.0218553	0.406535
ZHX2	-0.502779	1.65816	0.0219705	0.407813
MPST	-0.531691	1.65803	0.0219769	0.407813
NCRNA00188	-0.577229	1.65638	0.0220608	0.40793
CCBE1	0.846547	1.65526	0.0221175	0.40793
TRANK1	0.703832	1.65471	0.0221457	0.40793
FAM41C	-0.510242	1.65438	0.0221626	0.40793
ICK	0.393204	1.65386	0.0221893	0.40793
YBX1	-0.393153	1.65333	0.0222161	0.40793
PELP1	-0.356795	1.65333	0.0222164	0.40793
RPL35	-0.547721	1.653	0.022233	0.40793
GBP3	0.956474	1.65197	0.0222861	0.40793
TMEM192	0.327207	1.65182	0.0222934	0.40793
RPL37	-0.532711	1.65096	0.0223378	0.40793
NDUFB9	-0.447206	1.65082	0.0223452	0.40793
MAP3K2	0.5107	1.65052	0.0223606	0.40793
FARP1	-0.54752	1.65046	0.0223636	0.40793
BRCA1	0.807573	1.64844	0.0224678	0.40793
SERBP1	-0.274955	1.64741	0.0225209	0.40793
ZNF25	0.327714	1.64734	0.0225249	0.40793
BTF3L4	-0.250607	1.6473	0.0225268	0.40793
SAMHD1	0.723736	1.647	0.0225422	0.40793
SLC27A6	-1.45275	1.647	0.0225426	0.40793
NDUFA5	-0.276272	1.64693	0.0225459	0.40793
C1orf109	-0.312703	1.64658	0.0225644	0.40793
WDR74	-0.400168	1.64593	0.022598	0.407934
PIH1D1	-0.347169	1.6455	0.0226202	0.407934
VPS13C	0.606979	1.64505	0.0226439	0.407934
VEZF1	0.431052	1.64397	0.0227003	0.408473
PIF1	-0.60364	1.64338	0.0227309	0.408548
SRP54	0.261802	1.64286	0.0227585	0.408569
HNRNPC	-0.205082	1.64138	0.0228361	0.408855
HINT2	-0.427699	1.64098	0.0228573	0.408855
HUWE1	0.377281	1.64083	0.0228648	0.408855
FAM27A	-0.961283	1.64054	0.0228804	0.408855
ZNF283	0.390863	1.63934	0.0229435	0.40931
BNIPL	-1.33865	1.63865	0.0229801	0.40931
MGC16275	-0.454215	1.63855	0.0229854	0.40931
KLHL18	0.276293	1.6375	0.0230408	0.409824
PSIP1	-0.43177	1.63616	0.023112	0.409967
UAP1L1	0.483365	1.63604	0.0231186	0.409967
MAN2B1	0.29379	1.63585	0.0231285	0.409967
RCBTB2	0.480823	1.63378	0.0232394	0.410084
KCNH3	-0.903913	1.63374	0.0232414	0.410084
ZFYVE1	0.260919	1.63351	0.0232537	0.410084
SLC4A8	0.574442	1.63274	0.0232947	0.410084
GPATCH1	-0.290118	1.6327	0.0232972	0.410084
C9orf82	-0.387534	1.63162	0.0233548	0.410084
HEXB	0.35225	1.6314	0.0233667	0.410084
RPL24	-0.423686	1.63133	0.0233707	0.410084
DDX12B	-0.539897	1.63126	0.0233742	0.410084
HJURP	-0.413652	1.63049	0.0234156	0.410345
POU2F3	-0.979323	1.62956	0.0234658	0.410388
C20orf11	-0.271801	1.62928	0.023481	0.410388
ACVRL1	0.435752	1.6285	0.0235232	0.410388
BECN1	0.2607	1.62778	0.0235627	0.410388
CYB561	0.341817	1.62762	0.0235713	0.410388
ZNF583	0.566084	1.62741	0.0235827	0.410388
CCL4	0.911209	1.62701	0.0236041	0.410388
GPR19	-0.545063	1.62608	0.0236549	0.410472
C17orf69	-0.535003	1.62592	0.0236633	0.410472
CYHR1	-0.451727	1.62546	0.0236887	0.410472
POLR2J4	-0.2992	1.62418	0.0237583	0.411216
TTC32	-0.472089	1.62351	0.023795	0.41139
IKBIP	0.38326	1.62248	0.0238517	0.411909
AKAP8	-0.266579	1.62184	0.0238869	0.412056
ABI1	0.284357	1.61994	0.0239919	0.412937
TM4SF1	-0.650322	1.61952	0.024015	0.412937
RGMA	-0.681379	1.61946	0.0240182	0.412937
EML6	-0.633938	1.6175	0.0241268	0.414343
EEF2K	0.296113	1.61674	0.0241692	0.414609
PALMD	0.776043	1.61568	0.0242284	0.415163
RAB39	0.893261	1.61303	0.0243762	0.41585
SNHG6	-0.5993	1.61301	0.0243774	0.41585
LAMA4	0.515992	1.6126	0.0244008	0.41585
LGALS7B	-1.92053	1.6116	0.0244567	0.41585
TNS3	0.519487	1.61104	0.0244886	0.41585
MST1	-0.65644	1.61066	0.0245098	0.41585
RNF227	-0.360759	1.60998	0.0245481	0.41585
PART1	-1.22583	1.60997	0.0245489	0.41585
ADAMTS2	0.859311	1.60804	0.0246583	0.41585
GPNMB	0.669925	1.60765	0.0246804	0.41585
NKRF	-0.312927	1.60689	0.0247233	0.41585
C17orf71	0.358207	1.60659	0.0247404	0.41585
FAM160B1	0.344975	1.60648	0.0247467	0.41585
CLEC7A	0.900508	1.60633	0.0247555	0.41585
ZNF41	0.404361	1.6063	0.0247573	0.41585
NCOA3	0.378496	1.6054	0.0248086	0.41585
SLC29A3	0.358129	1.60504	0.024829	0.41585
AIM1L	-1.00176	1.60476	0.0248452	0.41585
RFFL	0.356504	1.60449	0.0248606	0.41585
ZMIZ2	-0.363952	1.60416	0.0248792	0.41585
PARP3	0.45693	1.60404	0.0248861	0.41585
MRPL32	-0.300327	1.60393	0.0248926	0.41585
PARP14	0.732784	1.6036	0.0249116	0.41585
TLN2	0.506656	1.60354	0.0249149	0.41585
CHST15	0.62635	1.60281	0.0249568	0.4161
HNRNPH3	-0.234837	1.60104	0.0250586	0.416543
PECAM1	0.48089	1.60096	0.0250635	0.416543
MICA	0.468047	1.60057	0.025086	0.416543
ASF1A	-0.316239	1.5999	0.0251247	0.416543
CDK10	-0.427772	1.59961	0.0251415	0.416543
TBX19	-0.565416	1.59887	0.0251844	0.416543
SUV420H2	-0.500785	1.59857	0.0252018	0.416543
PRCC	-0.313983	1.59836	0.025214	0.416543
MTBP	-0.433435	1.59797	0.0252366	0.416543
GLIPR1	0.554361	1.59768	0.0252532	0.416543
BMS1P5	-0.496415	1.59622	0.0253382	0.417498
TOMM20	-0.356446	1.59546	0.0253827	0.417786
MAF	0.560497	1.59354	0.0254953	0.419193
VENTX	0.760814	1.59178	0.0255991	0.419792
SMURF1	0.304343	1.59154	0.0256129	0.419792
TLR8	1.11422	1.59116	0.0256357	0.419792
C3orf55	1.05308	1.59107	0.0256405	0.419792
HIC2	-0.334743	1.59012	0.0256968	0.420268
WISP1	0.842565	1.58921	0.0257505	0.4207
CELSR3	0.825565	1.58842	0.0257977	0.420752
MR1	0.460543	1.58797	0.0258246	0.420752
SNHG3-RCC1	-0.66246	1.5873	0.0258642	0.420752
OXGR1	-1.17355	1.58696	0.0258846	0.420752
DCUN1D3	0.307085	1.58673	0.0258985	0.420752
RPS14	-0.431766	1.58602	0.0259408	0.420752
KCTD21	0.28364	1.58566	0.025962	0.420752
SKAP2	0.700518	1.58504	0.0259989	0.420752
OPN3	-0.427649	1.58482	0.0260125	0.420752
SQRDL	0.466123	1.58459	0.0260262	0.420752
DYDC2	-1.35037	1.58372	0.0260786	0.421158
C1orf172	-0.577964	1.583	0.0261218	0.421415
BEST1	0.527492	1.5825	0.0261519	0.421461
CDCA7L	-0.537817	1.58072	0.0262593	0.42275
XYLT2	0.326476	1.57982	0.0263138	0.422956
C5AR1	0.617522	1.57942	0.0263377	0.422956
C6orf97	0.737961	1.57915	0.0263542	0.422956
C19orf44	-0.342774	1.57723	0.026471	0.423535
ZNF775	-0.544113	1.577	0.0264851	0.423535
KCNE3	0.423641	1.57652	0.0265141	0.423535
PLA2R1	0.733448	1.57641	0.0265209	0.423535
FLII	0.273594	1.5763	0.0265275	0.423535
WDYHV1	-0.374829	1.57579	0.0265589	0.423598
ZNF225	0.459744	1.57426	0.0266527	0.424655
MEAF6	-0.276326	1.57379	0.0266813	0.424673
NDUFV1	-0.386525	1.5716	0.0268164	0.426384
IL1R1	0.534997	1.56921	0.0269641	0.427681
IL17RA	0.30535	1.56903	0.0269755	0.427681
PTPRB	0.6301	1.56854	0.0270058	0.427681
BRD4	-0.303077	1.56769	0.027059	0.427681
RBMX	-0.193311	1.56768	0.0270596	0.427681
PHF12	0.268791	1.5676	0.0270642	0.427681
PARP9	0.61256	1.56522	0.0272134	0.428575
LETMD1	-0.296943	1.56456	0.0272547	0.428575
CYB5R2	-0.704569	1.5642	0.0272772	0.428575
RPS2P32	-0.720936	1.56376	0.0273046	0.428575
DDX3X	0.266841	1.56315	0.0273434	0.428575
FAM200A	-0.305923	1.56282	0.0273642	0.428575
DYNC1H1	0.313382	1.56227	0.027399	0.428575
BNIP3L	0.365868	1.56225	0.0273998	0.428575
UBQLN2	0.308989	1.56119	0.0274669	0.428575
PHB2	-0.401761	1.55955	0.0275709	0.428575
NPTX2	1.27015	1.559	0.0276057	0.428575
SARDH	0.79353	1.55874	0.0276221	0.428575
TFF3	-1.28104	1.55765	0.0276919	0.428575
POLR2F	-0.389382	1.55743	0.027706	0.428575
FRMD6	0.622563	1.55678	0.027747	0.428575
ANKRD35	-1.11989	1.55671	0.0277519	0.428575
NPEPPS	0.257684	1.55636	0.0277742	0.428575
MS4A14	0.676953	1.55623	0.0277824	0.428575
GOLGA2P10	-0.504352	1.55603	0.0277955	0.428575
CNNM3	-0.277174	1.55544	0.0278333	0.428575
SFRS7	-0.218888	1.55523	0.0278462	0.428575
NCRNA00201	-0.545615	1.55389	0.0279327	0.428575
HEG1	0.564079	1.55362	0.0279502	0.428575
CPPED1	0.645179	1.55316	0.0279797	0.428575
RANGRF	-0.423483	1.55276	0.0280052	0.428575
SFRS11	-0.23044	1.55248	0.0280231	0.428575
TMEM173	0.499503	1.55131	0.0280991	0.428575
CD1A	-1.5573	1.55013	0.0281751	0.428575
BACH1	0.378233	1.55009	0.0281778	0.428575
HSPB2	-0.934504	1.54991	0.0281895	0.428575
MAN2B2	0.35846	1.54875	0.0282651	0.428575
DNAJC22	1.0178	1.54859	0.0282755	0.428575
EPHA7	-1.65966	1.54828	0.0282956	0.428575
PRR5L	0.577626	1.54807	0.0283094	0.428575
C9orf100	-0.382079	1.547	0.0283789	0.428575
FLOT2	0.334547	1.54659	0.0284061	0.428575
KIAA1539	0.39301	1.5465	0.0284118	0.428575
SIRPA	0.602534	1.54639	0.0284188	0.428575
DCST2	-0.711307	1.54615	0.0284348	0.428575
PAIP2B	-0.739076	1.54574	0.0284616	0.428575
NOB1	-0.303715	1.54549	0.028478	0.428575
WNT3	0.656057	1.54432	0.0285547	0.428575
ABCC3	0.957733	1.54412	0.0285677	0.428575
CNIH3	0.666673	1.54373	0.0285937	0.428575
FPR1	0.817387	1.54307	0.0286369	0.428575
NME6	0.289389	1.54301	0.0286414	0.428575
NOP58	-0.329226	1.54211	0.0287008	0.428575
TSPAN7	-0.807862	1.54196	0.0287104	0.428575
DSC3	-1.45533	1.54115	0.0287641	0.428575
PTPRM	0.72316	1.54094	0.0287782	0.428575
SLC38A7	0.366429	1.5409	0.0287809	0.428575
HTT	0.317657	1.54075	0.0287907	0.428575
GNL3L	0.374324	1.5407	0.0287936	0.428575
LRRC25	0.698778	1.5406	0.0288003	0.428575
SSBP1	-0.340614	1.54053	0.0288054	0.428575
HIF1A	0.478849	1.5404	0.0288138	0.428575
RPSA	-0.40282	1.53977	0.0288556	0.428575
TNFSF8	0.82799	1.5396	0.0288669	0.428575
POTEF	0.565484	1.53938	0.0288815	0.428575
FYB	0.851129	1.53725	0.0290236	0.428575
RPL35A	-0.427115	1.53648	0.0290748	0.428575
ARL9	-0.985754	1.53641	0.02908	0.428575
AKR7A3	-0.815508	1.5359	0.0291142	0.428575
SMTNL2	-1.14889	1.53589	0.0291144	0.428575
SLC30A7	0.290991	1.53575	0.0291238	0.428575
AGAP6	-0.536497	1.53532	0.0291529	0.428575
ADCK4	-0.377258	1.53517	0.029163	0.428575
PRPF6	-0.263422	1.53512	0.0291661	0.428575
LAIR1	0.724889	1.53476	0.0291901	0.428575
MGAT2	0.273139	1.5347	0.0291942	0.428575
GALNT5	1.08255	1.53422	0.0292266	0.428575
SIGLEC11	0.940627	1.53412	0.0292335	0.428575
BTBD10	0.23682	1.53397	0.0292433	0.428575
LRRK2	0.797936	1.53293	0.029314	0.428575
UPF1	-0.23854	1.53256	0.0293386	0.428575
ZNF704	0.986133	1.5323	0.0293563	0.428575
RPL10A	-0.332594	1.53203	0.0293746	0.428575
TUBE1	-0.351611	1.53126	0.0294263	0.428575
TPT1	-0.391607	1.53029	0.0294927	0.428575
PEG3	-1.77957	1.52989	0.0295199	0.428575
KIAA1549	-0.606818	1.5298	0.0295258	0.428575
PGAM4	0.393155	1.52973	0.0295307	0.428575
VPS37B	0.364359	1.52912	0.0295717	0.428575
ITGB3	0.88255	1.52903	0.0295779	0.428575
C11orf84	-0.372127	1.52903	0.0295783	0.428575
C10orf55	0.754241	1.52878	0.0295952	0.428575
EIF4A2	-0.301818	1.52852	0.0296126	0.428575
MTM1	0.349303	1.52839	0.0296217	0.428575
EIF3F	-0.346143	1.52812	0.0296401	0.428575
BLZF1	0.2918	1.52794	0.0296524	0.428575
RPLP2	-0.503943	1.52748	0.029684	0.428575
ERLEC1	0.254513	1.52743	0.0296871	0.428575
NOMO2	0.487945	1.52721	0.0297024	0.428575
MAP3K3	0.352459	1.52602	0.029784	0.429351
KLC1	0.250208	1.52553	0.0298174	0.429415
TNFSF13B	1.01871	1.52514	0.0298441	0.429415
THOC1	-0.358222	1.52441	0.0298946	0.42945
C21orf58	-0.509474	1.5243	0.0299021	0.42945
ARSE	-0.940901	1.52302	0.0299899	0.430311
MRPL16	-0.328916	1.52157	0.0300906	0.43094
FLAD1	-0.431041	1.52126	0.0301119	0.43094
TMEM135	0.395121	1.52118	0.0301175	0.43094
DPY30	-0.324755	1.52053	0.0301624	0.431076
PROX1	1.17717	1.51987	0.0302085	0.431076
CCDC14	-0.373541	1.51984	0.0302108	0.431076
SIGLEC9	0.764148	1.5182	0.0303253	0.431786
LYG1	-0.657862	1.51797	0.0303411	0.431786
AGK	-0.258373	1.51792	0.0303444	0.431786
PERP	-0.688964	1.51686	0.0304187	0.432445
CDC25C	-0.408707	1.51582	0.0304916	0.433082
TMEM198	-0.656971	1.51498	0.0305503	0.433287
SMPDL3A	0.549939	1.5146	0.0305774	0.433287
EIF3L	-0.308991	1.51359	0.0306489	0.433287
FAM165B	-0.342	1.51356	0.0306506	0.433287
RPSAP58	-0.386198	1.51342	0.0306608	0.433287
GNRHR2	-0.412958	1.51278	0.0307056	0.433287
CCDC86	-0.347346	1.51222	0.0307457	0.433287
LBR	-0.358846	1.51195	0.0307644	0.433287
SNX32	-1.27735	1.51151	0.0307955	0.433287
PGRMC1	-0.35563	1.50988	0.0309115	0.433287
FCGR1B	0.72852	1.50987	0.0309119	0.433287
CTXN1	-0.8891	1.50984	0.030914	0.433287
CEBPZ	-0.24043	1.50806	0.0310411	0.433287
DIRAS2	-0.998482	1.50777	0.0310623	0.433287
C9orf85	-0.286742	1.50723	0.0311005	0.433287
AKR1B15	1.5762	1.50698	0.0311189	0.433287
GIMAP6	0.724495	1.50685	0.0311281	0.433287
KLF11	0.36353	1.50643	0.0311577	0.433287
COQ10B	0.234393	1.50541	0.0312312	0.433287
CCDC59	-0.287873	1.50527	0.031241	0.433287
SLFN5	0.648234	1.50431	0.0313104	0.433287
PTPRG	0.68901	1.50411	0.0313252	0.433287
TRIM34	0.547413	1.5041	0.0313254	0.433287
C2	0.727667	1.5036	0.031362	0.433287
DRAM1	0.585704	1.50354	0.031366	0.433287
GNAI2	0.303614	1.5034	0.031376	0.433287
TMOD3	0.389952	1.50331	0.031383	0.433287
PHF8	0.390693	1.50329	0.0313842	0.433287
ADAM28	0.913024	1.50311	0.0313972	0.433287
CCT3	-0.322757	1.50248	0.0314429	0.433287
NUP62	-0.244131	1.50243	0.0314463	0.433287
VAX2	-0.834204	1.50127	0.0315303	0.433287
AP1B1	0.283658	1.50089	0.0315582	0.433287
KLHDC4	-0.378972	1.50084	0.0315616	0.433287
RHOV	-0.864721	1.50081	0.0315636	0.433287
KCNH8	-1.07346	1.50075	0.0315682	0.433287
ACOT9	0.397679	1.5007	0.0315717	0.433287
SIGLEC1	0.850492	1.49923	0.031679	0.433287
FUS	-0.254568	1.49844	0.0317369	0.433287
GOSR2	0.201939	1.49807	0.0317636	0.433287
SLC37A2	0.594158	1.49794	0.0317734	0.433287
RBKS	0.425679	1.49727	0.0318221	0.433287
SETX	0.340751	1.4968	0.0318563	0.433287
CLDN9	-1.1794	1.4966	0.0318712	0.433287
STAT1	0.688073	1.49645	0.0318822	0.433287
C4orf33	0.437373	1.49596	0.0319184	0.433287
PDLIM4	-0.832277	1.49573	0.0319355	0.433287
SEC24D	0.503631	1.49529	0.0319677	0.433287
VAMP7	0.36766	1.49517	0.0319764	0.433287
YDJC	-0.424996	1.49469	0.0320115	0.433287
USP27X-DT	0.477061	1.49376	0.0320802	0.433287
FAHD2B	-0.481298	1.49281	0.0321505	0.433287
DOCK5	0.714446	1.49271	0.0321582	0.433287
MMACHC	-0.333645	1.49254	0.0321707	0.433287
ATP5L	-0.303943	1.49239	0.0321816	0.433287
TK2	0.351302	1.49232	0.0321873	0.433287
APOL2	0.500599	1.49185	0.0322218	0.433287
TRMT2A	-0.358972	1.49153	0.0322457	0.433287
DNAJB9	0.326173	1.49038	0.0323309	0.433287
TOMM5	-0.378306	1.48995	0.0323633	0.433287
ARHGEF19	-0.514015	1.4898	0.0323746	0.433287
NR2F6	-0.373101	1.48909	0.0324269	0.433287
LRRC37A16P	0.364718	1.48899	0.0324349	0.433287
TMEM223	-0.326992	1.4882	0.032494	0.433287
WDR86	-0.836427	1.48798	0.0325102	0.433287
HAUS5	-0.375943	1.48797	0.0325109	0.433287
UBXN1	-0.395266	1.48733	0.0325589	0.433287
TMEM231	-0.454728	1.48721	0.0325679	0.433287
UBA1	0.289887	1.48686	0.032594	0.433287
CDYL2	0.756129	1.48674	0.0326034	0.433287
BEND3	-0.362643	1.48662	0.0326119	0.433287
PPP4R1	0.352996	1.48624	0.0326407	0.433287
SCAF1	-0.325864	1.48593	0.032664	0.433287
ZNF786	-0.276865	1.48554	0.0326936	0.433287
PCDHGB2	0.935808	1.48548	0.032698	0.433287
NDUFAF4	-0.391802	1.48538	0.0327053	0.433287
NUFIP2	0.309686	1.4852	0.0327188	0.433287
ZNF7	-0.280589	1.48496	0.032737	0.433287
NSUN5P2	-0.528503	1.48394	0.0328139	0.433287
RGL1	0.480532	1.48392	0.0328153	0.433287
KRTCAP3	-0.960022	1.48363	0.0328376	0.433287
KLHL25	-0.369551	1.48341	0.0328545	0.433287
SETMAR	-0.407442	1.48303	0.0328827	0.433287
TBXAS1	0.676097	1.4823	0.0329384	0.433287
CBLB	0.33814	1.48148	0.0330006	0.433287
HIPK1	0.429938	1.48142	0.0330051	0.433287
MST4	-0.493201	1.4813	0.0330145	0.433287
PCDHGA6	0.723697	1.48117	0.0330243	0.433287
BAIAP2L2	-1.11194	1.48085	0.0330485	0.433287
IL10RB	0.273274	1.48083	0.0330499	0.433287
TRIP4	0.259332	1.4807	0.03306	0.433287
KIAA0907	-0.29175	1.47817	0.0332529	0.435306
MICAL2	0.502372	1.47794	0.0332704	0.435306
GZMH	1.22517	1.47693	0.033348	0.435486
EVI5	0.366246	1.47653	0.033379	0.435486
HOXA10	0.876115	1.47639	0.0333895	0.435486
RP9P	-0.358276	1.47629	0.0333969	0.435486
SCRIB	-0.42785	1.47549	0.0334591	0.435928
ADAMTSL4	0.635252	1.47459	0.0335281	0.436441
RFTN2	0.71787	1.47399	0.0335749	0.436441
PCDHB16	1.00399	1.47358	0.0336066	0.436441
PRKCSH	-0.333441	1.47321	0.0336348	0.436441
C19orf73	-0.527027	1.47292	0.0336572	0.436441
H3F3A	-0.403645	1.47278	0.033668	0.436441
ZSCAN12	-0.47404	1.47169	0.0337528	0.437173
MFSD1	0.289137	1.47064	0.0338342	0.437351
CKS2	-0.405195	1.47038	0.0338544	0.437351
RASGRF2	0.685059	1.47006	0.0338794	0.437351
ADAM17	0.404009	1.46947	0.0339254	0.437351
EIF5A2	0.52056	1.46939	0.0339318	0.437351
PCDHA1	1.41769	1.46919	0.0339477	0.437351
SLC6A12	0.904884	1.46857	0.0339965	0.437351
LILRB4	0.874152	1.46808	0.0340348	0.437351
SP100	0.465647	1.46791	0.0340479	0.437351
DLX5	-1.36716	1.46788	0.0340498	0.437351
IDH1	0.379265	1.46721	0.034103	0.437462
FAM5B	-1.53726	1.46705	0.0341151	0.437462
ROR2	0.607352	1.46624	0.0341787	0.43766
C12orf59	0.687157	1.46572	0.0342198	0.43766
TCEAL2	-1.42325	1.46548	0.0342392	0.43766
TBPL1	-0.292063	1.46542	0.034244	0.43766
AKAP10	0.385931	1.46407	0.0343503	0.438548
GLB1	0.308783	1.46382	0.0343703	0.438548
COX4I1	-0.397418	1.46223	0.0344959	0.438892
RHPN1	-0.634643	1.46143	0.03456	0.438892
RPUSD2	-0.327402	1.46102	0.0345923	0.438892
WIPF2	0.368333	1.4608	0.0346096	0.438892
GABRA3	1.54178	1.46008	0.0346672	0.438892
BANP	-0.282366	1.45979	0.0346901	0.438892
CHRNA1	0.945697	1.45954	0.0347104	0.438892
C1orf114	-0.950316	1.45954	0.0347104	0.438892
ZNF787	-0.451123	1.45933	0.0347274	0.438892
BORCS8	-0.334989	1.45905	0.0347499	0.438892
SHOC2	0.299616	1.45847	0.034796	0.438892
MAN1A1	0.700831	1.4582	0.0348176	0.438892
MS4A15	-1.28005	1.45818	0.034819	0.438892
NSA2	-0.328823	1.45776	0.034853	0.438892
CARKD	-0.320311	1.45775	0.0348538	0.438892
PCDHB7	0.861549	1.45693	0.0349197	0.438892
ATF5	-0.44044	1.45667	0.0349409	0.438892
GBP5	1.32064	1.45663	0.0349435	0.438892
USP8	0.322601	1.45634	0.034967	0.438892
HAX1	-0.285882	1.45622	0.034977	0.438892
CASC4	0.323082	1.45596	0.0349981	0.438892
FRZB	-1.1738	1.45549	0.035036	0.438892
PRDX2	-0.429531	1.4553	0.0350511	0.438892
PILRA	0.607994	1.45486	0.0350868	0.438983
FAU	-0.373415	1.4543	0.0351317	0.439189
HNRNPA0	-0.259889	1.45373	0.0351778	0.439409
LEO1	0.270317	1.45334	0.0352092	0.439446
MICALCL	0.802083	1.45259	0.0352706	0.439454
C18orf10	-0.310319	1.45209	0.0353111	0.439454
IFIT2	0.96898	1.45168	0.0353445	0.439454
SRPX2	0.718491	1.45121	0.0353829	0.439454
AMD1	-0.364313	1.45104	0.0353968	0.439454
MAGEA2	2.11731	1.45075	0.0354199	0.439454
KRBA1	-0.364241	1.45019	0.0354659	0.439454
KIF2C	-0.378429	1.44963	0.0355113	0.439454
MMP13	1.66958	1.4495	0.0355225	0.439454
COCH	-1.28694	1.44871	0.0355867	0.439454
TACSTD2	-0.962677	1.44858	0.0355977	0.439454
KAT2B	0.508002	1.44807	0.0356394	0.439454
FAM83H	-0.427924	1.44792	0.0356514	0.439454
ADCK5	-0.529399	1.44768	0.0356712	0.439454
BDKRB2	0.596072	1.44768	0.0356718	0.439454
FAM160B2	0.336379	1.44614	0.0357982	0.439454
SPSB2	-0.501217	1.44587	0.0358201	0.439454
RPL41	-0.324346	1.44564	0.0358394	0.439454
LOC100133985	-0.567072	1.44559	0.0358432	0.439454
C20orf194	0.380342	1.4453	0.0358678	0.439454
SLC16A2	0.537651	1.44516	0.0358792	0.439454
FAM81A	-0.809351	1.44411	0.0359661	0.439454
DHFRL1	0.359406	1.44378	0.0359934	0.439454
FH	-0.305022	1.44353	0.0360135	0.439454
ROPN1B	-1.35109	1.44352	0.036015	0.439454
GTF3A	-0.366824	1.44345	0.0360205	0.439454
CECR5	-0.299384	1.44309	0.0360506	0.439454
TMEM151B	-0.604583	1.44302	0.0360564	0.439454
RBM14	-0.162354	1.44293	0.0360639	0.439454
SAMD9	0.856067	1.44288	0.0360674	0.439454
UBXN4	0.263974	1.44258	0.0360925	0.439454
CEP78	-0.324988	1.44224	0.0361207	0.439454
SF3A2	-0.367462	1.44166	0.0361691	0.439656
POU5F1B	-0.908249	1.44136	0.0361942	0.439656
GRIPAP1	0.292844	1.44015	0.0362951	0.440535
ARHGEF3	0.372014	1.43891	0.0363994	0.440867
KLHL13	-1.00026	1.43821	0.0364579	0.440867
EEF1B2	-0.347812	1.43797	0.0364782	0.440867
PIGY	-0.244077	1.43761	0.0365078	0.440867
TBK1	0.2433	1.43721	0.0365415	0.440867
MZF1-AS1	-0.529782	1.43702	0.0365582	0.440867
LOC728743	-0.404124	1.43701	0.0365586	0.440867
BMP1	0.468139	1.43695	0.0365635	0.440867
PACS1	0.326834	1.43619	0.0366273	0.440867
DNAJC2	-0.245515	1.43576	0.0366637	0.440867
PLP1	-1.72846	1.43526	0.0367066	0.440867
NRIP1	0.514141	1.43524	0.0367079	0.440867
QRICH1	0.22643	1.43517	0.0367142	0.440867
RUSC1	-0.361789	1.43416	0.0367993	0.440867
BEAN1	0.871638	1.43252	0.0369386	0.440867
UHRF2	-0.338514	1.43235	0.0369534	0.440867
SEC14L1	0.29615	1.43208	0.0369758	0.440867
CLK2	-0.30912	1.43203	0.0369806	0.440867
COPB1	0.229672	1.43191	0.0369904	0.440867
LAMP2	0.325389	1.43172	0.0370066	0.440867
DDX28	-0.281244	1.43116	0.0370547	0.440867
C11orf2	-0.401419	1.4307	0.0370941	0.440867
GNL2	-0.291688	1.43023	0.0371341	0.440867
CCDC124	-0.460147	1.42979	0.0371712	0.440867
ANKRD40	0.265319	1.42951	0.0371956	0.440867
WASH7P	-0.376433	1.4295	0.0371963	0.440867
LINC01096	-1.06204	1.4292	0.0372217	0.440867
CXorf21	0.803542	1.4277	0.0373509	0.440867
SP140L	0.583369	1.42757	0.0373617	0.440867
CTSZ	0.349877	1.4267	0.0374365	0.440867
TDRD7	0.43895	1.42638	0.0374642	0.440867
CLEC2D	-0.401101	1.4256	0.0375315	0.440867
SNHG12	-0.472199	1.42544	0.0375461	0.440867
POLR1D	-0.288396	1.42521	0.0375654	0.440867
SAC3D1	-0.422706	1.42504	0.03758	0.440867
FAM190B	0.316844	1.42493	0.0375898	0.440867
PIP4K2C	0.262572	1.42471	0.037609	0.440867
SLC8A1	0.717878	1.42438	0.0376373	0.440867
STARD4	0.690268	1.42334	0.0377274	0.440867
EFNA1	-0.445346	1.42327	0.0377341	0.440867
DKK2	0.863581	1.42304	0.0377537	0.440867
CSF3R	0.81859	1.42263	0.0377891	0.440867
SLC22A4	0.570918	1.4226	0.037792	0.440867
FN1	0.712414	1.42235	0.0378141	0.440867
CSF1	0.743344	1.42227	0.0378208	0.440867
CPSF1	-0.368439	1.42223	0.0378245	0.440867
COPG	0.281576	1.42196	0.0378479	0.440867
ZNF200	0.350567	1.42173	0.0378678	0.440867
ZNF16	-0.300418	1.42116	0.0379175	0.440867
ASNS	-0.442976	1.42057	0.0379688	0.440867
FAM69A	0.568691	1.42044	0.0379804	0.440867
PNN	-0.202201	1.42017	0.0380038	0.440867
C19orf62	-0.279129	1.41983	0.0380342	0.440867
CACNA1D	-0.810208	1.41928	0.0380825	0.440867
CUL1	-0.248782	1.41885	0.0381196	0.440867
C1QA	0.777574	1.41876	0.0381276	0.440867
TMED7	0.320116	1.41856	0.0381455	0.440867
CD3EAP	-0.319248	1.4183	0.0381679	0.440867
RAVER2	-0.487353	1.41822	0.0381751	0.440867
CHAC2	-0.447259	1.41788	0.038205	0.440867
CBX4	-0.320793	1.41773	0.0382182	0.440867
TMEM66	0.304354	1.41707	0.0382763	0.440867
USP40	0.284775	1.41707	0.0382764	0.440867
PLXNC1	1.08116	1.41662	0.0383162	0.440867
SEC16B	0.577414	1.41634	0.0383407	0.440867
PPIH	-0.368273	1.41558	0.0384074	0.440867
SLC43A1	-0.616101	1.41523	0.0384384	0.440867
RPL10	-0.355583	1.41513	0.0384474	0.440867
RNASE6	0.651042	1.41508	0.0384523	0.440867
C10orf54	0.510364	1.41472	0.0384836	0.440867
EGFLAM	0.57066	1.41457	0.0384977	0.440867
CD276	0.339041	1.41431	0.0385207	0.440867
STARD13	0.499734	1.4141	0.0385389	0.440867
CA9	-1.48513	1.41385	0.0385613	0.440867
ADAMTSL1	0.648448	1.41371	0.0385739	0.440867
PNMA2	0.748415	1.41366	0.0385779	0.440867
MLLT11	-0.695908	1.41345	0.0385967	0.440867
LGALS9	0.679714	1.41342	0.0385996	0.440867
USP21	-0.331629	1.41337	0.038604	0.440867
TCP1	-0.320466	1.41333	0.038607	0.440867
SMPD1	0.395878	1.41264	0.0386689	0.440924
ZNF570	0.491201	1.41243	0.0386879	0.440924
SLC13A2	-1.45524	1.41148	0.0387724	0.440924
MAGEA12	1.90377	1.41126	0.0387916	0.440924
ANKRD46	-0.383666	1.41097	0.0388174	0.440924
C6orf164	-0.607472	1.41068	0.0388435	0.440924
MRPL18	-0.337238	1.41058	0.0388526	0.440924
SBF2	0.342758	1.41039	0.0388692	0.440924
NAT14	-0.559178	1.41022	0.0388849	0.440924
OCA2	-1.48888	1.41005	0.0388996	0.440924
SIGMAR1	-0.407572	1.40947	0.0389523	0.440924
DYNC1LI1	0.228732	1.40944	0.0389546	0.440924
CYBB	0.870652	1.40853	0.0390365	0.441389
ZNF34	-0.350587	1.40835	0.0390528	0.441389
EDEM1	0.357139	1.40796	0.0390878	0.441461
RPRD1A	-0.332992	1.4066	0.0392102	0.442216
TACC1	0.557331	1.40658	0.039212	0.442216
C8orf51	-0.465184	1.40582	0.039281	0.442671
CCDC22	0.332347	1.40507	0.0393489	0.443113
RPS24	-0.461199	1.40452	0.0393985	0.443347
HNRNPD	-0.225999	1.40391	0.039454	0.443347
WDR17	-1.06844	1.40384	0.0394598	0.443347
PLEKHG4	-0.708686	1.40357	0.0394845	0.443347
SEMA3F	0.436385	1.40314	0.0395237	0.443463
FOLR2	0.753389	1.40226	0.0396043	0.444045
SNX10	0.593312	1.40115	0.0397055	0.444193
CD86	0.700833	1.40112	0.039708	0.444193
TRNP1	-0.557618	1.40089	0.0397289	0.444193
NAV2	-0.663977	1.40056	0.039759	0.444193
KMO	0.720852	1.40009	0.0398022	0.444193
ZNF767	-0.380365	1.39991	0.0398191	0.444193
HSD17B11	0.56765	1.39924	0.03988	0.444193
C10orf11	0.763585	1.39924	0.0398803	0.444193
UTP11L	-0.250404	1.39914	0.0398895	0.444193
FHOD1	0.418022	1.39897	0.0399052	0.444193
ZNF45	0.394937	1.39815	0.0399808	0.444598
RNF213	0.497624	1.39782	0.0400106	0.444598
NDUFS5	-0.445719	1.39757	0.0400342	0.444598
NPIPL3	-0.526101	1.39732	0.0400567	0.444598
PTPN22	0.687126	1.39646	0.0401361	0.445159
RNF145	0.423943	1.39541	0.0402336	0.445831
OSBPL9	-0.299467	1.39385	0.0403787	0.445831
PRKAG2	-0.41138	1.39376	0.0403866	0.445831
PSMG3	-0.440925	1.39352	0.0404091	0.445831
LIMA1	0.447605	1.39312	0.0404468	0.445831
CBFB	-0.243511	1.39303	0.0404548	0.445831
PCDHB11	0.852773	1.39167	0.040582	0.445831
CD84	0.971125	1.39134	0.0406127	0.445831
INE2	-1.06932	1.39083	0.0406604	0.445831
RRAGC	0.404017	1.39059	0.040683	0.445831
GAL3ST4	0.454629	1.39009	0.0407291	0.445831
SH3BGR	-0.694615	1.38972	0.0407647	0.445831
POLR2I	-0.384508	1.38906	0.0408261	0.445831
ANKRD19	-0.502147	1.38829	0.0408987	0.445831
TRIM55	1.28432	1.38784	0.0409408	0.445831
YEATS4	-0.299574	1.38781	0.0409438	0.445831
RPL5	-0.365346	1.38776	0.0409484	0.445831
NMNAT2	0.91439	1.38745	0.0409777	0.445831
BMP5	-1.45638	1.38741	0.0409818	0.445831
GIGYF1	-0.322627	1.38721	0.0410001	0.445831
FBXO36	0.43632	1.38713	0.041008	0.445831
MRPS25	-0.29555	1.38698	0.0410219	0.445831
SNRNP70	-0.304647	1.3867	0.041049	0.445831
CATSPER2P1	0.380902	1.38651	0.0410665	0.445831
HR	-0.641941	1.38645	0.0410721	0.445831
SMO	-0.631716	1.38636	0.0410809	0.445831
PCDHA2	0.939662	1.38621	0.041095	0.445831
ADCY1	-0.806471	1.38583	0.0411313	0.445831
PCDHGA4	0.825887	1.38554	0.0411587	0.445831
C14orf181	-0.431523	1.38546	0.0411657	0.445831
PCDHGB1	1.23367	1.38538	0.0411733	0.445831
PXN	0.346293	1.38527	0.0411842	0.445831
OR7E91P	-1.00972	1.38506	0.0412043	0.445831
LRP10	0.410709	1.38493	0.0412161	0.445831
ZNF609	0.31297	1.38484	0.0412245	0.445831
KRT222	0.41098	1.38456	0.0412512	0.445831
KLHL26	-0.311648	1.38407	0.0412978	0.445831
RHBDL1	-0.775212	1.38396	0.0413087	0.445831
MRO	0.538698	1.38381	0.0413229	0.445831
HSPE1	-0.335329	1.3829	0.0414094	0.446452
FLJ39653	-0.421573	1.38162	0.0415314	0.447455
NOM1	-0.260912	1.38117	0.0415745	0.447608
CPNE3	0.347446	1.38008	0.0416797	0.448362
SEL1L	0.334617	1.37958	0.0417277	0.448362
RNASEH2C	-0.403164	1.37885	0.0417972	0.448362
ROPN1	-1.05093	1.3784	0.0418405	0.448362
INVS	0.273546	1.37819	0.041861	0.448362
CLDN8	-1.12771	1.37813	0.0418666	0.448362
KRT83	-1.4055	1.37793	0.041886	0.448362
TNFRSF10C	0.618007	1.37771	0.0419078	0.448362
ZNF224	0.475432	1.37637	0.0420371	0.448362
BCL6B	0.467081	1.37628	0.0420457	0.448362
TMEM2	0.448828	1.37602	0.0420708	0.448362
BNIP2	0.240831	1.37583	0.0420893	0.448362
BCL2L1	0.250506	1.37536	0.0421351	0.448362
BAK1	0.284434	1.37483	0.0421863	0.448362
TMEM92	1.03199	1.37482	0.0421874	0.448362
RAP2B	0.273426	1.37393	0.0422733	0.448362
TAF1L	0.570899	1.37356	0.0423099	0.448362
PDCD2L	-0.42797	1.37338	0.0423272	0.448362
C9orf68	-0.646148	1.37321	0.0423439	0.448362
ACTG2	-1.50072	1.37307	0.0423573	0.448362
BRPF3	0.382177	1.37282	0.0423819	0.448362
PUF60	-0.375769	1.37216	0.0424465	0.448362
WASH2P	-0.399036	1.37204	0.0424582	0.448362
NSUN5P1	-0.563466	1.37154	0.0425073	0.448362
CDC25A	-0.461146	1.37125	0.0425358	0.448362
ZNF492	-1.07867	1.37077	0.0425821	0.448362
C19orf52	-0.298519	1.37068	0.0425909	0.448362
C6orf162	-0.327478	1.37053	0.0426059	0.448362
C9orf40	-0.384755	1.37043	0.0426161	0.448362
PYGL	0.728645	1.3702	0.0426378	0.448362
ARHGAP1	0.247818	1.3702	0.0426383	0.448362
EMG1	-0.380918	1.36994	0.0426638	0.448362
PCDHGA5	0.797423	1.36979	0.0426784	0.448362
KLHL35	-0.670387	1.36966	0.0426914	0.448362
CBX8	-0.393865	1.36938	0.0427189	0.448362
C19orf50	-0.27939	1.36918	0.0427388	0.448362
UHRF1	-0.455109	1.36868	0.0427873	0.448362
C9orf125	-0.664316	1.36855	0.0428007	0.448362
FAM24B	-0.757665	1.36812	0.0428432	0.448362
FBL	-0.453821	1.36743	0.0429114	0.448362
RHOA	0.214966	1.36705	0.0429486	0.448362
SCYL2	0.406473	1.36692	0.0429618	0.448362
CACYBP	-0.33901	1.36676	0.0429773	0.448362
DDX49	-0.373239	1.36646	0.0430069	0.448362
BTD	0.233799	1.36634	0.0430193	0.448362
PPIE	-0.302055	1.36611	0.0430415	0.448362
COX7A2L	-0.218828	1.3661	0.0430424	0.448362
TMCC1	0.324744	1.36587	0.0430652	0.448362
PGM2L1	0.438375	1.36585	0.0430677	0.448362
CDCA3	-0.4459	1.36521	0.0431314	0.448723
CYB5R1	0.400307	1.36439	0.0432125	0.448995
SYS1	0.262986	1.36436	0.0432157	0.448995
MAGED4B	-0.950411	1.36397	0.0432542	0.449093
ZEB1	0.554619	1.3634	0.0433112	0.449324
KIAA1370	0.35245	1.36307	0.0433438	0.449324
SNX30	0.33483	1.36287	0.0433638	0.449324
FAM26E	0.614346	1.36127	0.0435246	0.450199
THOP1	-0.409155	1.36112	0.0435389	0.450199
CCDC58	-0.323471	1.36088	0.0435637	0.450199
SEMA6A	-0.682136	1.36086	0.0435648	0.450199
KIF5A	-1.06932	1.36018	0.0436333	0.450546
SH3BP4	0.589254	1.35995	0.0436568	0.450546
FCHO2	0.329299	1.35918	0.0437344	0.450571
ARAF	0.309228	1.35886	0.0437668	0.450571
TXNDC12	-0.20532	1.35855	0.043798	0.450571
CTAGE5	0.319669	1.35854	0.0437984	0.450571
HLA-L	0.602442	1.35847	0.0438051	0.450571
CASP1	0.622411	1.35776	0.0438773	0.450649
MAZ	-0.300043	1.35759	0.0438949	0.450649
CCNB3	0.889968	1.35683	0.0439715	0.450649
MACROD1	-0.607761	1.35665	0.0439898	0.450649
SNRPA1	-0.309662	1.35611	0.0440446	0.450649
IGF2R	0.351609	1.35527	0.0441298	0.450649
CELF4	-0.94918	1.355	0.0441566	0.450649
S100P	-1.53961	1.35459	0.0441984	0.450649
RRM2B	0.379497	1.35418	0.0442403	0.450649
C19orf63	-0.435843	1.35403	0.0442559	0.450649
TRMT11	-0.321638	1.35381	0.0442781	0.450649
LRFN4	-0.459029	1.35377	0.0442824	0.450649
SETD6	-0.266031	1.35361	0.0442983	0.450649
TULP3	-0.341522	1.35345	0.0443147	0.450649
LPAR2	-0.348075	1.35327	0.0443329	0.450649
RNMTL1	-0.35177	1.35325	0.0443357	0.450649
COL1A2	0.700237	1.35299	0.0443615	0.450649
CDC42BPB	0.271006	1.35299	0.0443618	0.450649
ITGA5	0.488554	1.35294	0.0443672	0.450649
BHLHA15	0.675759	1.35214	0.0444489	0.451181
PTPRO	0.774032	1.35146	0.0445183	0.451249
POM121L9P	0.771403	1.35129	0.0445359	0.451249
PSPH	-0.395044	1.35122	0.0445433	0.451249
RUNDC2A	0.690999	1.35038	0.044629	0.451821
ZNF517	-0.358654	1.34981	0.0446882	0.452124
RPUSD1	-0.398079	1.34871	0.0448012	0.452728
CRYAB	-1.068	1.34866	0.0448065	0.452728
C8orf30A	-0.432064	1.34792	0.0448827	0.453201
TIMM44	-0.389877	1.34733	0.0449443	0.453384
DVL2	-0.258006	1.34718	0.0449595	0.453384
RPL26	-0.405684	1.34592	0.0450898	0.453526
CTPS	-0.310617	1.34586	0.0450963	0.453526
HS6ST1	-0.31338	1.34547	0.0451365	0.453526
RPL7	-0.403031	1.34469	0.0452178	0.453526
PCDHB14	0.574581	1.34392	0.0452982	0.453526
MPEG1	0.780469	1.34387	0.0453032	0.453526
NUF2	-0.430985	1.34338	0.0453546	0.453526
PPP2R4	0.24907	1.34257	0.0454387	0.453526
SPAG9	0.320724	1.34249	0.0454476	0.453526
PRCP	0.324423	1.34247	0.0454498	0.453526
CALML3	-1.46113	1.34219	0.0454794	0.453526
PCDHB3	1.0019	1.34204	0.0454949	0.453526
ING4	-0.368658	1.34185	0.0455145	0.453526
RBM34	-0.293791	1.34174	0.0455264	0.453526
SLCO1A2	-1.46552	1.34153	0.045548	0.453526
CYCS	-0.31263	1.34134	0.0455682	0.453526
RND2	-1.04143	1.3413	0.0455725	0.453526
PCSK9	-1.10781	1.3413	0.0455726	0.453526
RPL36	-0.506283	1.34086	0.0456181	0.453526
CPS1	-1.04402	1.34081	0.0456231	0.453526
NEU1	0.27514	1.34043	0.0456634	0.453526
PSMA6	0.268031	1.34037	0.0456704	0.453526
SRP9	-0.28453	1.34002	0.0457071	0.453526
PAXIP1	-0.264208	1.34	0.0457093	0.453526
SYTL2	0.451219	1.33973	0.0457375	0.453526
CSAG1	1.71072	1.33945	0.0457664	0.453526
SFRS13A	-0.178787	1.33945	0.0457668	0.453526
OXTR	-0.801852	1.33894	0.0458202	0.453764
SIGLEC7	0.704426	1.33807	0.0459128	0.454353
VOPP1	0.460494	1.33782	0.0459386	0.454353
RPL32	-0.3842	1.33725	0.0459994	0.454662
TNFRSF1B	0.608683	1.33679	0.046048	0.454662
RHEB	-0.279842	1.33669	0.0460581	0.454662
YPEL5	0.235647	1.33586	0.0461463	0.4551
SNRPD1	-0.279732	1.33572	0.0461615	0.4551
C6orf115	-0.443638	1.33438	0.0463039	0.455747
FAHD2CP	-0.547059	1.33422	0.046321	0.455747
ATP8B4	0.831495	1.33407	0.0463367	0.455747
ZNF711	-0.860666	1.33386	0.0463592	0.455747
HMCN1	0.85417	1.3337	0.0463769	0.455747
CHEK1	-0.324922	1.33344	0.0464042	0.455747
BTN3A1	0.528941	1.33296	0.046456	0.455966
AGAP8	-0.683247	1.33252	0.0465034	0.45607
RFX7	0.361567	1.33189	0.0465707	0.45607
LMF1	0.493173	1.33181	0.0465789	0.45607
SIGLEC5	0.820915	1.33176	0.0465848	0.45607
TMPPE	0.468193	1.33102	0.0466642	0.456163
CCDC114	-0.645151	1.33049	0.0467207	0.456163
ZNF702P	0.544865	1.33045	0.0467247	0.456163
ZNF434	0.319584	1.33007	0.0467664	0.456163
CXorf23	0.35495	1.33	0.0467736	0.456163
CDCA8	-0.360959	1.32989	0.0467857	0.456163
ADAM10	0.450035	1.32944	0.0468338	0.456163
FCN3	0.553932	1.32938	0.0468403	0.456163
LHFPL2	0.381257	1.3292	0.0468602	0.456163
C13orf27	-0.319305	1.32778	0.0470137	0.456837
JPH1	-0.673467	1.32735	0.0470598	0.456837
PLXNA1	0.318226	1.32734	0.0470606	0.456837
DUSP18	0.355307	1.32711	0.0470854	0.456837
PTPRE	0.465304	1.327	0.0470979	0.456837
C18orf56	-0.659404	1.32675	0.0471249	0.456837
SYNRG	0.350299	1.32664	0.0471365	0.456837
ACTR2	0.275872	1.32594	0.0472129	0.457023
TEP1	0.314303	1.32592	0.047215	0.457023
USP11	0.288224	1.32503	0.0473119	0.457575
ZC3H3	-0.321953	1.32419	0.0474033	0.457575
LAP3	0.459229	1.32409	0.0474148	0.457575
MRPL48	-0.303084	1.32396	0.0474285	0.457575
PRKAR1B	-0.460653	1.32382	0.0474437	0.457575
ABTB2	-0.481053	1.32377	0.0474498	0.457575
FAM60A	-0.472159	1.32334	0.0474965	0.457737
GKAP1	-0.438118	1.32285	0.0475503	0.457737
FAM65A	0.402695	1.32246	0.0475925	0.457737
CLU	1.03199	1.32229	0.0476108	0.457737
TTC38	0.371904	1.32226	0.0476149	0.457737
C3orf63	0.260739	1.32134	0.0477158	0.458422
FDX1L	-0.401143	1.32105	0.0477477	0.458443
ANP32E	-0.533358	1.32033	0.0478264	0.458913
C17orf89	-0.356524	1.31946	0.0479224	0.459549
ZNF239	-0.468369	1.31869	0.0480073	0.460017
VWF	0.506046	1.31801	0.0480828	0.460017
DDTL	-0.385615	1.31725	0.0481668	0.460017
ENTPD7	0.357548	1.31677	0.0482206	0.460017
EIF4G3	0.309938	1.31656	0.0482442	0.460017
SFRS3	-0.170372	1.31637	0.0482646	0.460017
BMS1P2	-0.486347	1.31631	0.0482717	0.460017
SOHLH2	-0.942379	1.31605	0.0483007	0.460017
ARMC10	-0.237429	1.3155	0.0483613	0.460017
FAM3C	0.313272	1.31537	0.0483758	0.460017
KHDRBS3	-0.804395	1.31534	0.0483799	0.460017
ATF4	-0.265804	1.31519	0.0483955	0.460017
GALC	0.331818	1.31508	0.0484083	0.460017
TMEM123	-0.377853	1.31451	0.0484722	0.460017
KLF5	-0.649278	1.31441	0.0484832	0.460017
CDC14A	-0.427134	1.31432	0.0484931	0.460017
NHLRC3	0.319713	1.3142	0.048507	0.460017
RPS2	-0.420589	1.31406	0.0485225	0.460017
MRTO4	-0.277551	1.31368	0.0485642	0.460017
COG4	-0.233915	1.31355	0.0485797	0.460017
DHX32	0.300343	1.31339	0.048597	0.460017
SLC7A7	0.662951	1.31281	0.0486615	0.460346
ZNF226	0.348589	1.31229	0.0487204	0.460361
SIN3B	-0.239069	1.31227	0.0487227	0.460361
GAL	-1.16572	1.31155	0.048803	0.460512
CCDC9	-0.395039	1.31138	0.0488228	0.460512
KCTD1	-0.390097	1.31133	0.0488282	0.460512
PCDHB10	0.480752	1.31097	0.0488685	0.460611
LINC00654	0.711726	1.31	0.0489777	0.461134
CCT5	-0.285853	1.30995	0.0489838	0.461134
NR5A2	0.562392	1.30868	0.0491274	0.461492
TAL1	0.599217	1.30858	0.0491379	0.461492
PABPC1	-0.427324	1.30846	0.0491515	0.461492
GLT8D1	0.22216	1.30834	0.0491654	0.461492
SF3A3	-0.222169	1.30817	0.0491845	0.461492
NDST1	0.253326	1.30803	0.0492011	0.461492
CD44	0.468956	1.30718	0.049297	0.461888
DEPDC1	-0.369903	1.30669	0.0493531	0.461888
CYC1	-0.418656	1.30658	0.0493647	0.461888
BCAT2	-0.359916	1.3063	0.0493966	0.461888
HIST3H2A	-0.783114	1.30625	0.0494027	0.461888
FAM27C	-0.774155	1.30607	0.0494228	0.461888
IL17B	-1.21724	1.30517	0.0495253	0.462472
ZNF597	0.785401	1.305	0.0495452	0.462472
IRX4	-1.65469	1.30419	0.0496374	0.462673
SH3GL2	-1.09198	1.30417	0.0496395	0.462673
ROBO4	0.442879	1.30357	0.0497086	0.462673
GORASP1	0.258722	1.30354	0.0497118	0.462673
NAP1L5	-0.652718	1.30349	0.0497172	0.462673
EVPL	-0.746717	1.30267	0.0498119	0.462673
2025-03-03	-0.707512	1.30244	0.0498382	0.462673
NFIC	0.417196	1.30243	0.0498392	0.462673
SOX9	-0.416682	1.30223	0.0498621	0.462673
PPIL4	-0.238699	1.30219	0.0498664	0.462673
CHM	0.324656	1.30193	0.0498969	0.462678
SLC25A20	0.301531	1.30111	0.0499913	0.463068
LILRA5	0.760599	1.30087	0.0500189	0.463068
C11orf31	-0.299978	1.30061	0.0500487	0.463068
HTR7	0.911447	1.30038	0.0500746	0.463068
RNF32	-0.529745	1.29997	0.0501228	0.463068
SUPV3L1	-0.28252	1.29987	0.0501334	0.463068
ERCC4	0.364905	1.29939	0.0501897	0.463068
SEMA6B	0.466637	1.29933	0.0501958	0.463068
CD200R1	0.768632	1.299	0.0502341	0.463068
LINC00964	-0.995448	1.29896	0.0502389	0.463068
CYTH4	0.710588	1.29705	0.0504605	0.464832
SCARF1	0.401626	1.29665	0.0505065	0.464979
C16orf62	0.350684	1.29487	0.0507143	0.466614
C19orf36	-0.633979	1.29381	0.0508388	0.467466
LILRB1	0.821807	1.29356	0.0508675	0.467466
CDK19	-0.371475	1.29329	0.0508996	0.467483
MCM2	-0.374979	1.29249	0.0509933	0.467672
SECISBP2L	0.386872	1.29236	0.0510087	0.467672
ARPC3	0.237666	1.29227	0.051019	0.467672
TEAD4	-0.453943	1.29141	0.0511199	0.467672
ACBD5	0.339077	1.29132	0.0511301	0.467672
MAPK14	0.265007	1.29122	0.0511422	0.467672
PFKM	-0.499594	1.2912	0.0511449	0.467672
PDIA2	-1.21173	1.29101	0.0511666	0.467672
RNF111	0.314717	1.2906	0.0512152	0.467672
QRFPR	-1.29456	1.29053	0.0512231	0.467672
LASS3	-1.24771	1.2901	0.0512748	0.467868
CCL4L1	0.806042	1.28828	0.0514902	0.469438
SRMS	1.08001	1.28764	0.0515651	0.469438
TCF12	0.303707	1.28755	0.051576	0.469438
GPR4	0.411997	1.28753	0.051579	0.469438
GNE	0.534144	1.28736	0.0515989	0.469438
CHCHD2	-0.297904	1.28664	0.0516843	0.469937
GGTA1	0.588039	1.28551	0.0518188	0.470883
SPATS2L	0.385949	1.28461	0.0519267	0.471166
HECW1	0.843642	1.28451	0.0519381	0.471166
LRAT	-1.06923	1.28433	0.0519598	0.471166
TOE1	-0.272537	1.28423	0.051972	0.471166
SCIN	0.729482	1.28359	0.052049	0.471412
GTPBP2	0.300099	1.28349	0.0520606	0.471412
TINF2	0.238537	1.28318	0.0520975	0.471412
CHTF18	-0.470798	1.28299	0.0521213	0.471412
SMOX	-0.505507	1.28224	0.0522109	0.471711
C16orf75	-0.400946	1.2822	0.0522154	0.471711
TP53INP1	0.394559	1.28116	0.0523405	0.472564
MOBKL1B	0.284674	1.28059	0.052409	0.472765
CCDC107	-0.40681	1.28047	0.052424	0.472765
UQCRB	-0.334924	1.28015	0.0524626	0.472771
FAS	0.608476	1.27994	0.0524884	0.472771
C19orf43	-0.333005	1.27964	0.0525238	0.472771
C12orf49	0.444255	1.27919	0.0525787	0.472771
RPL17	-0.394864	1.27861	0.052649	0.472771
SEMA4B	0.522778	1.27847	0.0526663	0.472771
TRIM17	-0.900922	1.27812	0.0527086	0.472771
FAM70B	0.543502	1.27754	0.0527785	0.472771
RASA4CP	-0.394317	1.27727	0.0528113	0.472771
C14orf147	0.459314	1.27719	0.0528216	0.472771
MMP14	0.437257	1.27695	0.0528504	0.472771
DNAJB6	-0.269853	1.2769	0.0528562	0.472771
C1orf128	-0.278542	1.27681	0.0528675	0.472771
CNKSR2	-0.872454	1.27611	0.0529529	0.472771
CCRL2	0.532484	1.27601	0.0529645	0.472771
BRIX1	-0.32766	1.27597	0.0529705	0.472771
EPB41L2	0.557269	1.27576	0.0529955	0.472771
PMF1	-0.293848	1.27522	0.0530614	0.472771
CLIC1	0.260526	1.27505	0.0530819	0.472771
EDAR	-1.16997	1.27474	0.0531206	0.472771
SEC22C	0.214971	1.27468	0.0531272	0.472771
KPNB1	0.213393	1.27467	0.0531292	0.472771
NCRNA00115	-0.386682	1.27462	0.0531344	0.472771
RAI1	0.260014	1.27396	0.0532162	0.472771
FGL2	0.838026	1.27369	0.0532482	0.472771
MNDA	0.737727	1.27361	0.0532582	0.472771
IBSP	1.25637	1.27336	0.0532896	0.472771
HOOK1	-0.512139	1.27331	0.053295	0.472771
SRRT	-0.2137	1.27317	0.0533126	0.472771
MLF1IP	-0.379785	1.27198	0.053459	0.473797
CASKIN1	-0.791628	1.27036	0.0536586	0.475293
OR51E1	0.505141	1.26954	0.0537606	0.475567
TRA2A	-0.205334	1.26948	0.0537671	0.475567
ADD1	0.210967	1.26936	0.053782	0.475567
SLITRK2	-0.842976	1.2689	0.0538398	0.475806
CENPV	-0.801791	1.26827	0.0539172	0.475954
MAPK15	-1.14039	1.26826	0.0539183	0.475954
FAM105A	0.444364	1.26736	0.0540311	0.476464
WWC2	0.621843	1.26661	0.0541246	0.476464
SH3TC2	-0.729372	1.2665	0.0541374	0.476464
LOC652276	0.304894	1.26647	0.0541409	0.476464
ARHGEF33	-0.813112	1.26644	0.054145	0.476464
BMP6	-0.767988	1.26623	0.0541716	0.476464
WWP1	0.3172	1.26606	0.0541931	0.476464
SBNO1	0.617601	1.26546	0.0542678	0.476464
MMP11	0.749165	1.26542	0.0542731	0.476464
WDFY1	0.324554	1.26532	0.0542847	0.476464
PYROXD1	-0.361105	1.26486	0.0543425	0.47662
WSB2	0.264312	1.26469	0.0543642	0.47662
ZNF486	0.853018	1.26443	0.0543962	0.476631
CDH5	0.463614	1.26378	0.0544773	0.47707
SLC40A1	0.578944	1.26338	0.0545285	0.477248
FAM161B	0.436926	1.26308	0.0545659	0.477305
C17orf60	0.656093	1.26248	0.0546413	0.477693
C9orf167	0.437538	1.26123	0.0547983	0.478792
TFEC	0.815835	1.26004	0.0549493	0.478792
IFIT1	0.931289	1.25969	0.0549935	0.478792
MPHOSPH9	0.433664	1.25969	0.0549936	0.478792
GPR141	0.868962	1.25957	0.0550081	0.478792
IMMP1L	-0.378608	1.25932	0.0550403	0.478792
FRAT2	-0.337139	1.25928	0.055045	0.478792
UGDH	0.318986	1.25917	0.0550592	0.478792
SLAMF8	0.753695	1.25878	0.0551088	0.478792
FAM117B	-0.373915	1.25876	0.0551109	0.478792
RPL34	-0.397357	1.2587	0.0551188	0.478792
MGC12916	0.741688	1.25826	0.0551749	0.478792
HK1	0.240337	1.25809	0.0551959	0.478792
RGS18	0.768341	1.25805	0.0552011	0.478792
ZBTB37	0.474936	1.25742	0.0552815	0.47922
MAGOH	-0.319175	1.25622	0.0554349	0.480093
SPDYE6	-0.400009	1.25608	0.0554523	0.480093
SDSL	0.501389	1.25576	0.0554931	0.480093
ACYP1	-0.405656	1.25566	0.0555066	0.480093
CABC1	-0.439234	1.25539	0.0555404	0.480117
GSTA4	0.545979	1.25418	0.055696	0.480161
STAT3	0.323075	1.25406	0.055711	0.480161
ZNF626	0.792901	1.25374	0.0557522	0.480161
TSHZ2	0.77149	1.25369	0.0557577	0.480161
DGCR8	-0.173472	1.25341	0.0557949	0.480161
OMA1	-0.269157	1.25309	0.0558355	0.480161
TOR1AIP1	0.273729	1.25302	0.0558447	0.480161
AHCYL1	0.257816	1.25278	0.0558753	0.480161
IFIT3	0.82493	1.25267	0.0558897	0.480161
BBS5	0.30703	1.25242	0.055921	0.480161
U2AF2	-0.200047	1.25217	0.0559537	0.480161
DOCK11	0.563439	1.25209	0.0559636	0.480161
TNFAIP1	0.286388	1.25169	0.0560162	0.480161
C20orf20	-0.265141	1.25167	0.0560189	0.480161
KIAA0913	0.298842	1.25134	0.0560605	0.480161
ICAM5	-1.19561	1.25129	0.0560674	0.480161
PUS7	-0.289358	1.25124	0.0560743	0.480161
LRRC37B2	0.332117	1.25072	0.0561416	0.480471
FOXM1	-0.473027	1.24993	0.0562435	0.480974
IFITM2	0.568192	1.24978	0.0562626	0.480974
ZNF281	0.578667	1.24947	0.0563025	0.481049
ADAMTS7	0.519576	1.24826	0.05646	0.481213
GUSBP3	0.499115	1.2482	0.0564672	0.481213
METTL12	-0.400981	1.24815	0.0564739	0.481213
RPS16	-0.428585	1.24807	0.056484	0.481213
CSDA	-0.407454	1.24787	0.05651	0.481213
FLJ45244	-0.452451	1.24784	0.056514	0.481213
APPBP2	0.279742	1.24764	0.0565399	0.481213
PODXL2	-0.691216	1.24709	0.0566117	0.481558
ACN9	-0.583801	1.24609	0.0567432	0.482283
OSTM1	0.289094	1.24556	0.0568116	0.482283
ERN1	0.649707	1.24546	0.0568248	0.482283
RELN	-1.15852	1.24538	0.0568349	0.482283
MLF2	-0.353021	1.24483	0.0569081	0.482283
EOMES	0.951746	1.24424	0.0569855	0.482283
AXL	0.529781	1.24413	0.0569997	0.482283
IRF5	0.471402	1.2433	0.0571087	0.482283
UPRT	0.271554	1.24325	0.0571154	0.482283
PCDHGA12	0.619647	1.24288	0.0571638	0.482283
CHST11	0.576777	1.24277	0.0571784	0.482283
SNHG9	-0.565469	1.24268	0.0571902	0.482283
DTX3L	0.431908	1.24264	0.0571946	0.482283
IL13RA1	0.326647	1.24254	0.0572088	0.482283
MAPK6	0.330574	1.24241	0.0572262	0.482283
KCNC3	-0.648341	1.24238	0.0572299	0.482283
MMP2	0.674877	1.24234	0.0572352	0.482283
MED19	-0.272286	1.24198	0.0572821	0.482283
SLC35F5	0.309212	1.24192	0.0572904	0.482283
FUZ	-0.577836	1.24165	0.0573255	0.482315
UHRF1BP1L	0.327675	1.24096	0.0574175	0.482763
SLC46A3	0.499356	1.24037	0.0574956	0.482763
TMEM18	-0.262867	1.24032	0.0575011	0.482763
CYP4F11	-1.1987	1.2403	0.0575038	0.482763
ARHGAP33	-0.451538	1.24001	0.0575427	0.482827
NIPAL2	0.579681	1.23973	0.0575792	0.482855
MFSD4	-0.828666	1.23932	0.0576345	0.482855
HOXA9	0.901915	1.23912	0.0576609	0.482855
NLRP3	0.669525	1.23904	0.0576711	0.482855
ATP10D	0.423562	1.23859	0.0577305	0.482925
PTPRJ	0.494189	1.23851	0.057742	0.482925
POU2F2	0.573197	1.23739	0.0578911	0.483506
RAB7A	0.184652	1.23736	0.0578945	0.483506
RAC2	0.670389	1.23652	0.0580064	0.483506
SNX13	0.287267	1.23651	0.0580087	0.483506
STOML2	-0.306242	1.23649	0.0580111	0.483506
NPAS3	-0.636864	1.23626	0.058042	0.483506
CTSD	0.396764	1.23621	0.0580478	0.483506
F2R	0.473306	1.23597	0.0580803	0.483506
ST6GALNAC6	0.319787	1.23587	0.0580933	0.483506
SREBF1	0.392682	1.23542	0.0581543	0.483752
SLCO2A1	0.729019	1.23509	0.0581984	0.483831
ATXN1	0.430752	1.23472	0.0582479	0.483831
C14orf93	-0.244735	1.23427	0.0583078	0.483831
TBCEL	0.303356	1.23423	0.0583141	0.483831
RNF165	-0.754511	1.23415	0.0583244	0.483831
HOXB9	0.910307	1.23365	0.058391	0.483831
LYN	0.52239	1.2336	0.0583988	0.483831
MCM7	-0.29984	1.23348	0.0584144	0.483831
TANC2	0.577699	1.23285	0.0584994	0.483896
GOLGA6L9	-0.467038	1.23282	0.0585029	0.483896
APOL1	0.661882	1.23272	0.0585163	0.483896
LNPEP	0.497012	1.23229	0.0585745	0.484086
C7orf40	-0.448307	1.23209	0.058602	0.484086
CASZ1	-0.395134	1.2318	0.0586406	0.484146
PCDHGA9	0.822404	1.23123	0.0587175	0.484266
SCNN1G	-0.968616	1.23123	0.0587179	0.484266
GLDN	0.912399	1.23031	0.0588422	0.485032
CRLF3	0.320577	1.22936	0.058971	0.485677
PCDHB5	1.09159	1.22927	0.0589833	0.485677
IRS2	-0.573074	1.22887	0.0590382	0.48587
RND3	0.463395	1.22839	0.0591034	0.486055
MLX	0.21485	1.22789	0.0591714	0.486055
NAPRT1	-0.622541	1.22778	0.0591864	0.486055
TIMM9	-0.250586	1.22778	0.0591867	0.486055
TLE1	-0.338629	1.22735	0.0592442	0.486125
TMEM8A	0.360958	1.22725	0.0592582	0.486125
MRC1	0.905186	1.2263	0.0593883	0.48676
TNNT3	-1.27595	1.22622	0.0593987	0.48676
HSPBP1	-0.372401	1.22563	0.0594792	0.487162
CLEC5A	0.737837	1.22436	0.0596542	0.488202
ZNF235	0.361589	1.22393	0.0597126	0.488202
HLA-DMB	0.700362	1.22382	0.0597289	0.488202
ATG10	-0.27602	1.22352	0.059769	0.488202
GSTM3	-0.654625	1.22337	0.0597901	0.488202
CNRIP1	0.487969	1.22333	0.059796	0.488202
SCAMP2	0.222508	1.22254	0.0599053	0.488379
ZNF174	0.317049	1.22245	0.0599174	0.488379
ELP2P	-0.444945	1.22175	0.0600135	0.488379
RNASEH2A	-0.349445	1.22124	0.0600843	0.488379
AZI1	-0.420817	1.22099	0.0601188	0.488379
OBSCN	-0.540596	1.2208	0.060145	0.488379
EXOC6B	0.684068	1.2207	0.0601596	0.488379
HDDC2	-0.287205	1.22059	0.0601743	0.488379
SYN2	-1.09369	1.22039	0.0602018	0.488379
MDGA2	1.05788	1.22032	0.0602114	0.488379
TRIM6	0.638356	1.22024	0.0602223	0.488379
ZBTB46	0.483366	1.21985	0.0602762	0.488379
TGM2	0.594094	1.21954	0.0603202	0.488379
ALG6	-0.297136	1.21925	0.0603598	0.488379
GINS1	-0.348503	1.21912	0.0603785	0.488379
BBS4	0.313849	1.21909	0.0603825	0.488379
CASD1	0.269535	1.21888	0.0604114	0.488379
C21orf7	0.389959	1.21885	0.0604151	0.488379
KIAA0652	0.204772	1.21883	0.0604186	0.488379
SNRPF	-0.327364	1.21773	0.0605715	0.489139
C16orf48	-0.462917	1.2177	0.0605761	0.489139
TNFRSF11A	0.614077	1.21727	0.0606362	0.489369
RPUSD4	-0.252177	1.2169	0.0606883	0.489478
FRRS1	0.626921	1.21672	0.0607132	0.489478
TESK2	-0.333285	1.21572	0.0608522	0.490343
CASP10	0.60543	1.21472	0.0609923	0.49115
CCDC130	-0.320755	1.21434	0.0610462	0.49115
TMEM161A	-0.387065	1.21433	0.0610477	0.49115
PLEKHB1	-0.840103	1.21382	0.0611197	0.491294
TAF1D	-0.320287	1.21375	0.0611293	0.491294
C20orf134	-0.647582	1.2133	0.0611929	0.491374
C4orf14	-0.262694	1.21323	0.061203	0.491374
PPIL5	-0.267587	1.21205	0.0613692	0.492452
GNB1L	-0.461342	1.21153	0.061442	0.492781
MTMR9	0.298531	1.21107	0.0615074	0.493049
DPY19L2	-0.697411	1.2104	0.0616034	0.493563
NOP2	-0.406697	1.21016	0.0616374	0.493579
PMS1	-0.226235	1.20978	0.0616908	0.49375
ADORA3	0.592396	1.20866	0.0618507	0.494204
RAB40B	-0.406997	1.20858	0.0618607	0.494204
FANCE	-0.35037	1.20856	0.0618636	0.494204
NCOR2	0.274104	1.20848	0.0618756	0.494204
NRF1	-0.134581	1.20817	0.0619204	0.494306
TST	-0.510141	1.20782	0.0619698	0.494308
C1orf77	-0.244168	1.20772	0.0619846	0.494308
PCMT1	-0.240912	1.20619	0.0622029	0.495543
C11orf95	-0.352369	1.20617	0.0622056	0.495543
SNHG17	-0.440462	1.20596	0.0622358	0.495543
ZNF512	-0.439465	1.20512	0.0623562	0.49592
GNG2	0.51747	1.20498	0.062377	0.49592
TRPC4AP	0.211836	1.20471	0.0624146	0.49592
AFG3L1	-0.291564	1.2045	0.0624447	0.49592
LAG3	1.02795	1.20411	0.0625017	0.49592
HMGB1	-0.252389	1.20407	0.0625078	0.49592
SMPD4	-0.199759	1.20406	0.062508	0.49592
MEPCE	-0.241006	1.20319	0.0626343	0.496254
TMEM81	-0.368226	1.20302	0.0626589	0.496254
CNNM2	0.359454	1.20294	0.0626706	0.496254
ERI3	-0.279937	1.20288	0.0626786	0.496254
GNA13	0.294356	1.20257	0.0627236	0.496356
TOMM22	-0.227075	1.2019	0.0628203	0.496611
TNFRSF21	0.487015	1.20156	0.06287	0.496611
ALPK2	0.708881	1.20138	0.062895	0.496611
SMG1	0.315061	1.20102	0.062947	0.496611
NRG3	-0.959928	1.20089	0.0629672	0.496611
JTB	-0.297672	1.20063	0.0630038	0.496611
SPATA2L	-0.381202	1.20056	0.0630142	0.496611
RPAIN	-0.290121	1.20037	0.0630427	0.496611
SH3GL3	-1.04321	1.20035	0.0630453	0.496611
2025-03-08	0.511437	1.19977	0.0631287	0.496925
PPP1R11	0.182022	1.19954	0.0631625	0.496925
GJA1	0.594417	1.19927	0.063202	0.496925
GPR65	0.673076	1.19919	0.0632139	0.496925
TP53BP1	0.263544	1.19862	0.0632964	0.49732
PCNX	0.298838	1.19821	0.0633568	0.497541
KIAA1462	0.437391	1.19768	0.0634339	0.497894
TFAM	-0.298851	1.19721	0.0635025	0.498178
PALM3	-0.976371	1.19651	0.0636049	0.498538
ZNF595	0.40415	1.19626	0.0636412	0.498538
CHFR	0.204798	1.19623	0.0636452	0.498538
IL10RA	0.662027	1.19554	0.0637473	0.499085
CTSK	0.598218	1.19527	0.0637865	0.499138
C3orf42	-0.440684	1.19478	0.063859	0.499351
ADSSL1	0.674181	1.19465	0.0638783	0.499351
ANKFY1	0.236903	1.19358	0.064036	0.500281
PPM1G	-0.218071	1.19339	0.064064	0.500281
INTS3	-0.230061	1.19318	0.0640946	0.500281
KDM4D	0.361059	1.19291	0.0641349	0.500339
U2AF1	-0.277091	1.19258	0.0641833	0.500339
SP110	0.479455	1.19247	0.0641992	0.500339
BLVRA	0.415272	1.19181	0.0642966	0.500824
SCD5	-0.720453	1.19115	0.0643945	0.500824
BAZ2A	0.264404	1.19107	0.0644072	0.500824
DNAJB1	-0.322026	1.19104	0.0644103	0.500824
LOC284441	0.469089	1.19095	0.0644236	0.500824
MOBKL2C	0.300614	1.1907	0.0644611	0.500863
TRMT61A	-0.349405	1.18942	0.0646519	0.501429
ZNF692	-0.433945	1.189	0.0647139	0.501429
C9orf142	-0.442486	1.18877	0.0647478	0.501429
IGSF6	0.739297	1.18869	0.0647609	0.501429
FCER1G	0.541946	1.18829	0.0648208	0.501429
HMGB3	-0.375648	1.18813	0.0648446	0.501429
ANXA2R-AS1	0.530831	1.18793	0.0648741	0.501429
SSBP3	-0.363004	1.18761	0.0649212	0.501429
TMED10	0.209994	1.18748	0.0649418	0.501429
ACTR1A	0.211981	1.18734	0.0649628	0.501429
LAMB2L	-0.478055	1.18711	0.0649968	0.501429
[truncated: 13,441 more rows]

## Sheet: Luminal A  - TCGA DEGs
Figure 1 TCGA Luminal A DEGs
gene	logFC	minuslog10p	P.Value	adj.P.Val
ESR1	1.45016	13.5709	1.66308e-18	2.68603e-14
DBX2	-1.65839	10.8961	1.57305e-15	1.27032e-11
DIO2	-1.59252	9.90812	2.29509e-14	1.2356e-10
LRFN5	-1.49937	8.44277	8.93502e-13	3.60774e-09
ETV1	-0.974278	8.11238	2.38996e-12	7.72006e-09
RGS4	-1.2769	7.89388	5.53368e-12	1.27678e-08
PAK7	-1.84423	7.89388	4.76349e-12	1.27678e-08
TNFSF11	-1.72645	7.71025	1.09427e-11	1.9487e-08
TP63	-1.80515	7.71025	1.20655e-11	1.9487e-08
DCX	-2.36981	7.71025	1.10486e-11	1.9487e-08
FMO1	-1.48115	7.64475	1.68358e-11	2.26596e-08
AMPH	-1.555	7.64475	1.65114e-11	2.26596e-08
ST8SIA2	-1.72263	7.28956	4.22706e-11	5.13386e-08
GLRA3	-2.9562	7.28956	4.45013e-11	5.13386e-08
TMEFF1	-0.764296	7.20021	5.85708e-11	6.30652e-08
KCNA1	-1.55526	7.1741	7.04935e-11	6.6973e-08
RELN	-1.94968	7.1741	6.83435e-11	6.6973e-08
ASTN1	-1.59065	7.14132	8.04924e-11	7.22241e-08
DSC2	-1.232	7.11869	9.4219e-11	7.60866e-08
C6orf105	-1.38333	7.11869	9.35416e-11	7.60866e-08
CAMK4	-1.15513	7.08497	1.06917e-10	8.22297e-08
FOXF2	-0.89571	7.08186	1.15809e-10	8.28212e-08
RFPL1S	-1.09897	7.08186	1.17942e-10	8.28212e-08
IGSF10	-1.48266	7.05167	1.31931e-10	8.87838e-08
ALAS1	0.36923	7.0197	1.50429e-10	9.55657e-08
CLDN19	-1.93914	7.0197	1.53842e-10	9.55657e-08
GRIA4	-2.02856	6.93909	1.92342e-10	1.15056e-07
SLC27A6	-1.91719	6.70303	3.43501e-10	1.98139e-07
BNC1	-1.42436	6.68744	3.68772e-10	2.05381e-07
NECAB1	-1.17121	6.55782	5.14161e-10	2.76807e-07
GREB1	-1.41206	6.45858	6.67696e-10	3.4787e-07
FGF1	-0.909068	6.45516	6.94684e-10	3.5062e-07
LAMA1	-1.21976	6.27737	1.081e-09	5.27991e-07
IL20	-2.20905	6.27737	1.11149e-09	5.27991e-07
PCDH18	-0.88632	6.12181	1.63703e-09	7.55421e-07
RNASE7	-1.36406	6.04668	2.00182e-09	8.98096e-07
SDK2	-1.60996	5.97669	2.41718e-09	1.05513e-06
TGM5	-1.39913	5.94363	2.68765e-09	1.13859e-06
RP1	-1.78938	5.94363	2.74938e-09	1.13859e-06
LPPR1	-1.53639	5.88239	3.24689e-09	1.31101e-06
FAT2	-1.79089	5.8807	3.34104e-09	1.31613e-06
DTNA	-1.29469	5.87253	3.48758e-09	1.34114e-06
C5orf13	-0.656515	5.87204	3.57458e-09	1.34263e-06
FLT3	-1.80384	5.86964	3.67799e-09	1.35007e-06
TFPI2	-2.15983	5.86125	3.83499e-09	1.37642e-06
GNAL	-1.01446	5.85007	4.03762e-09	1.41232e-06
COL17A1	-2.1272	5.85007	4.10989e-09	1.41232e-06
TES	-0.650294	5.78362	4.89132e-09	1.64583e-06
ZNF521	-0.892803	5.7363	5.56794e-09	1.83526e-06
KLHL13	-1.32463	5.71829	5.92212e-09	1.91296e-06
SOX4	-0.6216	5.66175	7.01538e-09	2.17895e-06
SNAI2	-0.737017	5.66175	6.94674e-09	2.17895e-06
AREG	-2.03452	5.63579	7.59071e-09	2.31316e-06
DPY19L1	-0.66862	5.53021	9.86251e-09	2.9498e-06
FKBP5	-1.00098	5.48811	1.10676e-08	3.25006e-06
C18orf54	-0.787855	5.39549	1.39477e-08	4.02265e-06
C12orf53	-1.05127	5.35654	1.55289e-08	4.40012e-06
TNFRSF17	-1.57157	5.32121	1.71402e-08	4.77296e-06
NTRK3	-1.6899	5.31532	1.76741e-08	4.8382e-06
TUSC2	0.366761	5.30386	1.84542e-08	4.96756e-06
PEX3	0.392415	5.29433	1.91779e-08	5.07775e-06
TSHZ2	-1.15593	5.24568	2.18026e-08	5.67959e-06
F2RL2	-1.25101	5.15584	2.76781e-08	6.98484e-06
GREM2	-1.29481	5.15584	2.75922e-08	6.98484e-06
SLC7A3	-1.62875	5.12234	3.03653e-08	7.54507e-06
PTHLH	-1.67008	5.1026	3.22663e-08	7.89594e-06
FREM1	-1.48618	5.0858	3.40464e-08	8.20722e-06
SULF2	-0.874378	5.07235	3.56415e-08	8.46538e-06
CLDN11	-1.04389	4.97429	4.53268e-08	1.06098e-05
PDGFRA	-1.12289	4.9545	4.81285e-08	1.11046e-05
SOBP	-0.677166	4.95323	4.89585e-08	1.1137e-05
POU2AF1	-1.40302	4.9359	5.16697e-08	1.15905e-05
DZIP1	-0.759369	4.90585	5.61406e-08	1.24209e-05
KCNA6	-1.02533	4.87436	6.11887e-08	1.33548e-05
FRAS1	-1.26534	4.85854	6.43159e-08	1.38502e-05
KIAA1524	-0.768045	4.84095	6.78685e-08	1.4423e-05
CASC15	-0.75673	4.80898	7.40139e-08	1.55247e-05
LRP4	-0.911944	4.77812	8.04953e-08	1.66677e-05
LRIG3	-0.807275	4.76726	8.35919e-08	1.70898e-05
MAB21L1	-0.971126	4.72568	9.54853e-08	1.88071e-05
PDE1C	-1.13305	4.72568	9.48271e-08	1.88071e-05
IGJ	-1.82291	4.72568	9.31987e-08	1.88071e-05
EXTL2	-0.358178	4.7149	9.90774e-08	1.92795e-05
PLAC8	-1.19156	4.70496	1.02594e-07	1.97262e-05
GINS3	-0.436809	4.67355	1.11601e-07	2.12056e-05
CACHD1	-0.787147	4.66684	1.14672e-07	2.15356e-05
TMEM59L	-0.990871	4.63006	1.26257e-07	2.34389e-05
SLC17A5	0.463713	4.62538	1.32312e-07	2.36928e-05
WLS	-0.769509	4.62538	1.32744e-07	2.36928e-05
TMEM200C	-0.915489	4.62538	1.33425e-07	2.36928e-05
FBN2	-1.15189	4.62538	1.33493e-07	2.36928e-05
ARHGAP36	-2.18071	4.62091	1.36359e-07	2.39383e-05
RUNX1	-0.501318	4.60122	1.44232e-07	2.50483e-05
PRDM1	-0.620768	4.59912	1.51165e-07	2.51698e-05
ADAM19	-0.760449	4.59912	1.48701e-07	2.51698e-05
GULP1	-0.942818	4.59912	1.47127e-07	2.51698e-05
CAPN6	-1.65495	4.59912	1.49735e-07	2.51698e-05
EGLN2	0.637323	4.57725	1.61722e-07	2.64696e-05
DSC3	-1.77086	4.57725	1.6225e-07	2.64696e-05
PAK3	-1.06363	4.54857	1.75076e-07	2.82766e-05
HEMK1	0.491418	4.53842	1.82277e-07	2.89457e-05
LRRTM2	-0.920091	4.53842	1.84596e-07	2.89457e-05
FAM83B	-1.60736	4.53842	1.83383e-07	2.89457e-05
F2R	-0.686616	4.52657	1.91752e-07	2.97462e-05
TNN	-1.22518	4.52657	1.93384e-07	2.97462e-05
MANSC1	0.60994	4.52199	1.97296e-07	3.00616e-05
SLC25A16	0.522584	4.51488	2.02446e-07	3.0558e-05
BCL11A	-1.26003	4.50927	2.06993e-07	3.0955e-05
LTBP2	-0.783177	4.48868	2.19053e-07	3.2458e-05
FOXD2	1.02909	4.48109	2.27002e-07	3.30298e-05
PVRL3	-0.926311	4.48109	2.26103e-07	3.30298e-05
SAMD5	-0.967336	4.46102	2.42025e-07	3.45925e-05
MMP16	-1.02728	4.46102	2.40474e-07	3.45925e-05
MOBKL2B	-0.696057	4.44643	2.52508e-07	3.57741e-05
KIAA1755	-0.89104	4.44053	2.58206e-07	3.62634e-05
MAMDC2	-0.912307	4.43731	2.62389e-07	3.65332e-05
MAT2A	0.283211	4.43099	2.7083e-07	3.70693e-05
SNCAIP	-0.916924	4.43099	2.70065e-07	3.70693e-05
C12orf68	-0.780881	4.42744	2.75366e-07	3.73734e-05
CCDC28A	0.428824	4.41883	2.83238e-07	3.81214e-05
FBXO9	0.334134	4.4145	2.88461e-07	3.85036e-05
GALNT3	-1.35947	4.41446	2.90871e-07	3.8507e-05
RSU1	-0.461848	4.40161	3.0206e-07	3.96632e-05
ALX4	-1.17762	4.39919	3.06217e-07	3.98848e-05
FAM196B	-1.34872	4.38332	3.20174e-07	4.13691e-05
HPSE2	-1.27519	4.37544	3.28647e-07	4.21268e-05
C3orf58	-0.594362	4.35688	3.47165e-07	4.3966e-05
ANXA8L2	-1.59236	4.35688	3.4844e-07	4.3966e-05
GLI2	-0.883977	4.3503	3.56822e-07	4.46375e-05
SHANK1	-1.00521	4.3503	3.62053e-07	4.46375e-05
NEFH	-1.07139	4.3503	3.61926e-07	4.46375e-05
NFIX	0.787656	4.30104	4.08632e-07	4.99986e-05
ODZ2	-1.42435	4.30028	4.1245e-07	5.00863e-05
FCRL5	-1.46554	4.27931	4.36108e-07	5.2564e-05
MEX3C	-0.423591	4.26745	4.51526e-07	5.40192e-05
TMEM164	-0.777573	4.24505	4.82474e-07	5.68791e-05
EGFR	-1.16695	4.24505	4.80934e-07	5.68791e-05
EDNRA	-0.696362	4.19681	5.43084e-07	6.35605e-05
EDN3	-1.82133	4.16044	5.948e-07	6.91123e-05
BLM	-0.63941	4.1511	6.12104e-07	7.06149e-05
AGL	-0.776258	4.13022	6.46838e-07	7.40928e-05
LZTS1	-0.561022	4.12899	6.53281e-07	7.43038e-05
C2orf40	-1.48972	4.12314	6.66799e-07	7.5311e-05
LAMC1	-0.580357	4.11864	6.78454e-07	7.60953e-05
TMEM110	0.432643	4.10528	7.04512e-07	7.84729e-05
ITGAD	-1.07941	4.09373	7.28484e-07	8.05873e-05
DEGS2	0.906399	4.08494	7.48481e-07	8.22362e-05
TNS4	-1.24235	4.0826	7.57642e-07	8.26802e-05
FHOD3	-0.750052	4.07925	7.68668e-07	8.33205e-05
ECE1	-0.415405	4.07261	7.8575e-07	8.46044e-05
HEY2	-0.765595	4.06639	8.04336e-07	8.58236e-05
SYNPO2	-0.898035	4.06639	8.07702e-07	8.58236e-05
CORO2B	-0.743345	4.05854	8.27857e-07	8.73903e-05
VENTX	0.899745	4.0467	8.69498e-07	8.98042e-05
HDGFL3	-0.503725	4.0467	8.56782e-07	8.98042e-05
PARM1	-0.857995	4.0467	8.63685e-07	8.98042e-05
CALML3	-2.02252	4.0467	8.72965e-07	8.98042e-05
FAIM3	-0.798344	4.0423	8.87479e-07	9.07194e-05
BACH2	-0.846655	4.03781	9.02378e-07	9.16623e-05
DLC1	-0.623263	4.03525	9.13422e-07	9.22042e-05
MEX3B	-0.594581	4.01979	9.64277e-07	9.55462e-05
FMN2	-1.11718	4.01979	9.58539e-07	9.55462e-05
NGFR	-1.27915	4.01979	9.64091e-07	9.55462e-05
MAGED4B	-0.937947	4.01892	9.72136e-07	9.57376e-05
IL24	-1.21502	4.00647	1.0065e-06	9.85215e-05
SPCS1	0.302141	4.00402	1.01833e-06	9.90784e-05
SLC12A8	0.561795	3.9986	1.04156e-06	0.000100323
PCDH7	-0.866681	3.9986	1.04354e-06	0.000100323
SHC4	-1.29512	3.99207	1.06565e-06	0.000101842
CTNND2	-1.66224	3.98468	1.09035e-06	0.00010359
MSMB	-2.10061	3.95952	1.1622e-06	0.00010977
ARHGDIB	0.605385	3.94734	1.20224e-06	0.000112891
SOX10	-1.92293	3.94668	1.21107e-06	0.000113064
LOC100126784	-0.984979	3.9435	1.22703e-06	0.000113895
AMPD1	-1.27579	3.92845	1.27759e-06	0.000117911
GABRP	-1.7344	3.91918	1.3126e-06	0.000120454
DBC1	-1.46002	3.9136	1.33712e-06	0.00012201
NEAT1	0.846618	3.89023	1.41904e-06	0.000128758
CRB2	-0.968227	3.88738	1.43638e-06	0.000129603
KLK6	-1.57893	3.86246	1.52973e-06	0.00013726
C10orf72	-0.677215	3.83043	1.65595e-06	0.000147764
ADAMTS5	-0.820403	3.81108	1.75464e-06	0.000154496
GRIK3	-1.31008	3.81108	1.75259e-06	0.000154496
C6orf141	-1.51362	3.81108	1.76009e-06	0.000154496
TNFAIP6	-0.702011	3.80452	1.79661e-06	0.000156849
MARK1	-0.935688	3.80306	1.81239e-06	0.000157376
MEX3A	-0.811617	3.80179	1.82748e-06	0.000157838
NR2F1	-0.971147	3.7684	1.98407e-06	0.00017045
VAMP2	0.407657	3.7678	1.9974e-06	0.000170688
C10orf82	-2.01038	3.74908	2.09638e-06	0.000178203
TNK1	0.602566	3.73245	2.18972e-06	0.000185163
ABCA6	-1.00856	3.71642	2.28391e-06	0.000192122
ITGA2	-0.892361	3.71618	2.32091e-06	0.000192231
CDKL2	-1.32859	3.71618	2.31715e-06	0.000192231
SFRP1	-1.49475	3.71618	2.30315e-06	0.000192231
SHOX2	-0.678634	3.71188	2.35601e-06	0.000194142
NPR2	-0.531841	3.71107	2.37243e-06	0.000194503
GRAMD3	-0.456619	3.70603	2.41232e-06	0.000196775
ENTPD1	-0.368593	3.7018	2.44822e-06	0.0001987
KLRC3	-1.24125	3.6796	2.58957e-06	0.00020912
MIR100HG	-0.741049	3.67917	2.60513e-06	0.000209331
EIF4EBP3	0.591613	3.66821	2.71156e-06	0.000214679
TCEAL7	-0.63969	3.66821	2.68668e-06	0.000214679
BARX1	-1.14595	3.66821	2.70772e-06	0.000214679
ZEB1	-0.635142	3.6637	2.75328e-06	0.000216918
HIST1H3G	-1.1569	3.66014	2.78949e-06	0.000218705
IL17B	-1.20561	3.6461	2.90913e-06	0.000225891
SLC7A2	-1.67317	3.6461	2.8956e-06	0.000225891
MYLK	-0.722589	3.64413	2.95049e-06	0.000226921
KLK7	-1.68083	3.64413	2.94425e-06	0.000226921
ACTN1	-0.392466	3.64165	3.1342e-06	0.000228219
PPAP2B	-0.477585	3.64165	3.10366e-06	0.000228219
CLIP3	-0.575412	3.64165	3.0136e-06	0.000228219
TSHZ3	-0.580696	3.64165	3.01314e-06	0.000228219
CALD1	-0.595803	3.64165	3.13693e-06	0.000228219
NID1	-0.64479	3.64165	3.12894e-06	0.000228219
TMEM200A	-0.688341	3.64165	3.05455e-06	0.000228219
STRA6	-0.781647	3.64165	3.05821e-06	0.000228219
KLRC2	-1.18562	3.64165	3.11507e-06	0.000228219
MUM1L1	-1.25642	3.64165	3.03124e-06	0.000228219
CILP	-1.29323	3.64165	3.04039e-06	0.000228219
SMYD1	-1.49068	3.64165	3.10749e-06	0.000228219
FABP7	-1.53958	3.63968	3.16534e-06	0.000229253
ALDH1A2	-1.10797	3.62536	3.28615e-06	0.00023694
C2orf55	0.519481	3.61847	3.35358e-06	0.000240727
D4S234E	-1.02571	3.59597	3.5476e-06	0.000253528
SLC46A1	0.488031	3.59191	3.5968e-06	0.000255912
LBH	-0.451932	3.5836	3.69671e-06	0.000260857
KLF7	-0.755997	3.5836	3.69861e-06	0.000260857
OLFM2	-0.828582	3.57898	3.75448e-06	0.000263646
ABCA9	-1.0996	3.57617	3.7953e-06	0.000265359
CYB561D2	0.446202	3.56299	3.92916e-06	0.000273534
SNTA1	0.557252	3.55927	4.03124e-06	0.000275884
CTTNBP2NL	-0.374135	3.55927	4.00903e-06	0.000275884
SPATS2L	-0.466816	3.55927	4.03117e-06	0.000275884
KIF18A	-0.632548	3.55927	3.98203e-06	0.000275884
IL7R	-1.39673	3.55083	4.12781e-06	0.0002813
STOX2	-0.910612	3.54878	4.16479e-06	0.000282629
NICN1	0.425914	3.53505	4.31662e-06	0.000291706
LGR6	-1.42748	3.53455	4.33977e-06	0.000292048
THSD7B	-1.07548	3.53189	4.38453e-06	0.000293836
SERPINB5	-1.49494	3.52733	4.44919e-06	0.000296938
LRCH1	-0.405529	3.51484	4.59803e-06	0.000305608
PDE7B	-0.585539	3.50775	4.70904e-06	0.000310635
LRRC17	-0.773003	3.50775	4.71213e-06	0.000310635
PCDHB5	-0.896433	3.50216	4.79264e-06	0.000314659
LOC401052	0.463331	3.49242	4.96118e-06	0.000321799
PRICKLE1	-0.671253	3.49242	4.9556e-06	0.000321799
LAMC2	-1.11129	3.49242	4.93807e-06	0.000321799
HEPH	-0.61884	3.47653	5.16667e-06	0.000333788
MGP	1.18893	3.4641	5.33792e-06	0.000343477
PGPEP1	0.398086	3.46292	5.37385e-06	0.000344417
PPM1K	-0.875535	3.45988	5.43938e-06	0.000346834
TNFRSF13B	-1.15404	3.45988	5.45452e-06	0.000346834
FAM60A	-0.665052	3.45888	5.48853e-06	0.000347628
HOOK2	0.495875	3.45707	5.59794e-06	0.000349088
ARV1	0.413568	3.45707	5.61964e-06	0.000349088
LAMP3	-0.873673	3.45707	5.57667e-06	0.000349088
GLI1	-0.960183	3.45707	5.55053e-06	0.000349088
CXCL13	-1.70973	3.45707	5.60053e-06	0.000349088
NRXN2	-0.816581	3.45411	5.67982e-06	0.000351474
TAF4B	-0.658096	3.44979	5.75858e-06	0.000354988
SRD5A1	-0.470322	3.44644	5.82521e-06	0.00035773
PALLD	-0.539276	3.44259	5.8995e-06	0.00036092
NRG1	-1.15885	3.43647	6.00588e-06	0.000366042
C8orf4	-1.05608	3.4328	6.07975e-06	0.000369151
C6orf120	0.313031	3.42599	6.19895e-06	0.000374978
MYBPC1	-2.40087	3.42389	6.25237e-06	0.000376799
TMC4	0.516448	3.4211	6.34888e-06	0.00037923
SH3PXD2B	-0.492179	3.4211	6.36315e-06	0.00037923
ACTA2	-0.625687	3.4211	6.31994e-06	0.00037923
TSPAN2	-0.773828	3.42	6.41217e-06	0.000380193
ZNF689	-0.78826	3.42	6.42639e-06	0.000380193
COQ10A	0.449277	3.41155	6.62467e-06	0.000387663
NUP43	0.284939	3.41155	6.59884e-06	0.000387663
DST	-0.633186	3.41155	6.60589e-06	0.000387663
SET	-0.229172	3.40484	6.80083e-06	0.000393693
GLT8D2	-0.750665	3.40484	6.75823e-06	0.000393693
PIK3C2G	-1.51281	3.40484	6.78051e-06	0.000393693
NPRL2	0.360386	3.39573	7.03971e-06	0.000402041
TDG	-0.289863	3.39573	6.98561e-06	0.000402041
JAK1	-0.362421	3.39573	7.04461e-06	0.000402041
NEXN	-0.65304	3.39573	7.03272e-06	0.000402041
UST	-0.708196	3.38488	7.24834e-06	0.000412211
FOXC2	-0.748174	3.38024	7.35196e-06	0.000416637
CCND2	-0.510398	3.35713	7.78107e-06	0.000439413
FAM162A	0.482974	3.35461	7.88101e-06	0.000441966
CCDC8	-0.758248	3.35461	7.86362e-06	0.000441966
JAM3	-0.461025	3.33845	8.20812e-06	0.000458717
LAMA2	-0.900158	3.33504	8.35883e-06	0.00046234
ADAMTS12	-0.984266	3.33504	8.30575e-06	0.00046234
HS3ST4	-1.13402	3.33504	8.34253e-06	0.00046234
PNLDC1	-1.11369	3.33315	8.42404e-06	0.000464357
FAM126A	-0.634998	3.32139	8.71433e-06	0.000477102
PTGES	-1.00608	3.32139	8.68918e-06	0.000477102
MYO1E	-0.43025	3.3164	8.84492e-06	0.000482616
ABCC6	1.28196	3.31556	8.89196e-06	0.000483549
RORC	0.600559	3.30517	9.17827e-06	0.000495254
DNMT3A	-0.306769	3.30517	9.19919e-06	0.000495254
CLDN8	-1.20696	3.30517	9.17371e-06	0.000495254
TGFB3	-0.528619	3.30495	9.24203e-06	0.000495508
KLK5	-1.64563	3.30495	9.26526e-06	0.000495508
CCNH	0.25752	3.30291	9.33978e-06	0.000497844
EVC2	-0.64294	3.30151	9.40071e-06	0.000499444
DLK1	-1.43649	3.28778	9.73464e-06	0.000515489
MGC29506	-1.12704	3.2871	9.78186e-06	0.000516297
C7orf60	-0.288856	3.28285	9.9104e-06	0.000521377
STMN1	-0.485279	3.2722	1.02485e-05	0.000534313
MYBL2	-0.932399	3.2722	1.0214e-05	0.000534313
CNTNAP3	-1.04133	3.2722	1.02555e-05	0.000534313
SLC4A10	-1.55704	3.27063	1.0326e-05	0.000536253
CEBPA	0.527369	3.26398	1.06203e-05	0.000544532
ABL1	-0.239096	3.26398	1.0606e-05	0.000544532
PROS1	-0.611863	3.26398	1.05975e-05	0.000544532
BMS1P20	-1.17761	3.26398	1.05937e-05	0.000544532
STAT4	-0.934926	3.25829	1.08286e-05	0.000551711
DSG3	-1.70561	3.25829	1.08093e-05	0.000551711
KDELC1	-0.452085	3.2539	1.10077e-05	0.000557319
MAGEL2	-0.811031	3.2539	1.09939e-05	0.000557319
BBOX1	-1.48695	3.24942	1.11566e-05	0.000563093
SLC25A5-AS1	0.486629	3.23994	1.14384e-05	0.000575518
RNASE4	0.552502	3.23109	1.17326e-05	0.000587367
LMOD1	-0.649007	3.23109	1.17466e-05	0.000587367
MFGE8	-0.531065	3.22461	1.19602e-05	0.000596201
C3orf39	0.280718	3.22184	1.21111e-05	0.000600019
CASP2	-0.302223	3.22184	1.21099e-05	0.000600019
ADD3	-0.622318	3.22145	1.2159e-05	0.00060055
CCDC36	-0.680486	3.21989	1.22401e-05	0.000602713
CHIC2	-0.234953	3.20551	1.27293e-05	0.000623001
PAMR1	-0.765954	3.20551	1.2691e-05	0.000623001
GEM	-0.753531	3.20162	1.29218e-05	0.000628615
BMP5	-1.19397	3.20162	1.2907e-05	0.000628615
ABHD14A	0.514348	3.19583	1.31741e-05	0.000637049
KHDRBS1	-0.158938	3.19583	1.31414e-05	0.000637049
NECAB3	0.588117	3.1954	1.32265e-05	0.000637675
C6orf155	1.19057	3.19509	1.32756e-05	0.000638138
LARGE	-0.48572	3.19457	1.33704e-05	0.000638892
CHRNA5	-0.917411	3.19457	1.33429e-05	0.000638892
NUDT11	-0.722449	3.18564	1.36887e-05	0.000652173
PPP1R14C	-1.05576	3.18291	1.38157e-05	0.000656286
AIG1	0.469161	3.18186	1.39458e-05	0.000657867
PLA2G12A	0.37049	3.18186	1.40101e-05	0.000657867
GLIS1	-0.837279	3.18186	1.3896e-05	0.000657867
HMCN1	-0.938811	3.18186	1.40119e-05	0.000657867
FXYD6	-0.520069	3.18165	1.41004e-05	0.000658195
TMEM2	-0.614446	3.18165	1.40654e-05	0.000658195
EXT2	-0.266442	3.17785	1.42651e-05	0.000663967
D2HGDH	0.752779	3.17754	1.43167e-05	0.000664451
FAM83A	-1.35176	3.1768	1.43823e-05	0.000665583
AMIGO2	-0.914085	3.17293	1.45526e-05	0.000671539
CNN2	-0.529102	3.16009	1.50319e-05	0.000691682
GRLF1	0.39963	3.1585	1.51302e-05	0.000694225
TCF7	-0.636631	3.15573	1.52703e-05	0.00069867
LPAR3	-1.41268	3.15362	1.54003e-05	0.000702071
IGSF1	-1.78278	3.15362	1.54316e-05	0.000702071
BICD1	-0.591543	3.15125	1.55598e-05	0.000705916
MRGPRX3	-1.12207	3.14945	1.56682e-05	0.000708845
ENPP6	-0.713416	3.14551	1.58553e-05	0.000715304
PIP4K2A	-0.333791	3.14307	1.59893e-05	0.000719338
UNC50	0.196162	3.14051	1.61284e-05	0.000723582
C21orf34	-0.839808	3.13769	1.62787e-05	0.000728305
ST6GAL2	-0.909652	3.13341	1.64855e-05	0.000735516
NDFIP1	0.256144	3.12456	1.68712e-05	0.000750653
SMIM4	0.567679	3.11387	1.73392e-05	0.000769355
PDGFRB	-0.51686	3.10607	1.77991e-05	0.000783307
AGPAT4	-0.564799	3.10607	1.77628e-05	0.000783307
CNTN4	-1.09329	3.10607	1.77913e-05	0.000783307
PRRT3	0.654566	3.10199	1.80161e-05	0.000790702
MLPH	0.519757	3.10025	1.8236e-05	0.000793878
KLF12	-0.511898	3.10025	1.82033e-05	0.000793878
SPARCL1	-0.560418	3.10025	1.81885e-05	0.000793878
SFPQ	-0.178473	3.09878	1.83468e-05	0.000796557
SLC5A6	-0.442876	3.09373	1.86113e-05	0.000805875
SRC	-0.463991	3.09303	1.86916e-05	0.000807186
NPAS1	0.863873	3.09138	1.89104e-05	0.000810252
GOLGA7B	-0.812102	3.09138	1.88226e-05	0.000810252
SLFN13	-0.893124	3.09138	1.89131e-05	0.000810252
MRAP2	-1.03826	3.08932	1.90535e-05	0.000814108
BICC1	-1.08567	3.08741	1.91881e-05	0.000817697
ZNF300P1	-0.729556	3.08674	1.92682e-05	0.00081895
AMH	1.39774	3.08534	1.94798e-05	0.000821595
TRIM7	0.757561	3.08534	1.9483e-05	0.000821595
FRRS1	-0.791659	3.08534	1.94639e-05	0.000821595
CITED2	0.554253	3.08494	1.95519e-05	0.000822352
TCF4	-0.556359	3.07956	1.98473e-05	0.000832606
ERRFI1	-0.488302	3.06948	2.0366e-05	0.000852155
FOXQ1	-0.967698	3.06878	2.0452e-05	0.000853539
RFTN2	-0.53619	3.06668	2.06038e-05	0.000857661
PRKX	-0.542165	3.0655	2.07133e-05	0.000860002
REPS1	0.241697	3.06544	2.08761e-05	0.000860126
ITGB1	-0.349034	3.06544	2.08444e-05	0.000860126
CXCL1	-1.1567	3.06544	2.07888e-05	0.000860126
RABEP1	0.444452	3.05954	2.1268e-05	0.000871892
DCHS2	-0.733475	3.05954	2.1289e-05	0.000871892
SLIT2	-0.85969	3.05954	2.13236e-05	0.000871892
SUPT3H	-0.345515	3.05866	2.14206e-05	0.000873646
KLRB1	-0.980027	3.05681	2.15663e-05	0.000877375
SVEP1	-0.800023	3.05444	2.17391e-05	0.000882181
RHOJ	-0.495564	3.05019	2.20633e-05	0.000890859
RUNX1T1	-0.868943	3.05019	2.204e-05	0.000890859
CDH3	-0.897417	3.04877	2.2191e-05	0.000893782
LAMB1	-0.491108	3.04759	2.23798e-05	0.000896201
ARHGAP28	-0.828742	3.04759	2.2363e-05	0.000896201
CDH1	-1.11991	3.04759	2.24175e-05	0.000896201
ZNF540	0.561411	3.03776	2.29879e-05	0.000916735
SPRY2	-0.522566	3.0339	2.32504e-05	0.000924918
IGSF21	1.46113	3.03289	2.33617e-05	0.000927062
TNNC1	0.925649	3.03188	2.35507e-05	0.000929218
MAPKAPK3	0.296583	3.03188	2.35886e-05	0.000929218
TSPYL5	-0.884259	3.03188	2.35428e-05	0.000929218
GALNS	-0.374731	3.02785	2.39247e-05	0.000937882
CNTNAP2	-1.53044	3.02785	2.39166e-05	0.000937882
ZNF609	-0.387034	3.02346	2.42264e-05	0.00094741
GPM6B	-0.614372	3.01919	2.45844e-05	0.000956777
PCYT1B	-0.828295	3.01919	2.45651e-05	0.000956777
CTDSPL	0.361946	3.01401	2.49395e-05	0.000968263
C17orf108	0.449311	3.01112	2.51663e-05	0.000974727
ANXA8	-1.40959	3.01011	2.52854e-05	0.000976996
PIGH	0.311904	3.00706	2.55242e-05	0.000983871
ROBO1	-0.623886	3.00545	2.57413e-05	0.000987525
SYN2	-1.04734	3.00545	2.56822e-05	0.000987525
NISCH	0.287929	3.00248	2.6035e-05	0.000994316
WIPF1	-0.517499	3.00248	2.60415e-05	0.000994316
C11orf92	-1.00012	3.00083	2.62608e-05	0.000998088
DSC1	-1.01544	3.00083	2.62639e-05	0.000998088
L1TD1	-1.09166	3.00065	2.63364e-05	0.000998495
ANG	0.621962	3.00023	2.6424e-05	0.000999471
TCEAL6	0.690297	2.99647	2.67159e-05	0.00100815
SHISA6	-0.953875	2.99302	2.6992e-05	0.00101619
SELM	0.682019	2.9924	2.70937e-05	0.00101765
TSLP	-0.911452	2.988	2.7433e-05	0.00102801
AFAP1	-0.356429	2.98497	2.76893e-05	0.00103521
PRKD1	-0.594275	2.97799	2.82685e-05	0.00105199
FASN	-0.808368	2.97799	2.82639e-05	0.00105199
ZNF438	-0.307533	2.97324	2.86454e-05	0.00106357
SLC46A2	0.766783	2.96902	2.91774e-05	0.00107393
C6orf97	0.689399	2.96902	2.92076e-05	0.00107393
TCEAL3	0.617501	2.96902	2.93001e-05	0.00107393
TUBB	-0.287992	2.96902	2.93236e-05	0.00107393
HERC5	-0.784188	2.96902	2.90212e-05	0.00107393
KANK4	-0.894772	2.96902	2.93213e-05	0.00107393
SYNGR1	0.591536	2.96111	2.99303e-05	0.00109367
ANKRD50	-0.571781	2.95713	3.035e-05	0.00110375
STON1	-0.598212	2.95713	3.0411e-05	0.00110375
LRRC4C	-0.895795	2.95713	3.04091e-05	0.00110375
EFHC2	1.10521	2.95658	3.05855e-05	0.00110515
TTC21B	-0.434422	2.95658	3.06548e-05	0.00110515
TGFA	-0.716717	2.95658	3.06389e-05	0.00110515
ADAM6	-1.34527	2.95332	3.09545e-05	0.00111347
BRP44L	0.330489	2.95037	3.12351e-05	0.00112106
PITPNC1	-0.442643	2.94948	3.13685e-05	0.00112335
ABHD2	-0.635138	2.94834	3.1521e-05	0.00112632
TRIM24	-0.352516	2.94687	3.17675e-05	0.00113013
HIST1H3H	-1.21664	2.94687	3.17509e-05	0.00113013
ECT2L	0.768218	2.94684	3.184e-05	0.00113022
HIST1H2BO	-0.952659	2.94572	3.1992e-05	0.00113312
CYP4X1	1.69064	2.94065	3.25426e-05	0.00114643
FBXO41	0.495985	2.94065	3.25808e-05	0.00114643
CCL21	-1.43433	2.94065	3.24495e-05	0.00114643
IGSF3	-0.590426	2.93652	3.2964e-05	0.0011574
ZNF532	-0.432842	2.93597	3.30772e-05	0.00115885
PDE4A	0.648014	2.92853	3.37217e-05	0.00117887
RNF150	-0.792213	2.92677	3.3932e-05	0.00118366
FAM18B2	0.332425	2.9238	3.4239e-05	0.0011918
HMG20A	-0.247614	2.9172	3.49131e-05	0.00121005
FERMT1	-1.06471	2.9172	3.4884e-05	0.00121005
FCRL2	-1.05142	2.91687	3.50141e-05	0.00121095
C20orf103	-0.710146	2.91156	3.55215e-05	0.00122587
XCL1	-0.865346	2.91119	3.56272e-05	0.0012269
BMP8A	-0.56586	2.90891	3.58912e-05	0.00123336
ABHD12	0.427824	2.90823	3.60981e-05	0.0012353
COX6B2	-1.23272	2.90823	3.61006e-05	0.0012353
CD99L2	0.37543	2.90132	3.69903e-05	0.0012551
OLFM1	-0.847744	2.90132	3.69766e-05	0.0012551
CD38	-1.05862	2.90132	3.68505e-05	0.0012551
MYL7	-1.36121	2.90132	3.68961e-05	0.0012551
PLEKHG1	-0.50937	2.90051	3.71371e-05	0.00125744
GPR171	-0.976162	2.89987	3.72695e-05	0.00125929
KIF23	-0.552416	2.89909	3.74151e-05	0.00126157
BHLHE22	-0.735099	2.89737	3.76419e-05	0.00126657
LOC554202	-0.944562	2.89603	3.78372e-05	0.0012705
SEL1L3	-0.618371	2.88993	3.84519e-05	0.00128846
C19orf42	0.244683	2.88791	3.87111e-05	0.00129446
C9orf30	-0.283635	2.88788	3.87945e-05	0.00129457
TMEM205	0.454853	2.88645	3.90027e-05	0.00129883
MRVI1	-0.505036	2.88632	3.90947e-05	0.00129921
CYB5D2	0.480568	2.88614	3.91911e-05	0.00129975
CD276	-0.318957	2.88283	3.95723e-05	0.0013097
ZNF518B	-0.620714	2.88204	3.97366e-05	0.00131207
WISP3	-1.20646	2.88204	3.98066e-05	0.00131207
NAPA	0.331409	2.87939	4.01322e-05	0.00132011
SERPINF2	-0.736522	2.87911	4.0322e-05	0.00132097
PCDHGA11	-0.797253	2.87911	4.02863e-05	0.00132097
SEC23A	-0.417067	2.8776	4.05438e-05	0.00132555
GK	0.541866	2.87691	4.08549e-05	0.00132766
NRBP1	-0.210333	2.87691	4.07827e-05	0.00132766
C15orf42	-0.619496	2.87691	4.06985e-05	0.00132766
CDH2	-0.890908	2.87187	4.14151e-05	0.00134316
TBX18	-0.666215	2.86995	4.1682e-05	0.00134911
PKD2	-0.507278	2.86364	4.24613e-05	0.00136885
SOSTDC1	-1.41134	2.86364	4.23846e-05	0.00136885
CD79A	-1.1788	2.8631	4.25998e-05	0.00137057
CACNA2D1	-1.22422	2.861	4.28909e-05	0.0013772
ASAM	-0.725848	2.86019	4.30565e-05	0.00137977
CHST3	-0.559972	2.85901	4.32596e-05	0.00138354
ABHD14B	0.358244	2.85769	4.35627e-05	0.00138773
ULBP3	-0.762204	2.85769	4.35403e-05	0.00138773
RHOBTB3	-0.843737	2.85461	4.39595e-05	0.00139762
ASH1L-AS1	0.434103	2.85267	4.42435e-05	0.00140389
EPHX1	0.52237	2.85219	4.43794e-05	0.00140543
LDLRAD1	1.03154	2.85112	4.45756e-05	0.00140889
TCTE3	0.464483	2.84955	4.49121e-05	0.00141399
NPTX1	-1.00631	2.84955	4.49114e-05	0.00141399
RCC2	-0.254628	2.84593	4.53768e-05	0.00142584
ECH1	0.367687	2.84281	4.60028e-05	0.00143611
TMEM50B	0.270585	2.84281	4.59575e-05	0.00143611
DRAM1	-0.453336	2.84281	4.60593e-05	0.00143611
CAPN5	-0.534851	2.84281	4.5817e-05	0.00143611
USP31	-0.340155	2.84177	4.62589e-05	0.00143955
TUBA1A	-0.459966	2.84081	4.64788e-05	0.00144276
OXTR	-0.820056	2.84081	4.65405e-05	0.00144276
TMEM107	0.44562	2.83964	4.67554e-05	0.00144664
KRT5	-1.73911	2.83881	4.6934e-05	0.00144939
TPTE2P1	-0.690183	2.83485	4.74548e-05	0.00146268
RARB	-0.575581	2.83442	4.75924e-05	0.00146412
THEM4	0.371422	2.83161	4.79933e-05	0.00147365
CYB5A	0.541989	2.83145	4.81014e-05	0.00147417
YWHAQ	-0.253576	2.82887	4.84801e-05	0.00148296
VSNL1	-0.801035	2.8266	4.88268e-05	0.00149074
CIT	-0.50397	2.81967	4.97061e-05	0.00151472
EPHB1	-0.621662	2.81498	5.03643e-05	0.00153115
FGD6	-0.631228	2.81498	5.04348e-05	0.00153115
NPAS3	-0.830757	2.81323	5.07343e-05	0.00153736
TTC19	0.338992	2.81275	5.08855e-05	0.00153905
CHST9	-1.20856	2.81142	5.11367e-05	0.00154375
RBKS	0.418695	2.80455	5.20495e-05	0.00156838
MET	-0.775991	2.79447	5.33711e-05	0.00160521
ANP32E	-0.379282	2.79233	5.37339e-05	0.00161311
RUNDC1	0.337987	2.79041	5.41733e-05	0.00162028
AKAP12	-0.682712	2.79041	5.40969e-05	0.00162028
STYK1	-0.98288	2.79	5.43242e-05	0.00162179
RECK	-0.617445	2.78745	5.47455e-05	0.00163135
DUSP28	0.295102	2.78266	5.55208e-05	0.00164945
IGDCC4	-0.630779	2.78266	5.56592e-05	0.00164945
IRF4	-0.903526	2.78266	5.55861e-05	0.00164945
C15orf56	0.821689	2.78202	5.58439e-05	0.00165189
RWDD2A	0.425977	2.78153	5.60096e-05	0.00165377
CYP2B7P1	2.02889	2.77814	5.65515e-05	0.00166672
TEX264	0.378969	2.77684	5.68244e-05	0.00167171
C14orf37	-0.612092	2.77641	5.69843e-05	0.00167337
SEMA5A	-0.640491	2.77109	5.77912e-05	0.00169399
CRLF1	-0.98266	2.76922	5.81461e-05	0.0017013
C11orf93	-0.731984	2.76342	5.90795e-05	0.00172418
CENPI	-0.803874	2.76342	5.91417e-05	0.00172418
EHBP1	-0.278069	2.7629	5.9319e-05	0.00172624
PRKCQ	-0.873645	2.76129	5.96466e-05	0.00173265
HINT3	0.308769	2.75832	6.01642e-05	0.00174455
NUDT16	0.227617	2.75299	6.1016e-05	0.00176607
CNN1	-0.748259	2.74985	6.15692e-05	0.0017789
INCA1	0.453466	2.74786	6.19621e-05	0.00178705
MAPK8IP3	0.553991	2.74637	6.23972e-05	0.0017932
RAP2C	-0.44726	2.74637	6.23474e-05	0.0017932
ORMDL1	0.231258	2.73452	6.42376e-05	0.00184281
TMEM56	0.846061	2.72741	6.54135e-05	0.00187322
COL7A1	-0.921933	2.72584	6.57677e-05	0.00188002
SGIP1	-0.72852	2.72293	6.64378e-05	0.00189267
PRR11	-0.953637	2.72293	6.64443e-05	0.00189267
VCAN	-0.816917	2.7214	6.6796e-05	0.00189934
KRT75	-1.2115	2.72122	6.6941e-05	0.00190011
KIF3C	-0.451968	2.71917	6.74237e-05	0.00190909
PCSK5	-0.688767	2.71917	6.7612e-05	0.00190909
LINC00494	-0.999433	2.71917	6.75208e-05	0.00190909
TMTC4	-0.417059	2.71883	6.77837e-05	0.0019106
ARIH2	0.209031	2.71774	6.80728e-05	0.00191541
UBA5	0.248003	2.7156	6.85274e-05	0.00192484
C6orf70	0.31892	2.7154	6.86783e-05	0.00192574
CDK14	-0.530217	2.71435	6.89651e-05	0.00193043
CEBPA-DT	0.653995	2.71411	6.92422e-05	0.00193149
ARHGAP20	-0.63605	2.71411	6.91882e-05	0.00193149
GRID1	-0.592602	2.71332	6.94876e-05	0.00193499
C9orf140	-0.514622	2.7132	6.96269e-05	0.00193553
ALDOA	0.430435	2.71232	6.9888e-05	0.00193945
ADAM12	-0.824295	2.71095	7.02294e-05	0.00194558
FAP	-0.703922	2.70817	7.08012e-05	0.00195806
ADAMTS8	-1.0521	2.70681	7.11452e-05	0.00196422
KIAA0141	0.224874	2.7068	7.14642e-05	0.00196426
AVEN	-0.322407	2.7068	7.13691e-05	0.00196426
OLFML1	-0.544629	2.7068	7.15118e-05	0.00196426
HES2	-1.0381	2.70568	7.18178e-05	0.00196932
EML2	0.432248	2.70469	7.21052e-05	0.00197385
IL17RC	0.3992	2.70437	7.22795e-05	0.00197527
SMURF2	-0.38185	2.70408	7.24514e-05	0.00197663
LRCH2	-0.636237	2.70009	7.32427e-05	0.00199484
ITM2C	-0.485911	2.69677	7.39301e-05	0.00201018
FAT1	-0.747043	2.68958	7.54016e-05	0.00204374
SLC24A2	-1.04046	2.68958	7.54174e-05	0.00204374
COL6A3	-0.730003	2.68836	7.57548e-05	0.00204944
SLC17A7	-0.779099	2.68323	7.6784e-05	0.00207381
PIGL	0.470012	2.68216	7.71032e-05	0.00207895
ARAF	0.258964	2.67472	7.88282e-05	0.00211487
NRAS	-0.347197	2.67472	7.85881e-05	0.00211487
CD27	-0.828565	2.67472	7.87838e-05	0.00211487
BORCS8	0.3264	2.66792	8.02052e-05	0.00214825
PROX1	-0.918579	2.65785	8.22222e-05	0.00219863
SNX21	0.388964	2.65724	8.27893e-05	0.00220171
ACAA1	0.368825	2.65724	8.28827e-05	0.00220171
SLAMF7	-0.716232	2.65724	8.26575e-05	0.00220171
UGT8	-0.915034	2.65724	8.26514e-05	0.00220171
LINC01124	1.27813	2.64855	8.48351e-05	0.00224618
PTN	-0.896877	2.64855	8.47288e-05	0.00224618
PCDHB6	-0.70892	2.64789	8.51043e-05	0.00224962
OTOF	-0.86567	2.64388	8.60344e-05	0.00227049
KLHL29	-0.610156	2.64246	8.6458e-05	0.00227795
CDRT4	0.442398	2.63612	8.78726e-05	0.00231145
GPR153	-0.495187	2.63433	8.83778e-05	0.00232096
DCLRE1C	-0.259145	2.63413	8.85632e-05	0.00232205
C14orf145	-0.375313	2.63258	8.90761e-05	0.00233034
EIF5A2	-0.521912	2.63258	8.91679e-05	0.00233034
TPCN1	0.289288	2.63189	8.94546e-05	0.00233406
ACOT9	-0.35078	2.63084	8.98159e-05	0.0023397
NSUN7	0.735365	2.6307	8.99904e-05	0.00234048
VEZT	-0.278695	2.62824	9.06462e-05	0.00235374
KIF9	0.401909	2.62703	9.10449e-05	0.0023603
C1orf168	-1.08764	2.62644	9.13159e-05	0.00236353
MSRB3	-0.54826	2.62431	9.19119e-05	0.00237515
B3GNT3	-1.20039	2.62244	9.24562e-05	0.0023854
TCEAL1	0.596225	2.6183	9.3491e-05	0.00240825
HOXA4	-0.577794	2.61711	9.3897e-05	0.00241486
PPM1M	0.279809	2.61629	9.42233e-05	0.0024194
PCDHB12	-0.537669	2.61388	9.48983e-05	0.00243286
ZNF485	0.443999	2.61345	9.53813e-05	0.00243528
SQSTM1	0.350827	2.61345	9.54449e-05	0.00243528
BOC	-0.598763	2.61345	9.53965e-05	0.00243528
HAP1	-0.8983	2.61343	9.56006e-05	0.0024354
C10orf32	0.27132	2.61192	9.60839e-05	0.00244386
FZD7	-0.478608	2.61112	9.64139e-05	0.0024484
FILIP1L	-0.572361	2.60541	9.78422e-05	0.00248077
PEX7	0.373947	2.60184	9.96828e-05	0.00250125
ELMOD3	0.296646	2.60184	9.91553e-05	0.00250125
HCG11	-0.447034	2.60184	9.94351e-05	0.00250125
FSTL1	-0.580196	2.60184	9.88113e-05	0.00250125
DLGAP5	-0.614784	2.60184	9.9376e-05	0.00250125
CDH11	-0.701168	2.60184	9.97339e-05	0.00250125
PPARGC1A	-0.742806	2.60184	9.90544e-05	0.00250125
ARSK	-0.42675	2.59981	0.000100359	0.00251301
HMGCLL1	-1.20494	2.59964	0.000100552	0.00251397
H1F0	0.369156	2.59646	0.000101448	0.00253244
NUDT6	0.41795	2.59496	0.000101957	0.00254122
OAZ3	0.606544	2.5934	0.000102482	0.00255037
CTCF	-0.209749	2.59145	0.0001031	0.00256181
HERC6	-0.843161	2.59028	0.000103539	0.00256876
PDE5A	-0.737989	2.58885	0.00010404	0.00257721
ACVR2A	-0.338753	2.58682	0.000104686	0.00258926
SFMBT1	0.354516	2.58522	0.000105234	0.00259884
GLT25D2	-0.730157	2.5849	0.000105473	0.00260074
PDHB	0.278593	2.58338	0.000106149	0.0026099
ABCB1	-0.750774	2.58338	0.000106174	0.0026099
IRX1	-1.02579	2.58338	0.000106329	0.0026099
POLN	0.697681	2.58002	0.000107315	0.00263012
EMILIN3	-0.931762	2.57738	0.000108134	0.00264617
NCK2	-0.304611	2.57502	0.000108887	0.00266058
AMOTL1	-0.55987	2.57	0.000110322	0.00269155
MYO1B	-0.508445	2.56959	0.000110593	0.00269409
SULF1	-0.725675	2.56607	0.00011166	0.00271598
POSTN	-0.83964	2.56576	0.000111908	0.00271794
ITM2A	-0.632199	2.56323	0.000112731	0.00273381
USP32	-0.479963	2.55684	0.000114573	0.00277432
CCDC125	0.340098	2.5539	0.000115526	0.0027932
B4GALT7	0.321653	2.55384	0.000115713	0.00279355
OSR1	-0.999383	2.55247	0.000116254	0.00280242
TMEM161B	0.295486	2.55243	0.000116437	0.00280264
MELK	-0.583351	2.54746	0.000117953	0.00283491
XPA	0.253735	2.53935	0.000120356	0.00288838
TNC	-0.890831	2.5379	0.000120938	0.00289803
NOL4	-1.08557	2.537	0.000121369	0.00290404
RNF122	-0.36817	2.53561	0.000121937	0.00291331
VGLL3	-0.690935	2.5339	0.000122601	0.00292486
TAGLN	-0.565304	2.53037	0.000123782	0.00294869
GBP1P1	-0.803971	2.52651	0.000125073	0.00297504
LGALS7	-1.15473	2.52217	0.000126515	0.00300492
RAPGEF3	0.566932	2.52067	0.000127158	0.00301531
FAM120AOS	0.260859	2.52067	0.000127326	0.00301531
WDR86	-0.834203	2.51913	0.000127964	0.00302598
KANK2	-0.289558	2.51755	0.00012862	0.00303706
TCTA	0.324669	2.51422	0.000129799	0.0030604
WDHD1	-0.390676	2.51342	0.000130417	0.00306603
CLIC6	-1.64917	2.51342	0.000130349	0.00306603
GPR124	-0.433246	2.51165	0.000131141	0.00307858
BAI1	-0.841197	2.51109	0.000131501	0.00308254
ACADVL	0.399133	2.5101	0.000132257	0.00308956
GPC2	-0.736234	2.5101	0.000132374	0.00308956
KRT17	-1.5244	2.5101	0.000132178	0.00308956
TSPYL1	0.285391	2.50454	0.000134276	0.00312942
GAS7	-0.57341	2.50326	0.000134866	0.00313864
CSAD	0.672811	2.5029	0.000135365	0.00314122
DACT1	-0.615189	2.5029	0.000135256	0.00314122
PCBD2	0.284271	2.50242	0.000135712	0.00314474
MIA	-1.20883	2.50241	0.000136102	0.00314476
OLFM4	-1.72659	2.50241	0.00013593	0.00314476
ITGA1	-0.521153	2.50148	0.000136589	0.00315149
SMARCD2	-0.345783	2.50101	0.000136932	0.0031549
ITPKA	1.10726	2.49918	0.000137707	0.00316824
ATP10D	-0.449162	2.49444	0.000139419	0.00320306
EGR2	-0.72141	2.49408	0.000139733	0.00320571
RAB17	0.40461	2.4916	0.000140731	0.00322403
CDCA8	-0.427379	2.49148	0.00014097	0.00322494
MAP4K4	-0.36457	2.4906	0.000141456	0.00323147
CDC14A	-0.705613	2.48848	0.000142348	0.00324726
SKI	-0.252525	2.48565	0.000143483	0.00326854
CYP1B1	-0.65422	2.48551	0.000143729	0.00326953
ANTXR1	-0.634072	2.48381	0.000144496	0.00328236
BACH1	-0.41916	2.4827	0.000145071	0.00329078
SRCIN1	0.516064	2.4805	0.000146423	0.00330752
SF3B3	-0.294007	2.4805	0.000146257	0.00330752
NEO1	-0.428087	2.4805	0.000146182	0.00330752
GOLM1	0.510666	2.48047	0.000146842	0.00330773
FNBP1L	-0.314439	2.48047	0.000146694	0.00330773
CYP4Z1	2.75668	2.48039	0.000147538	0.00330833
IL1RAP	-0.475701	2.48039	0.000147357	0.00330833
MAML2	-0.656385	2.48039	0.000147471	0.00330833
CPXM1	-0.762823	2.48039	0.000147688	0.00330833
LRRC8A	-0.210842	2.47925	0.000148487	0.00331704
CBFB	-0.267892	2.47925	0.000148323	0.00331704
NLRP5	-1.50364	2.47876	0.00014886	0.00332077
TRIM29	-1.19157	2.47875	0.000149071	0.00332089
ARSB	-0.430867	2.47672	0.000149975	0.00333644
PKP1	-1.1793	2.47491	0.000150809	0.00335037
DYRK2	-0.371633	2.47273	0.000151776	0.00336721
CLU	0.689526	2.47262	0.000152024	0.00336808
PHACTR4	-0.240579	2.47	0.000153153	0.00338846
NKIRAS1	0.313378	2.46861	0.000154063	0.00339929
TP53AIP1	-0.79051	2.46861	0.000154048	0.00339929
EZR	0.344245	2.46651	0.000155027	0.00341577
CTGF	-0.674399	2.46651	0.000155292	0.00341577
INHBA	-0.762705	2.46651	0.000155445	0.00341577
ABCC6P2	0.946232	2.4622	0.000158706	0.00344988
C6orf138	0.716689	2.4622	0.000158194	0.00344988
SMARCD1	-0.157134	2.4622	0.000158615	0.00344988
PHF19	-0.294921	2.4622	0.000158427	0.00344988
PRRG1	-0.510449	2.4622	0.000158316	0.00344988
SATB1	-0.612607	2.4622	0.000158046	0.00344988
ISM1	-0.656045	2.4622	0.000157512	0.00344988
PHYHIPL	-0.785022	2.4622	0.000158398	0.00344988
ZBTB2	0.293895	2.4606	0.000159846	0.00346257
SKP2	-0.372152	2.4606	0.000159582	0.00346257
PIP5K1B	-1.04428	2.4606	0.000159933	0.00346257
NUP188	-0.204125	2.45844	0.000160947	0.00347986
PRKAA2	-1.01999	2.45737	0.000161558	0.00348841
SPINK8	1.45961	2.4556	0.000162651	0.00350264
PABPC4L	-0.508415	2.4556	0.000162561	0.00350264
GATA3-AS1	0.95191	2.4552	0.000163018	0.00350587
MMP3	-0.985226	2.45284	0.000164206	0.00352503
SLC34A2	-1.5055	2.45284	0.000164346	0.00352503
TMBIM4	0.294323	2.45243	0.000164938	0.00352837
MED9	0.256358	2.45243	0.000164814	0.00352837
KEAP1	0.253267	2.4469	0.000167271	0.00357355
PLD1	-0.498674	2.445	0.000168226	0.00358919
RASL11B	-0.558662	2.44469	0.0001686	0.00359177
CAPN11	-0.707146	2.44469	0.000168791	0.00359177
MAGED4	-0.775754	2.44292	0.000169706	0.00360647
PHKA2	0.223507	2.44246	0.000170322	0.00361029
C8orf48	-0.730367	2.44246	0.000170332	0.00361029
RBMS3	-0.705895	2.44211	0.000170691	0.00361314
PTPRE	-0.408619	2.43902	0.00017236	0.00363894
FAM70A	-0.678351	2.43902	0.000172182	0.00363894
JAM2	-0.530843	2.43701	0.000173387	0.00365584
YPEL4	-0.557581	2.43687	0.000173897	0.00365704
EFNB3	-0.703062	2.43687	0.000173774	0.00365704
ZCCHC11	-0.571681	2.43516	0.00017481	0.00367146
DCAF12L2	-0.965222	2.43313	0.000175857	0.00368867
PRMT8	1.03634	2.43101	0.000176949	0.00370676
PYCR2	0.326543	2.4307	0.000177304	0.00370937
GLYCTK	0.42089	2.42917	0.000178162	0.0037225
SCG5	-0.668299	2.42847	0.000178679	0.00372847
NID2	-0.532622	2.42784	0.00017917	0.00373389
BTBD11	-0.670522	2.42472	0.000180693	0.00376078
KLF6	-0.427938	2.42133	0.000182345	0.00379029
EFHB	0.855169	2.4207	0.000183309	0.0037958
RNF167	0.272494	2.4207	0.000182995	0.0037958
COL6A6	-0.935467	2.4207	0.000183315	0.0037958
CDK2	-0.2595	2.41658	0.000185297	0.00383193
NHLRC4	0.96439	2.41575	0.00018613	0.00383932
ANO1	-0.610791	2.41575	0.00018611	0.00383932
FAT4	-0.650368	2.41187	0.000188073	0.00387376
ZNF488	-0.770786	2.41187	0.000188279	0.00387376
SMC1A	-0.300377	2.40886	0.000189831	0.00390072
C9orf128	0.849174	2.40744	0.000190798	0.00391341
GNB4	-0.482695	2.40744	0.000190933	0.00391341
PARP3	0.345385	2.40462	0.000192423	0.00393894
MAP7	0.369327	2.40451	0.000192715	0.00393993
C8orf44	0.389685	2.40419	0.0001931	0.00394281
SIRPG	-0.859935	2.40295	0.000193898	0.00395409
STAC2	-1.58259	2.40152	0.000194785	0.00396718
KRT80	-0.780207	2.40149	0.000195043	0.00396744
C3orf59	-0.457096	2.4002	0.000195868	0.00397919
PRNP	-0.472217	2.39999	0.000196211	0.00398117
DNM1	-0.472372	2.39983	0.00019653	0.00398263
UQCRC1	0.292159	2.39735	0.000198123	0.00400546
SSBP3	-0.26721	2.39735	0.000198152	0.00400546
FANCI	-0.387339	2.39621	0.00019917	0.00401598
DOC2B	-0.908132	2.39621	0.000199013	0.00401598
SLC25A11	0.302183	2.39402	0.000200458	0.00403623
PCDHB18	-0.508062	2.39402	0.000200758	0.00403623
RAPGEFL1	-0.738746	2.39402	0.000200924	0.00403623
AZGP1	0.755714	2.38987	0.000203466	0.004075
ENTPD6	0.332427	2.38987	0.000203196	0.004075
SGCD	-0.668812	2.38987	0.000203611	0.004075
JMY	-0.329241	2.38844	0.000204537	0.00408846
LDHD	0.701523	2.38808	0.000205213	0.00409184
WNT2	-0.789727	2.38808	0.000205033	0.00409184
LAMA3	-0.812701	2.3877	0.000205648	0.00409547
DNAJB2	0.31296	2.38741	0.000206035	0.00409812
FMO5	1.01553	2.38717	0.000206406	0.00410044
HSPA6	0.668765	2.38626	0.000207092	0.00410902
C12orf61	0.421509	2.38196	0.000209908	0.00414993
THUMPD3-AS1	0.395368	2.38196	0.000210439	0.00414993
GDE1	0.242382	2.38196	0.000209415	0.00414993
LTBP1	-0.607665	2.38196	0.000210254	0.00414993
EFCAB1	-0.891272	2.38196	0.000210011	0.00414993
PCDHGB7	-0.750731	2.38127	0.000211032	0.00415656
CELSR2	-0.589725	2.3812	0.000211322	0.00415719
C7orf30	0.244119	2.38015	0.000212348	0.00416723
LEFTY2	-1.0059	2.38015	0.000212161	0.00416723
SLC6A6	-0.463249	2.37595	0.000214673	0.00420774
INPP5J	0.65914	2.37137	0.000217476	0.00425237
SCCPDH	0.385867	2.37137	0.000217333	0.00425237
CSDAP1	-0.481254	2.37017	0.000218342	0.00426413
DNASE2	0.227992	2.36427	0.000221596	0.00432245
HIVEP1	-0.389599	2.36237	0.000222834	0.00434136
NDUFA10	0.233774	2.36212	0.000223235	0.00434393
NKAIN4	-0.868731	2.362	0.000223562	0.00434506
C4orf32	0.480431	2.35816	0.000225819	0.00438366
CLSPN	-0.729796	2.35703	0.000226682	0.00439512
SLC2A12	-0.453345	2.35361	0.000228747	0.00442985
TBX15	-0.501731	2.35283	0.000229436	0.00443787
SLC27A1	0.33787	2.3502	0.000231104	0.00446479
SLC25A35	0.46193	2.34644	0.00023339	0.00450355
LMNB1	-0.451489	2.34297	0.000235544	0.00453969
LMBRD1	0.275041	2.34109	0.000237134	0.00455947
RBM5	0.256906	2.34109	0.000237058	0.00455947
ISLR	-0.669697	2.33961	0.000238223	0.00457496
TCEAL4	0.516046	2.33503	0.000241038	0.00462353
ZNF750	0.722169	2.33491	0.000242887	0.0046248
C1orf229	0.59475	2.33491	0.000242335	0.0046248
PHF7	0.447423	2.33491	0.000241445	0.0046248
DTNB	0.388329	2.33491	0.000242442	0.0046248
SLC35A1	0.304782	2.33491	0.00024302	0.0046248
STAC	-0.690728	2.33491	0.000241703	0.0046248
EREG	-1.36142	2.33491	0.000243109	0.0046248
SLAMF1	-0.837922	2.33404	0.000243884	0.00463407
ARSE	-0.729703	2.33388	0.000244259	0.00463575
NCAPD2	-0.255147	2.33386	0.000244558	0.00463598
CCNJL	-0.676496	2.33312	0.00024526	0.00464384
TPST2	0.365791	2.3312	0.000246638	0.00466445
GJB1	1.56854	2.33068	0.000247219	0.00466999
CTSF	0.397896	2.32976	0.000248034	0.0046799
MAGIX	0.604093	2.3288	0.000248875	0.00469029
GPR143	0.769822	2.32789	0.000249687	0.0047001
RGMA	-0.610514	2.32461	0.000251872	0.00473572
TMEM115	0.258582	2.32299	0.000253108	0.00475342
TPST1	-0.39436	2.31964	0.000255366	0.00479026
C2CD4A	-1.27631	2.31749	0.000256933	0.00481407
CCDC109A	-0.25948	2.31748	0.000257758	0.00481417
FKBP7	-0.298218	2.31748	0.000257833	0.00481417
SLC38A4	-0.857291	2.31748	0.000257637	0.00481417
DOK1	0.529925	2.3144	0.00025997	0.00484846
ZNF239	0.402756	2.31268	0.000261297	0.0048676
KCNE1	-0.991846	2.31255	0.000261679	0.0048691
WIT1	1.26229	2.312	0.000262699	0.00487528
AHI1	0.316386	2.312	0.000263013	0.00487528
ZNF740	0.282395	2.312	0.000263219	0.00487528
MYO3A	-0.836532	2.312	0.000263025	0.00487528
DPH1	0.29116	2.31115	0.000264034	0.00488478
DVL3	-0.175153	2.30928	0.000265481	0.00490594
HIGD1A	0.440909	2.30844	0.0002663	0.00491544
COX7A2	0.354561	2.30648	0.000268114	0.00493765
ZNF576	0.245189	2.30648	0.000267925	0.00493765
ATP5S	0.270876	2.30606	0.000268885	0.00494244
CYP27C1	-0.663406	2.30606	0.000268987	0.00494244
BBS5	0.320548	2.30568	0.000269527	0.00494674
KIAA2022	0.806016	2.3053	0.000270563	0.00495105
SNHG3-RCC1	-0.560335	2.3053	0.000270681	0.00495105
AADAT	-0.606381	2.3053	0.000270322	0.00495105
YEATS2	-0.237776	2.30223	0.000272913	0.00498622
AFMID	0.428382	2.30209	0.000273312	0.00498786
ACAN	0.728749	2.30153	0.000274103	0.00499421
ZNF711	-0.759032	2.30153	0.000274278	0.00499421
PLK4	-0.42754	2.30109	0.000275179	0.00499935
GBP6	-0.808069	2.30109	0.000274893	0.00499935
CAMKK1	0.466424	2.30047	0.000275878	0.00500641
PLS3	-0.495611	2.2988	0.000277254	0.00502573
PRSS12	-0.870468	2.29701	0.000278715	0.00504655
CBFA2T3	-0.758312	2.29528	0.00028014	0.00506667
C16orf57	-0.245447	2.29453	0.000281067	0.0050754
MAP2K6	-0.515983	2.29453	0.000281251	0.0050754
MCART6	-0.527797	2.29443	0.00028163	0.00507656
VDR	-0.354547	2.29392	0.000282277	0.00508256
ROPN1	-0.929551	2.29102	0.000284483	0.00511657
SLC25A38	0.238503	2.28993	0.000285836	0.00512949
PKIA	-0.912144	2.28993	0.0002856	0.00512949
TANC2	-0.517911	2.28782	0.000287542	0.00515437
GBP2	-0.427766	2.28742	0.000288127	0.00515913
C17orf68	0.319432	2.28678	0.000288873	0.00516676
PYGB	0.315572	2.28525	0.000290215	0.00518502
SELENBP1	0.486629	2.28374	0.000291878	0.00520312
RXRB	0.189032	2.28374	0.000291926	0.00520312
GPR37L1	-0.938188	2.28374	0.000292194	0.00520312
MRPS14	0.252849	2.28369	0.000292547	0.00520367
PHOSPHO2	0.384476	2.28181	0.000294137	0.00522619
CENPV	0.865949	2.28156	0.000294993	0.00522927
YIPF2	0.295923	2.28156	0.000295407	0.00522927
GORASP1	0.191576	2.28156	0.000295589	0.00522927
CCNB2	-0.519494	2.28156	0.000295605	0.00522927
ACOX2	0.972227	2.28126	0.0002964	0.00523283
AGFG2	0.357755	2.28126	0.000296454	0.00523283
AS3MT	0.720939	2.27985	0.000297744	0.00524986
GFAP	-1.00926	2.2782	0.000299208	0.00526991
ZBTB7B	0.355149	2.2765	0.000300705	0.0052905
C3orf71	0.406145	2.27549	0.00030195	0.00530283
TOX	-0.760854	2.27549	0.000302062	0.00530283
HSD11B1L	0.477997	2.27142	0.000305239	0.00535278
SGCE	-0.654499	2.27121	0.000305716	0.00535534
MYEOV	-1.08519	2.271	0.0003062	0.005358
CAMK1	0.343855	2.26592	0.000310138	0.00542103
ACTG2	-0.913374	2.26485	0.000311239	0.00543439
LINGO4	0.733606	2.26423	0.000312023	0.0054422
TMEM8B	0.324618	2.26169	0.00031419	0.00547409
HEYL	-0.372957	2.26106	0.000314986	0.00548204
PYROXD1	0.266544	2.25965	0.000316349	0.00549985
C6orf211	0.59232	2.25956	0.000316844	0.00550093
EFNB2	-0.496656	2.25956	0.000317093	0.00550093
SHC3	0.602932	2.25719	0.000319172	0.00553106
SLC5A5	-0.849906	2.25574	0.000320588	0.00554963
MAPK8	-0.429674	2.25492	0.000321534	0.00556006
GBP1	-0.561333	2.25488	0.000321909	0.00556059
GATM	0.653534	2.25149	0.000324777	0.00560414
RUNX2	-0.552292	2.25076	0.00032567	0.00561355
TIMP2	-0.472081	2.24959	0.000326897	0.00562869
ETFDH	0.273312	2.24886	0.000327795	0.00563814
B9D1	0.50417	2.24814	0.000329163	0.00564752
KLHDC8B	0.308071	2.24814	0.000329739	0.00564752
FLJ42709	-0.535061	2.24814	0.000329622	0.00564752
CXCR6	-0.670282	2.24814	0.000328738	0.00564752
ABCC13	-1.69674	2.24377	0.00033343	0.0057047
PCDHB15	-0.425838	2.23825	0.000338054	0.00577768
C8orf79	-0.796562	2.23759	0.000338923	0.00578641
CCDC45	-0.351579	2.23606	0.000340478	0.00580682
ZBTB11-AS1	0.278159	2.23517	0.000341536	0.00581873
CCDC159	0.435894	2.23195	0.000344805	0.0058621
ART5	-0.63819	2.23195	0.000344808	0.0058621
BNC2	-0.570775	2.2312	0.000345768	0.00587223
SLC26A3	-1.34486	2.2308	0.000346448	0.00587761
VMO1	0.680529	2.23057	0.000346993	0.00588067
SLC11A1	0.59633	2.22933	0.000349417	0.00589753
C7orf58	-0.639536	2.22933	0.000349448	0.00589753
MXRA5	-0.72402	2.22933	0.00034859	0.00589753
KRT81	-1.10934	2.22933	0.000349245	0.00589753
SSPN	-0.476802	2.22915	0.000350326	0.00590001
KCNMB1	-0.576962	2.22915	0.000350026	0.00590001
SERPINB2	1.2706	2.22721	0.000352627	0.00592642
AURKA	-0.476483	2.22721	0.000352627	0.00592642
GHDC	0.37777	2.22707	0.000353106	0.00592825
OLFML2A	-0.342329	2.22707	0.00035347	0.00592825
HHIPL2	1.29824	2.22472	0.000355758	0.00596042
DHDH	0.81577	2.22193	0.000358792	0.00599881
BCL2L2	0.256872	2.22193	0.000358548	0.00599881
KIAA1467	0.763676	2.22123	0.000359745	0.00600852
SV2A	-0.602225	2.2212	0.00036014	0.00600891
ILVBL	0.382991	2.22054	0.000361063	0.00601808
COL22A1	-0.79278	2.21946	0.000362336	0.00603308
CHSY3	-0.505601	2.21705	0.000365102	0.00606663
KRT6B	-1.45943	2.21705	0.000364925	0.00606663
AMMECR1	-0.442119	2.21633	0.000366082	0.00607666
ZMAT4	-1.16319	2.21407	0.000368377	0.00610847
IGFL1	-1.07534	2.21374	0.000369035	0.00611312
TMEM42	0.339843	2.21091	0.000373335	0.006153
OXSM	0.224813	2.21091	0.000372833	0.006153
C1orf135	-0.421415	2.21091	0.000372608	0.006153
TFPI	-0.556319	2.21091	0.000373348	0.006153
UBD	-0.930602	2.21091	0.000372229	0.006153
PCSK9	-0.800433	2.21002	0.000374494	0.0061656
CNTD1	0.533988	2.20793	0.000377069	0.00619536
NCAPH	-0.47901	2.20793	0.000376875	0.00619536
MCM10	-0.636064	2.20582	0.000379544	0.00622564
PENK	-1.0194	2.20582	0.000379683	0.00622564
FBLN5	-0.504176	2.20393	0.000381722	0.00625274
ORC1L	-0.505666	2.20378	0.000382245	0.00625496
SQRDL	0.304665	2.20325	0.00038426	0.00626255
PXDN	-0.479168	2.20325	0.000383187	0.00626255
FAM176A	-0.485179	2.20325	0.000384041	0.00626255
CDH22	-0.924098	2.20325	0.00038394	0.00626255
ILF3-DT	0.381583	2.19749	0.000390014	0.00634619
HSDL2	0.315705	2.19749	0.000390178	0.00634619
KLK1	-0.838429	2.19642	0.000391535	0.00636186
LRRC8D	-0.244034	2.19619	0.000392135	0.00636519
C1S	-0.663951	2.19564	0.000393025	0.00637323
TRAM2	-0.297489	2.19458	0.000394383	0.00638885
PPP1R3E	0.348303	2.19148	0.000397609	0.00643465
GLIS3	-0.622097	2.1899	0.000399453	0.00645803
APLN	0.582927	2.18972	0.000400017	0.00646068
GLRX	0.551855	2.18915	0.000401563	0.00646917
CENPJ	-0.303139	2.18915	0.000402174	0.00646917
FAS	-0.410699	2.18915	0.0004021	0.00646917
FIGF	-1.06923	2.18915	0.000402545	0.00646917
GPR98	-1.15251	2.18915	0.000402546	0.00646917
CHN1	-0.398299	2.18889	0.000403189	0.00647306
LYRM5	0.284709	2.1886	0.000403857	0.00647735
SERPINH1	-0.402631	2.1881	0.000404725	0.00648483
CCT6B	0.510329	2.18699	0.000406163	0.00650142
UNC119B	0.41925	2.18575	0.000407731	0.00652007
CRB3	0.321797	2.18474	0.00041004	0.00653518
RNF144A	-0.519403	2.18474	0.000409632	0.00653518
ALDH1L2	-0.648225	2.18474	0.000410295	0.00653518
FOXP2	-0.834728	2.18474	0.00041008	0.00653518
SSH1	-0.245013	2.17697	0.000418112	0.00665314
DMRTA1	-0.787826	2.16839	0.000426879	0.00678594
DEPDC1	-0.590762	2.16826	0.000427424	0.00678793
ETS1	-0.440682	2.16645	0.000429638	0.00681638
CASP3	-0.201517	2.16587	0.000430634	0.00682548
PPP4R1L	-0.553129	2.16475	0.000432165	0.00684303
FAM115C	-0.513877	2.16248	0.000434857	0.00687892
PHF1	0.301504	2.16139	0.000436377	0.00689621
AKT3	-0.534681	2.16092	0.000437277	0.00690368
PSMD5	-0.295495	2.15979	0.000439333	0.00692162
DMD	-0.601635	2.15979	0.000439613	0.00692162
CDK15	-0.720542	2.15979	0.000439699	0.00692162
NRK	-0.882141	2.15749	0.000442471	0.00695847
BTLA	-0.838576	2.1522	0.000448324	0.00704365
NIPAL4	-0.714103	2.15122	0.000449781	0.00705968
HAND2	-0.548537	2.15116	0.000450717	0.00706065
ADORA1	-0.816754	2.15116	0.000450635	0.00706065
TRPA1	-1.46462	2.14921	0.000453182	0.00709239
LPCAT2	-0.439816	2.14918	0.000454088	0.00709282
WASF1	-0.600444	2.14918	0.000453655	0.00709282
C6orf176	-0.938671	2.14719	0.000456621	0.00712549
NES	-0.393731	2.14319	0.000461286	0.00719134
C3orf21	-0.25876	2.14048	0.00046507	0.00723636
ITPRIP	-0.349716	2.14048	0.00046494	0.00723636
SPTBN4	0.769123	2.14029	0.000465717	0.00723946
CSRNP3	-0.694197	2.13926	0.000467723	0.00725667
ZNF334	-0.851446	2.13926	0.000467436	0.00725667
ZFHX4	-0.625327	2.13743	0.000470155	0.00728741
WDR6	0.271327	2.13647	0.000471645	0.00730348
CFB	0.74959	2.13611	0.000473388	0.00730946
TBCCD1	-0.200105	2.13611	0.000473249	0.00730946
MMP10	-1.17156	2.13611	0.000472791	0.00730946
TCEA3	0.474274	2.13502	0.000475431	0.00732793
TNFAIP3	-0.445356	2.13502	0.000475492	0.00732793
SKA1	-0.544343	2.13481	0.000476172	0.00733141
TBC1D3B	0.626545	2.13441	0.000477524	0.00733817
FAM165B	0.279505	2.13441	0.00047735	0.00733817
COL5A2	-0.662363	2.13441	0.000477974	0.00733817
NCRNA00052	-1.7093	2.13383	0.000479071	0.00734803
LRP8	-0.504279	2.13222	0.000481307	0.00737532
MCTS1	0.193908	2.13189	0.000482129	0.00738092
SEMA3C	-0.519665	2.12859	0.000486272	0.00743729
COL3A1	-0.710206	2.12729	0.000488187	0.00745952
TLK2	-0.274794	2.127	0.000488978	0.00746454
TMEM41B	0.254245	2.12655	0.000490408	0.00747224
PAPPA	-0.590471	2.12655	0.000490348	0.00747224
CLMN	0.389843	2.12561	0.000491936	0.00748846
BUB1B	-0.513524	2.12534	0.000492704	0.00749309
SMPD2	0.367755	2.12516	0.00049384	0.00749625
CRISPLD2	-0.584615	2.12516	0.000493594	0.00749625
CDKN2B	-0.401496	2.12337	0.000496338	0.0075271
JAK3	-0.530318	2.12168	0.000499057	0.00755655
AFF2	-0.615594	2.12168	0.000499216	0.00755655
ARRDC3	-0.411861	2.11839	0.000503837	0.00761401
PCDHGB6	-0.748097	2.11839	0.000503955	0.00761401
CMTM1	-0.378508	2.11764	0.000505289	0.00762703
HDAC3	0.169927	2.11589	0.000507811	0.00765794
PRR5L	-0.377825	2.11431	0.00051014	0.00768589
ZNF589	0.255727	2.11303	0.00051212	0.00770853
WISP1	-0.649693	2.10929	0.000517035	0.00777526
FAM200B	0.237168	2.10751	0.000519972	0.00780711
AP2M1	-0.200824	2.10751	0.000520434	0.00780711
CCR2	-0.644525	2.10751	0.000520603	0.00780711
PTH2R	-0.726634	2.10661	0.000522165	0.00782327
FUCA1	0.325461	2.10565	0.000523813	0.00784069
C17orf81	0.26556	2.10491	0.000525669	0.00785392
MEIS2	-0.484341	2.10491	0.000525495	0.00785392
FBLN7	-0.430816	2.10015	0.000531963	0.00794061
DSG2	-0.445731	2.10002	0.000532608	0.00794289
CD8A	-0.681928	2.09979	0.000533728	0.00794704
ODZ1	-0.758858	2.09979	0.00053387	0.00794704
NOL11	-0.288622	2.09829	0.00053622	0.00797466
C2CD2L	0.294476	2.0972	0.000538479	0.00799465
RBP1	-0.891139	2.0972	0.000538553	0.00799465
FAM131B	-0.67262	2.09585	0.00054073	0.00801959
SPATA24	0.381713	2.09579	0.000542592	0.00802057
ATP6V0A1	0.242513	2.09579	0.000542783	0.00802057
IFI16	-0.405109	2.09579	0.000542679	0.00802057
UGT3A2	-1.03684	2.09579	0.00054153	0.00802057
VIT	-0.949047	2.09523	0.000543987	0.00803102
AKAP8	0.187982	2.0946	0.000545776	0.00804273
SLC17A9	-0.746645	2.0946	0.000545613	0.00804273
GINS2	-0.55173	2.09413	0.000546857	0.00805131
FLJ44606	0.518654	2.09384	0.000548139	0.00805675
PLCXD2	-0.654782	2.09384	0.000548224	0.00805675
TBP	0.180086	2.0919	0.000551178	0.0080928
TSNAX	0.23375	2.09017	0.000554776	0.0081252
ACTL6A	-0.241144	2.09017	0.000554475	0.0081252
SVIL	-0.355794	2.09017	0.000554894	0.0081252
NUP93	-0.241762	2.09006	0.000555738	0.00812716
PDPN	-0.556689	2.09006	0.000556034	0.00812716
NKD2	-0.642145	2.08882	0.000558131	0.00815042
NDN	-0.448155	2.08866	0.000558841	0.00815343
NEURL4	0.295434	2.08823	0.000559895	0.00816143
GJB3	-0.91355	2.08745	0.000561415	0.0081762
NDUFAF3	0.312605	2.08654	0.000563096	0.00819331
C17orf55	0.971018	2.08353	0.000568833	0.00825029
EXOSC7	0.222477	2.08353	0.000568753	0.00825029
PABPC4	-0.238599	2.08353	0.000568434	0.00825029
ZC3H12B	-0.473325	2.08353	0.000569567	0.00825029
SCN9A	-0.605493	2.08353	0.000569263	0.00825029
DPYSL3	-0.567775	2.08214	0.0005719	0.00827667
APH1B	0.359575	2.08182	0.000573006	0.00828281
SCN4B	-0.538541	2.08182	0.00057335	0.00828281
LRRC8E	0.277035	2.07989	0.000576421	0.00831972
IL19	-1.06071	2.07928	0.000577751	0.00833148
FOXO1	-0.380355	2.07821	0.000580239	0.00835207
FAM72A	-0.599969	2.07821	0.000579733	0.00835207
TAC1	-0.949119	2.07821	0.00058073	0.00835207
RAET1E	0.870729	2.07801	0.000581509	0.00835583
PIN4	0.290257	2.07599	0.000585265	0.00839486
KIAA1045	-0.632369	2.07599	0.000584989	0.00839486
CSDC2	-0.752088	2.0742	0.000588198	0.00842944
ZEB1-AS1	-0.325084	2.07327	0.000589987	0.00844759
RAMP2-AS1	0.776485	2.07112	0.000594491	0.0084895
PDXK	0.282436	2.07112	0.000593998	0.0084895
IPCEF1	-0.524856	2.07112	0.000594273	0.0084895
KIAA0406	-0.304644	2.06994	0.000596636	0.0085126
CCDC46	-0.502495	2.06964	0.000597575	0.00851847
E2F2	-0.481939	2.06834	0.000600424	0.00854401
TMEM130	-0.69886	2.06834	0.000600355	0.00854401
TTF1	-0.180534	2.06736	0.000602314	0.00856336
C13orf23	-0.276653	2.06686	0.000603535	0.00857317
ITIH4	0.779061	2.06634	0.000604788	0.00858342
FSIP1	-0.842673	2.06295	0.000610069	0.00865077
SF3B5	0.307495	2.06133	0.000612873	0.00868291
ITPR1	0.544003	2.05761	0.000618692	0.00875767
FCRL3	-0.944396	2.05675	0.000620461	0.00877502
TLE4	-0.446682	2.05674	0.000621019	0.00877522
IGF1	-0.752138	2.05548	0.000623373	0.00880078
P2RY14	-0.504213	2.05505	0.000624539	0.00880955
NAGLU	0.321022	2.05457	0.000625965	0.00881915
NANOS1	0.303331	2.05457	0.000626312	0.00881915
GAS1	-0.643014	2.05179	0.000630888	0.00887585
MEST	-0.446771	2.0509	0.000632732	0.00889404
TMEM111	0.222446	2.05044	0.000634165	0.00890357
KCNN3	-0.473987	2.05044	0.000634512	0.00890357
NKAIN1	-1.13645	2.04687	0.000640304	0.00897704
LOH12CR1	0.265094	2.04664	0.000642138	0.00898171
RRAGB	0.258575	2.04664	0.000641844	0.00898171
KPNA2	-0.420133	2.04664	0.000642306	0.00898171
FBXW8	0.220838	2.04514	0.000645081	0.00901271
APEH	0.266696	2.04321	0.000648524	0.00905299
ZWILCH	-0.273264	2.04298	0.000649422	0.0090577
CCNC	0.275695	2.04231	0.000650982	0.00907163
AGAP1	0.268214	2.04151	0.00065276	0.00908856
GNL3	0.247398	2.04086	0.000654859	0.00910209
CCL19	-1.20815	2.04086	0.000654437	0.00910209
CAMTA2	0.260774	2.04078	0.000655541	0.00910373
FRMD5	-0.682856	2.04061	0.000657197	0.00910741
ABCA10	-0.810893	2.04061	0.000657497	0.00910741
ABCA8	-1.06636	2.04061	0.000657287	0.00910741
SPOCK1	-0.634887	2.03971	0.000659985	0.00912622
XCL2	-0.747949	2.03971	0.000659798	0.00912622
C5orf45	0.357686	2.03889	0.000662543	0.0091434
MAP4K5	-0.228881	2.03889	0.000662926	0.0091434
EAF2	-0.489859	2.03889	0.000662667	0.0091434
KRT14	-1.55572	2.03783	0.000665124	0.00916589
DHRS11	0.376029	2.03729	0.000666516	0.00917724
GPR55	-0.636551	2.03661	0.000668702	0.00919167
ID4	-0.657566	2.03661	0.000668241	0.00919167
PKHD1L1	-0.832854	2.03632	0.000669706	0.00919764
ANKRD24	0.635266	2.03582	0.000671054	0.00920832
ANKRD43	1.31811	2.03487	0.000673091	0.00922843
ASB16	0.614718	2.03254	0.000677288	0.0092781
A2M	-0.372131	2.03175	0.000680253	0.00929506
BPTF	-0.380096	2.03175	0.000679923	0.00929506
HN1	-0.428043	2.03175	0.000679209	0.00929506
PFN2	-0.493707	2.03081	0.000682301	0.00931517
EDC3	-0.164092	2.03024	0.000684303	0.0093274
GNA13	-0.321116	2.03024	0.000684352	0.0093274
EVI5L	0.283225	2.0289	0.000692584	0.00935616
DRAM2	0.278252	2.0289	0.00068894	0.00935616
PTPN9	-0.199386	2.0289	0.000692834	0.00935616
CLASP1	-0.224019	2.0289	0.000689339	0.00935616
BRD3	-0.234231	2.0289	0.000690648	0.00935616
CPNE2	-0.27434	2.0289	0.000689203	0.00935616
PEAK1	-0.395359	2.0289	0.00069229	0.00935616
MFAP2	-0.6024	2.0289	0.000692781	0.00935616
ZNF215	-0.609865	2.0289	0.00068962	0.00935616
TBX4	-0.734556	2.0289	0.00069076	0.00935616
LAX1	-0.7413	2.0289	0.000691341	0.00935616
C2orf54	-1.31651	2.02782	0.00069515	0.00937959
C14orf73	0.783495	2.02723	0.000696677	0.00939235
E2F8	-0.660027	2.02675	0.000698022	0.00940263
GUCY1A3	-0.548992	2.0258	0.000700717	0.00942321
TEAD2	-0.558771	2.0258	0.000700289	0.00942321
PTPRZ1	-1.16711	2.02539	0.000701971	0.00943223
ATAD2	-0.42786	2.02537	0.000702584	0.00943261
BHLHE41	-0.50647	2.02305	0.000706934	0.00948313
FBXL22	-0.362352	2.0227	0.000708095	0.00949083
GRIN2A	-0.684929	2.02208	0.000709689	0.0095043
MGC3771	0.41992	2.02139	0.000711992	0.00951935
NHS	-0.552433	2.02139	0.000711769	0.00951935
FEM1B	-0.288944	2.02037	0.000714258	0.00954175
PHF16	-0.432353	2.02	0.000715466	0.00954999
HEBP1	0.482122	2.01981	0.000716372	0.00955419
TOLLIP	0.230467	2.0194	0.000717628	0.00956305
PDSS1	-0.249114	2.01186	0.000730803	0.00973059
SCPEP1	-0.364738	2.01025	0.000734132	0.00976686
C16orf58	0.252576	2.0102	0.000734815	0.0097679
IL27RA	-0.471643	2.00865	0.000738054	0.00980288
C1orf204	0.523118	2.00785	0.000740015	0.00982086
PRRX1	-0.580805	2.00606	0.000743689	0.00986151
SPSB4	-0.611034	2.0046	0.000746803	0.00989468
SALL1	-0.636194	2.00137	0.000752996	0.00996855
APLF	-0.462276	1.99833	0.000758904	0.0100385
MESP1	1.09423	1.99827	0.000761837	0.0100399
SLC25A45	0.414047	1.99827	0.000759787	0.0100399
ZC3HAV1	-0.232989	1.99827	0.000762113	0.0100399
SMAD9	-0.666836	1.99827	0.000760673	0.0100399
PADI2	-0.685273	1.99827	0.000761871	0.0100399
KIF13B	0.533437	1.99739	0.000764279	0.0100602
EIF3H	0.388541	1.99732	0.00076565	0.0100618
THBS1	-0.434025	1.99732	0.000765351	0.0100618
BAP1	0.179351	1.99454	0.000771734	0.0101265
TCF7L2	-0.394821	1.99454	0.00077182	0.0101265
C17orf59	0.384094	1.99299	0.000775209	0.0101627
FREM2	-1.38616	1.99125	0.000778957	0.0102035
ALKBH5	0.226231	1.98905	0.000784176	0.0102552
HSD17B11	-0.392652	1.98905	0.000784165	0.0102552
CCBP2	0.686557	1.98571	0.000791523	0.0103346
LIPG	-0.740224	1.98571	0.000791038	0.0103346
RARRES1	-0.716852	1.98564	0.000792276	0.0103361
ST5	-0.333644	1.98471	0.00079463	0.0103584
GLYATL1	1.32068	1.98434	0.000795937	0.0103671
FAHD2CP	0.440324	1.98409	0.000797688	0.0103731
C20orf3	0.266498	1.98409	0.000797181	0.0103731
HLF	-0.780938	1.98128	0.000803515	0.0104405
TMEM30A	0.240432	1.97741	0.000811349	0.0105338
LHFP	-0.404818	1.97426	0.000817918	0.0106106
LPHN1	0.328697	1.97052	0.000825654	0.0107024
TEX10	-0.179459	1.96976	0.000827773	0.0107212
TMPRSS6	1.36908	1.96958	0.00082877	0.0107255
AQP6	0.93763	1.96928	0.000830003	0.0107329
AFAP1L2	-0.528847	1.96824	0.000833338	0.0107588
MKRN3	-1.1423	1.96824	0.000832776	0.0107588
CYB5D1	0.32594	1.96624	0.000837838	0.0108082
C2CD4D	0.520275	1.96596	0.000840391	0.0108153
ABHD6	0.350798	1.96596	0.000840099	0.0108153
XYLT1	-0.488013	1.96596	0.000840256	0.0108153
WWTR1	-0.455014	1.96506	0.000842816	0.0108378
SULT1C4	-0.608864	1.96488	0.000843834	0.0108423
HLA-DOB	-0.651097	1.96442	0.000845404	0.0108538
SLC38A9	0.230876	1.96433	0.000846236	0.0108559
EIF1B	0.198967	1.96423	0.00084712	0.0108586
RABAC1	0.411082	1.96293	0.000850335	0.0108912
HNRNPA1L2	-0.183107	1.96282	0.000851892	0.0108938
MCTP2	-0.660649	1.96282	0.000851561	0.0108938
ZNF195	-0.212131	1.96179	0.000855259	0.0109196
HIST1H2AG	-0.825302	1.96179	0.000855056	0.0109196
C5orf4	-0.686998	1.95745	0.000864535	0.0110293
CREB3	0.255702	1.95707	0.000866666	0.0110391
PYY	-1.11333	1.95707	0.00086649	0.0110391
ING5	0.302749	1.95651	0.000868462	0.0110532
CD200	-0.391686	1.95613	0.000870057	0.0110629
HOXA1	-0.424897	1.95613	0.000870592	0.0110629
CCDC154	0.77653	1.95595	0.000871692	0.0110675
DNAJB5	-0.308396	1.95595	0.000872325	0.0110675
ADAM15	0.360571	1.95195	0.000883161	0.0111699
BUB1	-0.494073	1.95195	0.000883042	0.0111699
SLAMF6	-0.757633	1.95195	0.000882809	0.0111699
ZNF831	-0.833057	1.95195	0.000881804	0.0111699
KCNH8	-0.816553	1.95135	0.000885072	0.0111853
NLK	0.27937	1.95113	0.000886222	0.0111911
KIAA1949	-0.271384	1.95028	0.000888648	0.0112129
SIX2	0.948494	1.95003	0.000894939	0.0112194
NEU1	0.258382	1.95003	0.000894704	0.0112194
BAZ1A	-0.242462	1.95003	0.000893678	0.0112194
VAV2	-0.264361	1.95003	0.000895136	0.0112194
CHD7	-0.444832	1.95003	0.000892451	0.0112194
WWC2	-0.468163	1.95003	0.000894683	0.0112194
CD3G	-0.872513	1.95003	0.000893712	0.0112194
RAB3B	-0.936825	1.95003	0.000895416	0.0112194
KLK8	-1.0555	1.95003	0.000892712	0.0112194
SYTL3	0.385138	1.94998	0.000896212	0.0112207
ZG16B	0.464629	1.94852	0.000902433	0.0112585
ASL	0.312071	1.94852	0.000902401	0.0112585
TBC1D22B	0.203425	1.94852	0.000901883	0.0112585
SRPX2	-0.507859	1.94852	0.00090234	0.0112585
P4HA3	-0.534418	1.94852	0.000902715	0.0112585
CD3E	-0.728888	1.94791	0.000904689	0.0112744
TOM1L1	-0.431204	1.94645	0.000908434	0.0113123
CX3CL1	-0.544364	1.94629	0.000909464	0.0113164
NUDT12	0.346761	1.94412	0.000915056	0.0113731
TSPAN3	0.325844	1.94412	0.000916133	0.0113731
ALDH1A3	-0.626917	1.94412	0.000915931	0.0113731
MRC2	-0.498957	1.94326	0.000918658	0.0113957
LY9	-0.743908	1.94282	0.000920286	0.0114072
GTF2H5	0.279021	1.94095	0.000924976	0.0114565
AUH	0.243595	1.94085	0.000925903	0.0114592
FLNA	-0.421014	1.94062	0.000927092	0.0114651
DSEL	-0.562157	1.93748	0.000934535	0.0115483
ZNF652	-0.3425	1.93563	0.000939237	0.0115976
CAP1	-0.183792	1.93434	0.000943472	0.0116321
TBX5	-0.552044	1.93434	0.000943246	0.0116321
TFDP1	-0.224975	1.93422	0.00094517	0.0116352
CEP152	-0.353826	1.93422	0.000944935	0.0116352
SH3BP5	-0.354081	1.93228	0.000950139	0.0116875
AVPI1	0.318624	1.93092	0.000954556	0.011724
CIRBP	0.310654	1.93092	0.000954372	0.011724
FAM113B	-0.53963	1.92424	0.00097009	0.0119057
CCDC51	0.255649	1.92421	0.000971849	0.0119066
FXR1	-0.20748	1.92421	0.000972323	0.0119066
ATG4C	-0.226757	1.92421	0.000972374	0.0119066
UAP1	0.288119	1.92395	0.000974445	0.0119139
E2F7	-0.564457	1.92395	0.000974084	0.0119139
MND1	-0.656842	1.92334	0.000976537	0.0119304
SPIN2B	0.304808	1.9209	0.00098428	0.0119978
SLFN11	-0.41697	1.9209	0.000983983	0.0119978
PLOD2	-0.537289	1.9209	0.000983798	0.0119978
IKZF3	-0.871858	1.91945	0.000988307	0.0120378
MYL12A	-0.202045	1.91938	0.000989223	0.0120399
AHSA2	0.532638	1.91851	0.000991936	0.0120638
MTF2	-0.213951	1.9182	0.000993401	0.0120726
HPGD	-1.03327	1.91718	0.000996479	0.0121009
NCRNA00086	-0.672748	1.91505	0.00100215	0.0121606
PHLDB1	-0.277735	1.91029	0.00101394	0.0122944
ZIK1	-0.698217	1.90997	0.00101546	0.0123036
ZNF132	-0.372211	1.90919	0.00101805	0.0123258
FAM71E2	-0.927724	1.90664	0.00102482	0.0123984
FOXC1	-0.460257	1.90645	0.00102603	0.0124038
NOSTRIN	0.545562	1.90637	0.00102698	0.0124059
TMPO	-0.282587	1.90441	0.0010324	0.0124621
PRDX2	0.271257	1.90291	0.00103674	0.0125052
GABPB1	-0.214909	1.90284	0.00103769	0.0125072
LGALS8	0.317854	1.90011	0.00104502	0.0125862
ALDH9A1	0.224869	1.89786	0.00105166	0.0126516
GLOD4	0.198956	1.89786	0.00105201	0.0126516
SLC25A26	0.202349	1.8976	0.00105342	0.0126591
NELL1	-1.27934	1.89667	0.00105646	0.0126862
CADM3	-0.943705	1.89499	0.00106135	0.0127354
LETMD1	0.2429	1.89422	0.00106403	0.012758
CNIH2	-0.591655	1.89298	0.00106786	0.0127945
SUSD2	-0.674271	1.89248	0.00106987	0.0128091
STIL	-0.372364	1.89147	0.00107315	0.0128389
CCDC56	0.320941	1.89129	0.00107441	0.0128444
KCTD6	0.496793	1.89053	0.00107708	0.0128668
ACVR1	-0.229321	1.89012	0.0010789	0.012879
KIRREL	-0.725127	1.89	0.00108	0.0128826
LRRC59	-0.348047	1.88969	0.00108156	0.0128917
DHX30	0.205914	1.88833	0.00108647	0.0129321
PODNL1	-0.56919	1.88833	0.00108655	0.0129321
TBC1D24	0.332599	1.88829	0.00108744	0.0129332
KIAA0748	-0.629582	1.88715	0.00109112	0.0129674
SULT1A2	0.700431	1.88284	0.00110282	0.0130968
TACC1	-0.509344	1.88221	0.00110523	0.0131158
PEX19	0.230838	1.87764	0.001118	0.0132543
HTRA1	-0.43711	1.87764	0.00111854	0.0132543
LSMD1	0.433498	1.87669	0.00112182	0.0132834
SCML4	-0.785619	1.87513	0.0011267	0.0133314
VEGFC	-0.31672	1.8743	0.00112967	0.0133568
PECR	0.335081	1.87427	0.00113057	0.0133576
CWC22	-0.168888	1.87344	0.00113439	0.0133832
PCDHGB5	-0.968231	1.87344	0.00113372	0.0133832
CD1E	-0.864955	1.8733	0.00113558	0.0133875
C3orf62	0.234353	1.87217	0.00113939	0.0134225
RANBP3	0.164795	1.86997	0.001146	0.0134906
ARL4C	-0.446608	1.86948	0.00114812	0.0135057
GPR108	0.185151	1.86824	0.00115226	0.0135445
PTENP1	-0.283963	1.86736	0.00115544	0.013572
WT1	1.39654	1.8661	0.00115962	0.0136112
SLFN5	-0.584035	1.86557	0.00116188	0.0136278
RFXAP	0.244489	1.86556	0.00116275	0.0136281
ZCCHC14	-0.246296	1.8645	0.00116728	0.0136614
PCDHB11	-0.651797	1.8645	0.00116703	0.0136614
MED31	0.224276	1.86378	0.00117058	0.0136843
NTF4	-0.813447	1.86378	0.00117093	0.0136843
LINC00938	0.291833	1.86204	0.00117713	0.013739
NDRG4	-0.557808	1.86204	0.00117764	0.013739
CXCL9	-0.900521	1.86204	0.00117818	0.013739
HS6ST3	-1.23457	1.86204	0.00117902	0.013739
CCDC153	0.788155	1.85963	0.00118773	0.0138157
SAPS2	0.263992	1.85963	0.00118744	0.0138157
CCDC6	-0.231642	1.85963	0.00118816	0.0138157
TBX6	0.515745	1.85733	0.00119704	0.013889
HEY1	-0.370899	1.85733	0.00119652	0.013889
LINC00922	-0.690264	1.85733	0.00119614	0.013889
DLGAP4	-0.204932	1.85567	0.00120304	0.0139421
PCDHGA2	-0.793855	1.85567	0.00120335	0.0139421
KIAA0101	-0.498984	1.85479	0.00120666	0.0139704
SRA1	0.289583	1.85459	0.00120809	0.013977
MYOM3	-0.548575	1.85447	0.00120927	0.0139807
DACT2	-0.821213	1.85388	0.0012118	0.0139998
AKAP13	-0.267471	1.85305	0.00121499	0.0140266
NCOA7	-0.410867	1.85273	0.00121673	0.0140367
ENTPD3	0.891396	1.8524	0.00121853	0.0140474
HPN	0.639374	1.85188	0.00122088	0.0140645
SLC11A2	0.226083	1.85172	0.00122319	0.0140697
HIST1H2BJ	-0.709528	1.85172	0.00122276	0.0140697
FMO2	-0.855322	1.85172	0.00122394	0.0140697
NFATC3	-0.235691	1.85083	0.00122731	0.0140983
E2F3	-0.277654	1.85026	0.00123066	0.0141168
IRS2	-0.596222	1.85026	0.00123004	0.0141168
METT10D	0.227561	1.84849	0.00123659	0.0141747
ARHGAP1	-0.164997	1.84597	0.00124479	0.0142572
ZBED1	-0.21215	1.84597	0.00124555	0.0142572
MOSC2	0.360396	1.84478	0.00124986	0.0142963
CCDC129	-0.775661	1.84343	0.00125462	0.0143406
MYO6	0.328161	1.84298	0.00125682	0.0143557
UNC5C	-0.733788	1.84196	0.00126065	0.0143893
HOMER2	-0.483287	1.84092	0.00126458	0.0144239
NAT6	0.325274	1.84085	0.00126567	0.0144262
HIP1R	0.338623	1.83996	0.00126915	0.0144556
RSPH3	0.274305	1.83951	0.00127215	0.0144708
LAMC3	-0.760065	1.83951	0.00127228	0.0144708
GPR87	-0.896613	1.83938	0.00127443	0.0144749
S100A2	-1.00015	1.83938	0.00127371	0.0144749
KLK2	-0.856144	1.83852	0.00127787	0.0145038
FAM47E	0.476538	1.83741	0.00128204	0.0145409
BSN	0.605868	1.83683	0.00128646	0.0145604
PNP	-0.308059	1.83683	0.00128488	0.0145604
NRP1	-0.37666	1.83683	0.00128638	0.0145604
ERP27	0.860317	1.83637	0.00128873	0.0145758
ZCCHC2	-0.274098	1.83572	0.00129154	0.0145974
CCDC84	0.396726	1.83517	0.00129856	0.014616
EME1	-0.460423	1.83517	0.00129566	0.014616
CEP55	-0.462606	1.83517	0.00129862	0.014616
CPE	-0.519933	1.83517	0.00129796	0.014616
PLCB4	-0.805425	1.83517	0.00129412	0.014616
PLA2G2D	-0.96407	1.83517	0.00129766	0.014616
CDKL1	-0.534447	1.83505	0.00129987	0.0146199
TMEM9B	0.193009	1.8317	0.00131166	0.0147332
FCHO1	-0.668034	1.8317	0.00131176	0.0147332
ADAMTS2	-0.64394	1.83041	0.00131658	0.014777
PCOTH	0.719401	1.82931	0.00132085	0.0148146
PROM1	-1.22038	1.82928	0.00132186	0.0148157
PDE7A	-0.295546	1.82905	0.00132347	0.0148234
C6orf226	0.430063	1.82569	0.00133468	0.0149386
RHOF	-0.649498	1.82522	0.00133705	0.0149548
CDCA2	-0.452493	1.8232	0.00134422	0.0150246
FER1L5	0.942947	1.82101	0.00135195	0.0151006
LIMCH1	0.537195	1.82097	0.00135381	0.0151018
TPM4	-0.256725	1.82097	0.00135401	0.0151018
DLGAP1	-1.08845	1.82097	0.00135487	0.0151018
ZIC2	1.51473	1.82043	0.00135853	0.0151208
UBXN6	0.266017	1.82043	0.00136032	0.0151208
KIF11	-0.383142	1.82043	0.00135977	0.0151208
PLCB1	-0.716073	1.82043	0.00135762	0.0151208
NCAPG	-0.452889	1.81975	0.00136339	0.0151445
MED7	0.190565	1.81958	0.00136485	0.0151503
CDC42	-0.196504	1.81903	0.0013675	0.0151693
MKI67	-0.526328	1.81897	0.0013692	0.0151716
SAMD11	-0.966212	1.81897	0.00136959	0.0151716
LAMB3	-0.657696	1.81875	0.00137122	0.0151792
SULT1A1	0.471912	1.81817	0.0013749	0.0151997
URGCP	0.17902	1.81817	0.00137495	0.0151997
ZNF493	0.403504	1.81784	0.00137787	0.0152112
MBOAT1	-0.433788	1.81784	0.00137713	0.0152112
ACBD4	0.42136	1.81721	0.00138079	0.015233
CREB5	-0.462011	1.81636	0.00138446	0.015263
ARHGAP10	-0.421683	1.81538	0.00138923	0.0152975
KLF5	-0.657528	1.81538	0.00138947	0.0152975
DKKL1	-0.785797	1.81322	0.00139734	0.0153736
LOC283174	0.661657	1.81304	0.00139889	0.0153802
COL14A1	-0.726526	1.81266	0.00140202	0.0153936
COL4A6	-0.905062	1.81266	0.00140154	0.0153936
HACL1	0.22255	1.81254	0.00140334	0.0153977
MRPL43	0.228842	1.81183	0.0014066	0.0154229
C6orf35	0.190989	1.80941	0.00141543	0.0155092
SPEF1	0.767972	1.80802	0.00142094	0.0155591
JOSD1	-0.160917	1.80741	0.00142388	0.0155807
MON1A	0.238586	1.80725	0.00142538	0.0155865
SEPT7P2	0.308941	1.80577	0.00143219	0.0156399
C2orf67	-0.242423	1.80577	0.00143133	0.0156399
FAM127B	-0.340898	1.80568	0.00143346	0.0156431
TRIM72	1.10588	1.80479	0.00143735	0.015675
CD164	0.315276	1.80229	0.00144664	0.0157657
C12orf48	-0.364715	1.80208	0.00144928	0.0157733
SERPING1	-0.448426	1.80208	0.0014493	0.0157733
CYP2B6	1.0034	1.80181	0.00145117	0.0157831
SELL	-0.571339	1.80094	0.00145507	0.0158148
KIF20A	-0.534679	1.80029	0.00145823	0.0158385
ALDH3A2	0.432366	1.79999	0.0014602	0.0158492
PARD6G	-0.271926	1.79894	0.00146864	0.0158875
LOXL4	-0.525036	1.79894	0.00146724	0.0158875
TGFB2	-0.648576	1.79894	0.00146596	0.0158875
FLJ16779	-0.79216	1.79894	0.00146722	0.0158875
FAM3B	-1.21648	1.79894	0.00146835	0.0158875
SLC25A42	0.281471	1.79876	0.00147026	0.0158943
PPP1R12A	-0.237471	1.79818	0.00147501	0.0159153
DCAF7	-0.289339	1.79818	0.00147459	0.0159153
ARSI	-0.662292	1.79818	0.00147516	0.0159153
KIT	-0.705461	1.79661	0.0014815	0.0159731
LIMD1	0.288335	1.79521	0.00148729	0.0160249
TMEM175	0.310436	1.79384	0.00149298	0.0160755
PTPLA	-0.60947	1.79011	0.00150684	0.0162138
WIF1	-1.20956	1.78518	0.00152508	0.0163991
ZNF554	0.200911	1.78334	0.00153256	0.0164687
UNC13D	-0.496177	1.78324	0.00153393	0.0164724
OVGP1	0.550138	1.78111	0.00154351	0.0165533
CCR4	-0.792537	1.78111	0.00154285	0.0165533
SH2D1A	-0.75199	1.77816	0.0015551	0.0166665
LOC100216545	0.426395	1.77741	0.00155984	0.0166951
SCLY	0.213058	1.77741	0.00155902	0.0166951
HAPLN1	1.07186	1.77725	0.00156249	0.0167013
CDKAL1	-0.162404	1.77725	0.00156176	0.0167013
FSCN2	0.620175	1.77706	0.00156419	0.0167085
DYNC2LI1	0.200351	1.77689	0.0015669	0.0167153
PRDM8	-0.458426	1.77689	0.00156679	0.0167153
ZFAND5	-0.18478	1.77681	0.00156819	0.0167181
EMID1	0.697498	1.77679	0.0015693	0.0167188
TRAM1L1	0.380233	1.77643	0.00157164	0.0167327
PIP	1.80841	1.77591	0.00157523	0.016753
PSMD6	0.179333	1.77591	0.00157562	0.016753
LINC00899	0.474507	1.77588	0.00157674	0.0167539
C10orf41	0.690224	1.77454	0.00158369	0.0168056
IGFBP3	-0.409505	1.77454	0.00158364	0.0168056
CBLL1	-0.215838	1.77336	0.00158906	0.0168515
PRKCA	-0.446929	1.77319	0.00159074	0.0168583
CCDC71	0.205671	1.77165	0.0015982	0.0169181
MID1	-0.540867	1.77165	0.00159848	0.0169181
ANKRD16	0.251639	1.77133	0.00160072	0.0169307
LINC01018	-0.757304	1.7709	0.00160333	0.0169472
IL2RG	-0.546949	1.77037	0.00160633	0.0169679
NFIB	-0.594967	1.76936	0.00161113	0.0170075
NXN	-0.41073	1.76835	0.00161654	0.0170471
C1orf226	-0.570728	1.76835	0.001617	0.0170471
SGSH	0.225923	1.76814	0.00162095	0.0170553
SYNE2	-0.322802	1.76814	0.00162062	0.0170553
IL16	-0.377287	1.76814	0.00161937	0.0170553
SCAP	0.200243	1.76657	0.00162789	0.0171172
ZBED2	-0.760424	1.76546	0.00163312	0.0171611
GBAS	0.229642	1.76493	0.00163617	0.0171819
SLC29A1	0.260941	1.76428	0.00163967	0.0172075
FAM59A	-0.602818	1.76337	0.00164527	0.0172438
IL33	-0.853529	1.76337	0.00164484	0.0172438
GPR173	-0.611818	1.7624	0.00165108	0.0172823
CD96	-0.715709	1.7624	0.00165005	0.0172823
MCEE	0.277477	1.76144	0.00165794	0.0173204
DUSP10	-0.450166	1.76144	0.0016567	0.0173204
TMEM64	-0.780219	1.76144	0.00165901	0.0173204
HIST1H2AD	-0.800513	1.76144	0.00165899	0.0173204
L3MBTL3	-0.334299	1.76028	0.00166452	0.0173667
RELL2	0.517704	1.76017	0.00166602	0.0173711
LIPH	0.606616	1.75997	0.00166861	0.0173792
ITK	-0.755299	1.75997	0.00166894	0.0173792
ERCC1	0.24139	1.75981	0.0016717	0.0173855
HSPH1	-0.354778	1.75981	0.00167135	0.0173855
LDB2	-0.34252	1.75959	0.00167472	0.0173944
BMP7	-0.817816	1.75959	0.00167449	0.0173944
NUSAP1	-0.458299	1.75832	0.0016807	0.0174454
TRIP13	-0.396578	1.75757	0.0016847	0.0174757
TNFSF13	0.362364	1.75739	0.00168753	0.0174826
DDR2	-0.671437	1.75739	0.00168688	0.0174826
FAM174A	0.292891	1.75714	0.00168961	0.0174928
TIPARP	-0.371215	1.75561	0.00169667	0.0175547
CLEC10A	-0.903455	1.75477	0.00170104	0.0175887
TSR2	0.248541	1.75459	0.00170283	0.0175959
TPX2	-0.458962	1.7545	0.00170426	0.0175994
EMILIN1	-0.55607	1.75393	0.00170761	0.0176228
CKAP2	-0.309835	1.7536	0.00171241	0.0176362
NRG2	-0.762415	1.7536	0.00171058	0.0176362
SPIB	-0.794787	1.7536	0.00171253	0.0176362
ADAMDEC1	-0.864979	1.7536	0.00171328	0.0176362
ZNF101	-0.274893	1.75315	0.00171723	0.0176543
THBS2	-0.638064	1.75315	0.00171657	0.0176543
MGA	-0.311857	1.753	0.0017189	0.0176602
MGC12982	0.410853	1.75289	0.00172043	0.0176648
CDK2AP1	-0.210793	1.74991	0.00173338	0.0177864
C5orf55	0.384581	1.74939	0.00173801	0.0178077
PELP1	0.263353	1.74939	0.00173812	0.0178077
FAM48A	-0.239214	1.74939	0.00173876	0.0178077
DBP	0.399118	1.74774	0.0017465	0.0178756
ENPP4	0.527317	1.74659	0.00175223	0.0179229
SMAD2	-0.192577	1.74571	0.00175734	0.0179595
MBNL3	-0.710457	1.74571	0.00175803	0.0179595
SDPR	-0.663328	1.74345	0.00176829	0.0180529
PNPLA2	0.333247	1.74277	0.00177219	0.0180812
CST3	0.427721	1.7423	0.00177525	0.0181011
FN3K	0.35523	1.74223	0.00177698	0.0181037
C9orf156	0.209439	1.74223	0.00177776	0.0181037
TUBA4A	0.477412	1.74023	0.00178708	0.0181873
MORF4L1	-0.178906	1.73959	0.00179198	0.0182141
HAS3	-0.603698	1.73959	0.00179138	0.0182141
ANKRD6	-0.362595	1.73954	0.00179431	0.0182162
ACSL4	-0.426168	1.73954	0.00179444	0.0182162
ARID1A	-0.243935	1.73918	0.00179708	0.0182316
PKIG	0.33872	1.73888	0.00179945	0.0182442
MPPED2	-0.638808	1.73681	0.00180915	0.018331
CASP4	-0.277351	1.73564	0.00181519	0.0183807
EPHA10	0.542136	1.73348	0.00182538	0.0184723
TTC16	0.647525	1.73259	0.00183025	0.0185099
FAM105A	-0.468259	1.73127	0.00183698	0.0185664
ABCA13	-0.72857	1.73119	0.00183848	0.0185699
DERL2	0.240403	1.72997	0.00184485	0.0186221
HR	-0.704814	1.72997	0.00184595	0.0186221
SKA3	-0.415959	1.72986	0.00184757	0.0186268
SLC6A9	0.612127	1.72955	0.00185004	0.0186401
FAH	0.377559	1.72641	0.00186595	0.0187755
HS2ST1	-0.233288	1.72641	0.00186696	0.0187755
LOC154761	-0.444816	1.72641	0.00186814	0.0187755
MAN1A1	-0.619187	1.72641	0.00186736	0.0187755
GADD45A	-0.367189	1.72592	0.0018714	0.0187966
GLIPR1	-0.336157	1.72575	0.00187331	0.0188042
SFI1	0.335971	1.72535	0.00187737	0.0188215
C19orf70	0.327292	1.72535	0.00187671	0.0188215
HOMER1	-0.612461	1.72426	0.00188326	0.0188688
MAPRE2	-0.326652	1.72353	0.00188759	0.0189005
CPM	0.422512	1.72191	0.00189581	0.0189711
RTN4RL1	0.44534	1.72056	0.0019029	0.0190301
GPS2	0.268118	1.71933	0.00190947	0.019084
SHROOM1	1.00357	1.71793	0.00191683	0.0191458
BMPR2	-0.270868	1.71725	0.00192102	0.0191758
KBTBD10	0.477018	1.71701	0.00192564	0.0191863
SEMA4B	-0.312295	1.71701	0.00192485	0.0191863
UBASH3B	-0.395792	1.71701	0.00192427	0.0191863
LOC646999	-0.424342	1.71664	0.00192848	0.0192028
DNMT3B	-0.347057	1.716	0.00193248	0.0192307
ABCB7	0.190859	1.71592	0.00193643	0.0192345
S100PBP	-0.163303	1.71592	0.00193572	0.0192345
CFH	-0.488996	1.71592	0.0019361	0.0192345
POLQ	-0.479334	1.71589	0.0019389	0.019236
LIN7A	-0.992738	1.71589	0.00193896	0.019236
PGM1	0.270061	1.71577	0.00194264	0.019241
MED11	0.258984	1.71577	0.00194304	0.019241
DLK2	-0.754202	1.71577	0.0019412	0.019241
FOXN3	-0.346754	1.71544	0.00194572	0.0192557
KIAA0125	-0.891973	1.71521	0.00194794	0.0192659
SEPHS1	-0.162893	1.71497	0.00195124	0.0192766
PTMA	-0.219685	1.71497	0.00195141	0.0192766
CYP2A6	2.24056	1.71409	0.00195656	0.0193156
PRSS36	0.450398	1.71339	0.0019621	0.0193467
GK5	0.279638	1.71339	0.00196102	0.0193467
ADAMTS15	0.841066	1.71204	0.00197272	0.0194072
NENF	0.358657	1.71204	0.00197205	0.0194072
MLEC	0.259911	1.71204	0.00197292	0.0194072
HEXB	0.199288	1.71204	0.00197425	0.0194072
TH1L	-0.247556	1.71204	0.00197338	0.0194072
PCBP4	0.273885	1.7112	0.00197981	0.0194449
CRYZL1	0.167025	1.7112	0.00198048	0.0194449
LACRT	1.35608	1.71056	0.00198458	0.0194732
SSC5D	-0.531572	1.70964	0.00199001	0.0195147
LOC388789	0.264661	1.70841	0.00199686	0.0195699
FAT3	-0.714157	1.70754	0.00200208	0.0196092
RNASEH2C	0.368597	1.70525	0.00201386	0.0197127
CCDC34	-0.329964	1.70446	0.00201878	0.0197488
PION	0.34704	1.70358	0.00202408	0.0197887
DOM3Z	0.306906	1.70193	0.00203388	0.0198642
CDC6	-0.482738	1.70193	0.00203426	0.0198642
GMPPB	0.299479	1.70137	0.00203996	0.01989
CSE1L	-0.266849	1.70137	0.0020406	0.01989
CNIH3	-0.43796	1.70137	0.00203937	0.01989
C1orf66	0.313587	1.69879	0.00205512	0.0200085
KLK3	-1.00764	1.69879	0.00205523	0.0200085
USP19	0.168479	1.69859	0.00206067	0.0200176
FAM127C	-0.418651	1.69859	0.00206112	0.0200176
LGR5	-0.765486	1.69859	0.0020576	0.0200176
CSMD1	-0.900985	1.69859	0.00205974	0.0200176
ZNF321	0.373049	1.69781	0.00206606	0.0200535
LYPLAL1	0.237388	1.69669	0.00207266	0.0201054
LSAMP	-0.738427	1.69618	0.00207634	0.020129
DOC2A	0.838382	1.695	0.00208384	0.0201837
ATPAF2	0.293531	1.695	0.00208448	0.0201837
SASS6	-0.255951	1.6946	0.00208777	0.0202023
NACAD	-0.532641	1.6946	0.0020889	0.0202023
FAM222A-AS1	0.755026	1.69353	0.00209637	0.0202523
GSTM5	-0.835719	1.69353	0.00209658	0.0202523
GAD1	1.35862	1.69328	0.00210152	0.0202637
SYNE1	-0.374932	1.69328	0.00210002	0.0202637
RRM2	-0.524982	1.69328	0.00210076	0.0202637
KIF2C	-0.471083	1.69277	0.00210525	0.0202875
OR2B6	-0.705806	1.69271	0.00210682	0.0202905
MRPL54	0.322629	1.69213	0.00211089	0.0203177
LINC00893	0.621673	1.69176	0.00211769	0.0203346
GNPTG	0.287765	1.69176	0.00211658	0.0203346
CNOT10	0.157132	1.69176	0.0021173	0.0203346
INPP5F	-0.262216	1.69176	0.00211503	0.0203346
NKX2-2	1.29914	1.69151	0.00212276	0.0203464
MOAP1	0.222191	1.69151	0.00212194	0.0203464
FYN	-0.3167	1.69151	0.00212395	0.0203464
SEMA3D	-0.722326	1.69151	0.00212085	0.0203464
PNMAL1	-0.672862	1.69119	0.00212679	0.0203615
ATP6AP1L	0.322677	1.69054	0.00213476	0.0203918
SNAP47	0.206703	1.69054	0.00213155	0.0203918
POLR3G	-0.304537	1.69054	0.00213501	0.0203918
SFRP2	-0.750149	1.69054	0.00213385	0.0203918
LILRA2	0.474672	1.68965	0.00214065	0.0204336
FAM57B	0.819945	1.68831	0.00215219	0.0204971
TBC1D3	0.387921	1.68831	0.00214897	0.0204971
PDCD2	0.183605	1.68831	0.00215326	0.0204971
RBMXL1	-0.187363	1.68831	0.00215365	0.0204971
LPHN2	-0.455719	1.68831	0.00215141	0.0204971
TP53I11	0.242753	1.68815	0.00215568	0.0205044
TMEM145	0.941361	1.68766	0.00215978	0.0205279
COQ3	0.263015	1.68766	0.0021607	0.0205279
ACSM3	-0.537733	1.68748	0.00216283	0.0205361
VSIG4	0.493783	1.68482	0.00217741	0.0206624
STAT2	-0.202717	1.68478	0.00217891	0.0206644
CLEC5A	0.68142	1.68455	0.00218132	0.0206752
LRRC2	-0.637189	1.68378	0.00218648	0.0207119
TCL1A	-0.886473	1.68375	0.00218792	0.0207135
LASS4	0.40545	1.68336	0.0021937	0.0207317
FAM13C	-0.566323	1.68336	0.00219135	0.0207317
CCDC80	-0.591266	1.68336	0.00219291	0.0207317
CASC1	0.538972	1.67981	0.00221303	0.0209021
C6orf132	0.318286	1.67903	0.00221828	0.0209394
MMP14	-0.437907	1.67901	0.00222099	0.0209406
C6orf174	-0.572405	1.67901	0.0022197	0.0209406
FUCA2	0.244675	1.67788	0.00222809	0.0209953
RPS6KL1	0.536525	1.67675	0.00223519	0.0210498
GCM1	0.93488	1.67668	0.00223685	0.0210532
ANGPTL2	-0.473652	1.67632	0.00224002	0.0210708
DNAJC28	0.319659	1.67609	0.00224249	0.0210818
RGS18	-0.48898	1.67515	0.00224868	0.0211277
KLF10	-0.305225	1.67501	0.0022507	0.0211344
ADAM17	-0.293843	1.67501	0.00225202	0.0211344
SLC9A3-OT1	0.241648	1.6729	0.00226432	0.0212376
HIAT1	-0.224395	1.67244	0.00226801	0.0212598
C21orf57	0.341483	1.67142	0.00227468	0.02131
MXRA8	-0.465722	1.67021	0.00228236	0.0213695
CD19	-0.951364	1.67001	0.00228469	0.0213789
IL32	-0.477392	1.66999	0.00228612	0.0213799
ENO2	0.599053	1.66959	0.00228959	0.0214
SGEF	-0.512755	1.66885	0.00229482	0.0214365
CSNK1D	0.162861	1.66864	0.00229724	0.0214467
HTR7P1	0.554197	1.66768	0.00230368	0.0214944
TMEM63C	0.48733	1.66693	0.00230897	0.0215313
HMGCS2	2.00338	1.66685	0.00231207	0.0215353
ITGA4	-0.471917	1.66685	0.00231189	0.0215353
ADAM29	-0.898156	1.66655	0.00231497	0.0215499
PLA2G16	0.441819	1.66575	0.00232058	0.0215897
HIBCH	0.219088	1.66511	0.00232533	0.0216215
HOXA5	-0.582995	1.66431	0.002331	0.0216616
RASSF1	0.240288	1.66416	0.00233386	0.0216691
ZNF436	-0.251211	1.66416	0.00233448	0.0216691
SDC3	-0.297894	1.66404	0.00233645	0.0216749
RAD54L	-0.461573	1.66376	0.0023393	0.0216889
UCN	0.689389	1.66374	0.00234079	0.0216903
SMCR7	0.299196	1.66311	0.00234553	0.0217217
PRIMA1	-0.678113	1.66179	0.002354	0.0217877
LOXL3	0.389273	1.65946	0.002368	0.0219047
ITPRIPL1	-0.476624	1.65907	0.00237153	0.0219247
HIST1H2BN	-0.560272	1.659	0.00237323	0.0219279
MMP7	-0.788715	1.65809	0.0023796	0.0219742
2025-09-07	-0.171866	1.65775	0.00238553	0.0219912
RASL12	-0.360351	1.65775	0.00238355	0.0219912
NEFM	-0.671581	1.65775	0.00238533	0.0219912
PEMT	0.335188	1.65756	0.00238793	0.0220008
PRIM2	-0.213297	1.65728	0.00239082	0.0220149
MYH11	-0.7164	1.65428	0.00240879	0.0221677
RFT1	0.158899	1.65214	0.00242483	0.0222773
UBE2D1	-0.179851	1.65214	0.00242356	0.0222773
DKK3	-0.411117	1.65214	0.00242241	0.0222773
ZSWIM4	-0.248815	1.65038	0.00243603	0.0223674
ASB13	0.343072	1.65023	0.0024383	0.0223756
CCNA1	-0.630035	1.64987	0.00244171	0.0223942
LRRC14B	0.847653	1.64904	0.00244912	0.0224366
USE1	0.30088	1.64904	0.0024491	0.0224366
MTO1	0.166312	1.64671	0.00246652	0.0225576
FAM72B	-0.394646	1.64671	0.00246625	0.0225576
KCNA3	-0.641518	1.64671	0.00246502	0.0225576
SACS	-0.421825	1.64647	0.00246924	0.0225697
MCM9	0.285583	1.64463	0.00248254	0.0226656
FAM120B	0.212503	1.64463	0.00248182	0.0226656
ETNK2	-0.572385	1.64205	0.00249876	0.0228008
MFSD5	0.210193	1.64189	0.00250251	0.0228093
BEND6	-0.536877	1.64189	0.00250198	0.0228093
NTN1	0.685435	1.64045	0.00251301	0.0228852
HEXIM2	0.441322	1.64045	0.00251367	0.0228852
GGT5	-0.386927	1.63985	0.00251994	0.0229164
CSDA	-0.394751	1.63985	0.00251925	0.0229164
NUDT13	0.362419	1.63816	0.00253653	0.0230058
CCDC104	0.201275	1.63816	0.00253509	0.0230058
SMC6	-0.19484	1.63816	0.00253305	0.0230058
TMEM204	-0.33024	1.63816	0.00253505	0.0230058
ITGA11	-0.645236	1.63816	0.00253689	0.0230058
ANK1	-0.744223	1.63755	0.00254188	0.0230381
DUSP19	-0.275421	1.63691	0.0025471	0.0230725
ACADS	0.501403	1.63475	0.0025612	0.0231872
MAP1A	-0.401851	1.63435	0.00256503	0.0232089
WDR52	0.447703	1.63376	0.00256991	0.02324
DAAM1	-0.364484	1.63319	0.00257475	0.0232707
TMEM187	0.287489	1.6325	0.00258085	0.0233079
SKAP2	-0.354441	1.6325	0.00258436	0.0233079
ARHGEF4	-0.539386	1.6325	0.00258453	0.0233079
MT1X	-0.539965	1.6325	0.00258464	0.0233079
KLC4	0.240932	1.6315	0.00259296	0.0233616
ZNF700	0.217832	1.6315	0.00259361	0.0233616
DPP4	-0.633829	1.6315	0.00259493	0.0233616
ATP2B4	-0.347989	1.63098	0.00259948	0.0233895
ZNF503	0.614235	1.62978	0.00260812	0.0234542
TTC13	0.234922	1.62775	0.00262182	0.0235643
GJB5	-0.846277	1.6276	0.00262417	0.0235723
GSDMC	0.749476	1.62716	0.00262827	0.023596
FDX1	0.237826	1.62681	0.00263331	0.023615
GPKOW	0.185745	1.62681	0.00263228	0.023615
PSMD12	-0.288166	1.62677	0.00263504	0.0236174
CCDC61	0.364942	1.62399	0.00265371	0.0237687
CRELD1	0.249375	1.62399	0.00265498	0.0237687
GTF2F1	0.187407	1.62399	0.00265901	0.0237687
TSGA14	-0.233142	1.62399	0.00265928	0.0237687
XPR1	-0.322308	1.62399	0.00265905	0.0237687
SLC22A4	0.557541	1.62398	0.00266082	0.0237693
QTRT1	0.359491	1.62369	0.00266512	0.0237853
KCND1	-0.34922	1.62369	0.00266556	0.0237853
CD14	0.3714	1.62354	0.00266798	0.0237938
IFRD2	0.233607	1.62255	0.00267555	0.0238481
UQCRQ	0.347429	1.62172	0.00268307	0.0238938
SIPA1L1	-0.224499	1.62172	0.00268363	0.0238938
PNMT	-1.09718	1.62106	0.00268915	0.0239298
DYNC1LI2	-0.204867	1.62056	0.00269525	0.0239576
SLC41A2	-0.451816	1.62056	0.0026939	0.0239576
CTLA4	-0.681104	1.62055	0.00269678	0.0239581
GNPTAB	-0.279984	1.62036	0.00269943	0.0239684
NDC80	-0.432772	1.61996	0.00270339	0.0239903
SLC25A30	-0.269449	1.61866	0.00271301	0.0240625
TEKT3	0.644993	1.61842	0.00271599	0.0240757
CEP170	-0.306555	1.61826	0.00271849	0.0240847
ZBTB42	0.321869	1.6182	0.00272034	0.0240878
C15orf34	0.459602	1.61786	0.00272519	0.0241071
DCAF12	-0.204636	1.61786	0.0027255	0.0241071
C16orf86	0.443197	1.61633	0.00273657	0.0241918
C13orf27	-0.215196	1.61553	0.00274314	0.0242366
DPYD	-0.422823	1.61502	0.00274788	0.0242652
ASB14	0.324815	1.61475	0.0027511	0.0242803
LOC148696	0.692345	1.61443	0.0027595	0.0242978
C10orf116	0.633934	1.61443	0.0027606	0.0242978
ENC1	-0.367157	1.61443	0.00275625	0.0242978
PRDM6	-0.473546	1.61443	0.00275945	0.0242978
RND3	-0.501013	1.61443	0.00275921	0.0242978
RFC3	-0.253646	1.61395	0.00276518	0.0243249
ASPHD1	0.843021	1.61349	0.0027696	0.0243505
EFCAB12	0.664455	1.61212	0.00277991	0.0244278
SPON1	-0.60902	1.61209	0.00278161	0.0244294
CCDC127	0.194617	1.61165	0.00278746	0.0244542
PTPRH	-0.755087	1.61165	0.00278745	0.0244542
FAM164A	-0.552276	1.6113	0.00279123	0.024474
PDGFB	-0.283123	1.61113	0.00279382	0.0244834
NPAS2	0.591043	1.60899	0.00281333	0.0246045
MYH7B	0.558112	1.60899	0.00281224	0.0246045
C17orf107	0.507872	1.60899	0.00281127	0.0246045
SUPT16H	-0.163575	1.60899	0.00281372	0.0246045
KIAA1614	-0.358903	1.60757	0.00282447	0.024685
PEG10	-1.23993	1.60688	0.00283047	0.0247241
TRANK1	-0.309788	1.60653	0.00283431	0.0247443
ALS2CR4	-0.198748	1.60561	0.00284183	0.0247966
TMEM84	0.912738	1.60475	0.00285176	0.0248454
PELI1	-0.294184	1.60475	0.00285204	0.0248454
ARHGAP6	-0.425339	1.60475	0.0028493	0.0248454
ASF1B	-0.389226	1.60351	0.00286175	0.0249165
HOXA6	-0.649765	1.6035	0.00286341	0.0249175
LRP12	-0.428562	1.60127	0.00287967	0.0250456
PNPLA7	0.559459	1.6011	0.00288571	0.0250556
PPP1R8	-0.123877	1.6011	0.00288786	0.0250556
TMEM43	-0.183394	1.6011	0.0028905	0.0250556
TRIM5	-0.264456	1.6011	0.00288371	0.0250556
PPM1D	-0.341656	1.6011	0.00289168	0.0250556
ARL4A	-0.366926	1.6011	0.00288735	0.0250556
CLCA4	-0.742624	1.6011	0.0028914	0.0250556
PRSS27	0.549237	1.60099	0.00289511	0.025062
FBN1	-0.589574	1.60099	0.00289552	0.025062
COL5A1	-0.547273	1.59408	0.0029435	0.0254635
RAB24	0.318802	1.59323	0.00295621	0.0255135
FAM98C	0.297043	1.59323	0.00295698	0.0255135
GOSR2	0.182366	1.59323	0.00295431	0.0255135
SCLT1	-0.185464	1.59323	0.00295612	0.0255135
CORO1C	-0.242849	1.59323	0.00295717	0.0255135
AXL	-0.326873	1.59101	0.00297419	0.025644
SOX3	-0.782203	1.59101	0.00297547	0.025644
GVIN1	-0.621178	1.59062	0.0029798	0.0256676
FAM36A	0.305739	1.58982	0.00298685	0.0257146
HIST1H2BE	-0.532706	1.58943	0.00299115	0.025738
STAB2	-0.712968	1.58799	0.00300266	0.0258232
RAD51	-0.407695	1.58662	0.00301377	0.025905
UHRF1	-0.474389	1.58625	0.00301795	0.0259271
SDHAP3	0.337485	1.5846	0.00303105	0.0260258
CNTN1	-0.841331	1.58407	0.00303631	0.0260571
KLRK1	-0.638688	1.58347	0.00304218	0.0260936
RBM3	0.221845	1.58333	0.00304478	0.0261021
ADAMTS6	-0.491598	1.58125	0.003061	0.0262271
MFSD7	0.620648	1.58046	0.00306822	0.0262751
KLF9	-0.314651	1.58043	0.00307006	0.0262764
PRTG	-0.578065	1.58043	0.00307239	0.0262764
CD40LG	-0.720926	1.58043	0.00307326	0.0262764
LRRN2	0.583137	1.5788	0.00309137	0.0263755
GPC4	0.509034	1.5788	0.00309044	0.0263755
FH	0.21392	1.5788	0.00309039	0.0263755
GPR37	-0.610851	1.5788	0.00308832	0.0263755
C9orf37	0.325224	1.57835	0.00309784	0.0264027
2025-09-11	-0.343687	1.57835	0.00309716	0.0264027
UCP1	1.14572	1.57828	0.00310031	0.026407
HIST1H4H	-0.794927	1.57828	0.0031016	0.026407
CXCL17	1.19465	1.57779	0.00311163	0.0264366
SFRS5	0.25327	1.57779	0.00311138	0.0264366
CAPZA1	-0.188633	1.57779	0.00310949	0.0264366
NUP160	-0.224436	1.57779	0.00310709	0.0264366
PHYH	0.276679	1.57542	0.00313529	0.0265818
C2orf88	-0.42863	1.57542	0.00313158	0.0265818
EFHA2	-0.491341	1.57542	0.00313531	0.0265818
KRT86	-0.642931	1.57542	0.00313447	0.0265818
HOXA2	-0.583907	1.57508	0.00313934	0.026602
RASD2	0.413987	1.57413	0.00314953	0.0266604
GFPT2	-0.487293	1.57413	0.0031487	0.0266604
CLEC18B	-0.588005	1.57298	0.00315955	0.0267312
NCR3	-0.632998	1.57253	0.0031645	0.026759
PTEN	-0.224198	1.57231	0.00316772	0.0267723
COL18A1	-0.361531	1.57202	0.00317156	0.0267907
EIF3G	0.246309	1.57099	0.0031807	0.0268539
ZCWPW2	0.322682	1.57094	0.00318278	0.0268574
FANCF	-0.191067	1.5708	0.00318544	0.0268658
MTHFD1	-0.182253	1.5663	0.00322029	0.0271456
PSMA4	-0.205014	1.56566	0.0032267	0.0271854
GPR18	-0.547039	1.56547	0.00322983	0.0271976
DGKD	0.331711	1.56542	0.00323187	0.0272006
PRICKLE4	0.550681	1.56401	0.00324407	0.027289
THAP2	-0.270992	1.56216	0.0032596	0.0274054
TMEM19	-0.24061	1.56214	0.00326289	0.0274071
PODN	-0.548303	1.56214	0.00326319	0.0274071
C1QTNF7	0.694193	1.56162	0.00326877	0.0274397
NCRNA00107	0.503302	1.56022	0.00328767	0.0275284
TEF	0.288139	1.56022	0.00328787	0.0275284
EFHC1	0.286614	1.56022	0.00328682	0.0275284
NFKBIL2	-0.396094	1.56022	0.00328616	0.0275284
RIMS4	-0.977506	1.56022	0.00328259	0.0275284
PCMT1	0.21094	1.56012	0.0032937	0.0275344
CENPA	-0.469648	1.56012	0.00329211	0.0275344
TOP2A	-0.543103	1.56012	0.00329055	0.0275344
COL10A1	-0.718493	1.55863	0.00330673	0.0276291
SNX22	-0.336312	1.55856	0.00330898	0.0276336
UBE2E3	-0.401668	1.55752	0.00331868	0.0277002
PSMB6	0.26078	1.55642	0.00333049	0.0277701
SEC22C	0.185755	1.55642	0.0033292	0.0277701
LRRC29	0.38683	1.55615	0.00333431	0.0277877
SIM2	0.796623	1.55412	0.00335509	0.0279176
CD8B	-0.663011	1.55412	0.00335402	0.0279176
CYP4F22	-1.10406	1.55412	0.00335381	0.0279176
VWCE	0.541492	1.55336	0.00337174	0.0279668
TTC23L	0.526745	1.55336	0.00336774	0.0279668
C22orf32	0.291164	1.55336	0.00337312	0.0279668
TMEM218	0.222102	1.55336	0.00337246	0.0279668
NLGN3	-0.353347	1.55336	0.00337129	0.0279668
JPH4	-0.391895	1.55336	0.00336615	0.0279668
SAMD9	-0.492125	1.55336	0.00336674	0.0279668
LRRC1	-0.245086	1.55298	0.00337781	0.0279913
LOC730101	0.405228	1.5527	0.00338173	0.0280094
OGT	0.251204	1.55236	0.00338609	0.0280311
NFYB	-0.126988	1.55017	0.00340494	0.0281727
TGFB1I1	-0.353452	1.54944	0.00341241	0.0282201
CTSO	-0.238165	1.54672	0.00343564	0.0283977
MAP2K4	0.354271	1.5466	0.00344186	0.0284055
TLN2	-0.320529	1.5466	0.00344151	0.0284055
ADAM23	-0.632404	1.5466	0.00344143	0.0284055
MORN4	0.24915	1.54475	0.0034601	0.0285268
TJAP1	0.199861	1.54475	0.00346	0.0285268
C19orf39	0.256139	1.54472	0.00346265	0.0285284
SKIV2L	0.19111	1.54472	0.00346524	0.0285284
SLC36A1	-0.340339	1.54472	0.00346559	0.0285284
KIDINS220	-0.274863	1.54442	0.00346981	0.0285486
FAM125A	0.270389	1.54367	0.00347753	0.0285975
SAT2	0.276616	1.54354	0.00348097	0.0286065
GBA2	0.215973	1.54354	0.00348393	0.0286065
TNFRSF9	-0.697563	1.54354	0.00348319	0.0286065
UACA	-0.246281	1.54339	0.00348685	0.0286159
HOPX	-0.442335	1.54163	0.00350282	0.0287324
C21orf2	0.371383	1.54092	0.0035103	0.0287791
FLJ43663	0.376305	1.5388	0.00352925	0.0289198
DOCK7	-0.276321	1.53872	0.00353171	0.0289253
ZNF608	-0.592222	1.53793	0.00353993	0.0289779
CCNG2	-0.299222	1.53711	0.00355022	0.0290327
SYTL5	-0.792887	1.53711	0.00355016	0.0290327
NDUFA7	0.312644	1.53677	0.00355482	0.0290556
XPO1	-0.15549	1.53605	0.00356256	0.0291041
CATSPER2	0.366562	1.53583	0.00356973	0.0291185
DBF4	-0.222098	1.53583	0.00356889	0.0291185
KLHL2	-0.321184	1.53583	0.00356672	0.0291185
SPAST	-0.175927	1.53511	0.00358106	0.0291668
DOK6	-0.452594	1.53511	0.00357753	0.0291668
NBPF14	-0.46046	1.53511	0.00358076	0.0291668
SACM1L	0.201908	1.53496	0.00358412	0.029177
PCDHGB4	-0.832647	1.53342	0.00359863	0.0292803
DDX60L	-0.390991	1.53342	0.00360051	0.0292809
ZNF639	-0.268231	1.53308	0.00360511	0.0293036
SLC25A20	0.258257	1.53296	0.00360795	0.0293118
PSMB1	0.230452	1.53215	0.00361649	0.0293665
WTAP	0.141721	1.53198	0.00361968	0.0293777
CD226	-0.519122	1.53192	0.00362206	0.0293822
ZNF146	-0.204189	1.53181	0.00362474	0.0293892
RYR3	-0.471834	1.52949	0.00364602	0.0295468
SLC12A6	-0.291135	1.52944	0.00364825	0.0295501
RAB11FIP1	-0.525254	1.52897	0.00365406	0.0295823
NCS1	-0.333822	1.52798	0.00366421	0.0296497
TSC22D2	-0.233603	1.52786	0.00366706	0.0296579
ENPEP	-0.370642	1.52766	0.00367058	0.0296715
[truncated: 14,153 more rows]

## Sheet: TNBC - METABRIC Pathways
Figure 1 METABRIC TNBC GSEA
pathway	pval	padj	log2err	ES	NES	gmt
SMID_BREAST_CANCER_BASAL_DN	4.1285e-15	7.10928e-12	0.996986	0.623092	2.9975	c2.all.v2023.2.Hs.symbols.gmt
NAKAYAMA_SOFT_TISSUE_TUMORS_PCA1_UP	2.32877e-09	1.71864e-06	0.774939	0.734878	2.72675	c2.all.v2023.2.Hs.symbols.gmt
SCHUETZ_BREAST_CANCER_DUCTAL_INVASIVE_UP	7.55808e-09	4.88063e-06	0.74774	0.634464	2.66251	c2.all.v2023.2.Hs.symbols.gmt
DOANE_BREAST_CANCER_ESR1_UP	5.66635e-08	3.25248e-05	0.719513	0.706299	2.66112	c2.all.v2023.2.Hs.symbols.gmt
GAURNIER_PSMD4_TARGETS	1.62458e-07	7.62962e-05	0.690133	0.778911	2.59857	c2.all.v2023.2.Hs.symbols.gmt
LIEN_BREAST_CARCINOMA_METAPLASTIC_VS_DUCTAL_DN	4.41654e-07	0.000190132	0.674963	0.617941	2.47993	c2.all.v2023.2.Hs.symbols.gmt
SMID_BREAST_CANCER_RELAPSE_IN_BONE_UP	1.78518e-06	0.000614817	0.643552	0.730468	2.45898	c2.all.v2023.2.Hs.symbols.gmt
BASSO_CD40_SIGNALING_UP	3.4482e-06	0.00111334	0.627257	0.757694	2.4403	c2.all.v2023.2.Hs.symbols.gmt
THUM_SYSTOLIC_HEART_FAILURE_UP	1.36855e-06	0.000504995	0.643552	0.582266	2.4302	c2.all.v2023.2.Hs.symbols.gmt				-
LIM_MAMMARY_LUMINAL_MATURE_UP	5.32724e-06	0.00161885	0.610527	0.751105	2.3739	c2.all.v2023.2.Hs.symbols.gmt
GOBP_ANTIGEN_PROCESSING_AND_PRESENTATION_OF_PEPTIDE_ANTIGEN	1.42175e-05	0.0395205	0.593325	0.815241	2.32111	c5.all.v2023.2.Hs.symbols.gmt
LIU_OVARIAN_CANCER_TUMORS_AND_XENOGRAFTS_XDGS_DN	8.21126e-11	1.00173e-07	0.839089	0.424093	2.28606	c2.all.v2023.2.Hs.symbols.gmt
GSE25123_WT_VS_PPARG_KO_MACROPHAGE_DN	6.4741e-06	0.0198129	0.610527	0.841611	2.28432	c7.all.v2023.2.Hs.symbols.gmt
GOBP_ANTIGEN_PROCESSING_AND_PRESENTATION_OF_EXOGENOUS_ANTIGEN	1.66649e-05	0.0395205	0.57561	0.855856	2.27347	c5.all.v2023.2.Hs.symbols.gmt
GOBP_ANTIGEN_PROCESSING_AND_PRESENTATION_OF_EXOGENOUS_PEPTIDE_ANTIGEN	1.66649e-05	0.0395205	0.57561	0.855856	2.27347	c5.all.v2023.2.Hs.symbols.gmt
GSE3400_UNTREATED_VS_IFNB_TREATED_MEF_DN	7.75457e-06	0.0198129	0.593325	0.76436	2.26743	c7.all.v2023.2.Hs.symbols.gmt
GOBP_ANTIGEN_PROCESSING_AND_PRESENTATION	2.88291e-05	0.0395205	0.57561	0.723601	2.24674	c5.all.v2023.2.Hs.symbols.gmt
SMID_BREAST_CANCER_ERBB2_UP	1.53237e-05	0.00359828	0.57561	0.605041	2.245	c2.all.v2023.2.Hs.symbols.gmt
GOMF_MHC_CLASS_II_PROTEIN_COMPLEX_BINDING	5.63845e-05	0.0491878	0.557332	0.837053	2.22352	c5.all.v2023.2.Hs.symbols.gmt
KEGG_SYSTEMIC_LUPUS_ERYTHEMATOSUS	5.04709e-05	0.0097898	0.557332	0.795512	2.21015	c2.all.v2023.2.Hs.symbols.gmt
KEGG_ANTIGEN_PROCESSING_AND_PRESENTATION	8.25798e-05	0.0129275	0.538434	0.815038	2.20368	c2.all.v2023.2.Hs.symbols.gmt
WP_ALLOGRAFT_REJECTION	0.000176073	0.0221852	0.518848	0.669725	2.20222	c2.all.v2023.2.Hs.symbols.gmt
GOBP_ANTIGEN_PROCESSING_AND_PRESENTATION_OF_EXOGENOUS_PEPTIDE_ANTIGEN_VIA_MHC_CLASS_II	4.79292e-05	0.0491878	0.557332	0.854573	2.19786	c5.all.v2023.2.Hs.symbols.gmt
GOCC_MHC_CLASS_II_PROTEIN_COMPLEX	4.79292e-05	0.0491878	0.557332	0.854573	2.19786	c5.all.v2023.2.Hs.symbols.gmt
SMID_BREAST_CANCER_RELAPSE_IN_LUNG_DN	5.79954e-05	0.0103312	0.557332	0.746587	2.1941	c2.all.v2023.2.Hs.symbols.gmt
CHARAFE_BREAST_CANCER_LUMINAL_VS_BASAL_UP	0.000151084	0.0207536	0.518848	0.651702	2.19383	c2.all.v2023.2.Hs.symbols.gmt
KEGG_VIRAL_MYOCARDITIS	6.59201e-05	0.0113514	0.538434	0.744063	2.18668	c2.all.v2023.2.Hs.symbols.gmt
WUNDER_INFLAMMATORY_RESPONSE_AND_CHOLESTEROL_UP	0.000205945	0.024426	0.518848	0.699703	2.17511	c2.all.v2023.2.Hs.symbols.gmt
REACTOME_INTERFERON_GAMMA_SIGNALING	0.000301293	0.0299323	0.498493	0.689932	2.14473	c2.all.v2023.2.Hs.symbols.gmt
KEGG_ALLOGRAFT_REJECTION	0.000156676	0.0207536	0.518848	0.820795	2.14241	c2.all.v2023.2.Hs.symbols.gmt
KEGG_AUTOIMMUNE_THYROID_DISEASE	0.000156676	0.0207536	0.518848	0.820795	2.14241	c2.all.v2023.2.Hs.symbols.gmt
KEGG_GRAFT_VERSUS_HOST_DISEASE	0.000156676	0.0207536	0.518848	0.820795	2.14241	c2.all.v2023.2.Hs.symbols.gmt
KEGG_TYPE_I_DIABETES_MELLITUS	0.000156676	0.0207536	0.518848	0.820795	2.14241	c2.all.v2023.2.Hs.symbols.gmt
KEGG_MEDICUS_REFERENCE_ANTIGEN_PROCESSING_AND_PRESENTATION_BY_MHC_CLASS_II_MOLECULES	4.98416e-05	0.0097898	0.557332	0.854573	2.13889	c2.all.v2023.2.Hs.symbols.gmt
REACTOME_MHC_CLASS_II_ANTIGEN_PRESENTATION	0.000141165	0.0207536	0.518848	0.769533	2.13798	c2.all.v2023.2.Hs.symbols.gmt
SMID_BREAST_CANCER_LUMINAL_A_UP	0.00035124	0.0336019	0.498493	0.60156	2.12416	c2.all.v2023.2.Hs.symbols.gmt
GOBP_POSITIVE_REGULATION_OF_IMMUNE_RESPONSE	2.08811e-05	0.0395205	0.57561	0.490217	2.10359	c5.all.v2023.2.Hs.symbols.gmt
HALLMARK_ALLOGRAFT_REJECTION	0.000127112	0.00622849	0.518848	0.57798	2.10105	h.all.v2022.1.Hs.symbols.gmt
MCLACHLAN_DENTAL_CARIES_UP	5.72098e-06	0.00163279	0.610527	0.459536	2.08233	c2.all.v2023.2.Hs.symbols.gmt
VANTVEER_BREAST_CANCER_ESR1_UP	0.000467089	0.0393291	0.498493	0.722751	2.06589	c2.all.v2023.2.Hs.symbols.gmt
DOANE_BREAST_CANCER_CLASSES_UP	0.000429926	0.0370166	0.498493	0.702618	2.06488	c2.all.v2023.2.Hs.symbols.gmt
KEGG_ASTHMA	0.000285817	0.0295306	0.498493	0.824129	2.06269	c2.all.v2023.2.Hs.symbols.gmt
WIELAND_UP_BY_HBV_INFECTION	0.000171425	0.0221395	0.518848	0.55313	2.05238	c2.all.v2023.2.Hs.symbols.gmt
GOBP_POSITIVE_REGULATION_OF_IMMUNE_SYSTEM_PROCESS	1.2138e-05	0.0395205	0.593325	0.440733	2.03523	c5.all.v2023.2.Hs.symbols.gmt
KEGG_MEDICUS_PATHOGEN_HTLV_1_TAX_TO_NFY_MEDIATED_TRANSCRIPTION	0.000312755	0.0304848	0.498493	0.853293	2.01821	c2.all.v2023.2.Hs.symbols.gmt
DEURIG_T_CELL_PROLYMPHOCYTIC_LEUKEMIA_DN	0.000549178	0.0450326	0.477271	0.547066	2.01557	c2.all.v2023.2.Hs.symbols.gmt
JAATINEN_HEMATOPOIETIC_STEM_CELL_DN	0.000401395	0.0357853	0.498493	0.49045	2.00657	c2.all.v2023.2.Hs.symbols.gmt
SANSOM_APC_TARGETS_DN	0.000401771	0.0357853	0.498493	0.506037	2.00013	c2.all.v2023.2.Hs.symbols.gmt
HP_EXCESSIVE_DAYTIME_SOMNOLENCE	2.85883e-05	0.0395205	0.57561	0.96185	1.91661	c5.all.v2023.2.Hs.symbols.gmt
HP_PROMINENT_NASAL_BRIDGE	5.38129e-05	0.0491878	0.557332	-0.977369	-1.70798	c5.all.v2023.2.Hs.symbols.gmt
TURASHVILI_BREAST_DUCTAL_CARCINOMA_VS_DUCTAL_NORMAL_DN	0.000398613	0.0357853	0.498493	-0.465273	-1.89157	c2.all.v2023.2.Hs.symbols.gmt
CHARAFE_BREAST_CANCER_LUMINAL_VS_BASAL_DN	0.000279246	0.0294405	0.498493	-0.48064	-1.90714	c2.all.v2023.2.Hs.symbols.gmt
SABATES_COLORECTAL_ADENOMA_UP	0.000642013	0.049502	0.477271	-0.557041	-1.92051	c2.all.v2023.2.Hs.symbols.gmt
HALLMARK_E2F_TARGETS	0.000979354	0.0239942	0.45506	-0.774775	-1.94902	h.all.v2022.1.Hs.symbols.gmt
KOINUMA_TARGETS_OF_SMAD2_OR_SMAD3	0.000274037	0.0294405	0.498493	-0.52065	-1.95529	c2.all.v2023.2.Hs.symbols.gmt
LIM_MAMMARY_LUMINAL_MATURE_DN	0.000270358	0.0294405	0.498493	-0.662011	-1.95706	c2.all.v2023.2.Hs.symbols.gmt
FISCHER_G2_M_CELL_CYCLE	0.000592842	0.0471173	0.477271	-0.766896	-1.96586	c2.all.v2023.2.Hs.symbols.gmt
MORI_IMMATURE_B_LYMPHOCYTE_DN	0.00047201	0.0393291	0.498493	-0.771314	-1.97718	c2.all.v2023.2.Hs.symbols.gmt
MARSON_BOUND_BY_E2F4_UNSTIMULATED	0.000605474	0.0473921	0.477271	-0.714118	-1.98804	c2.all.v2023.2.Hs.symbols.gmt
DURCHDEWALD_SKIN_CARCINOGENESIS_DN	0.000560777	0.0452653	0.477271	-0.739154	-2.00608	c2.all.v2023.2.Hs.symbols.gmt
YANG_BREAST_CANCER_ESR1_DN	0.000395182	0.0357853	0.498493	-0.758976	-2.00915	c2.all.v2023.2.Hs.symbols.gmt
SHEDDEN_LUNG_CANCER_POOR_SURVIVAL_A6	0.000298716	0.0299323	0.498493	-0.580628	-2.015	c2.all.v2023.2.Hs.symbols.gmt
MTOR_UP.V1_UP	0.000254899	0.023833	0.498493	-0.693272	-2.01792	c6.all.v2023.2.Hs.symbols.gmt
TURASHVILI_BREAST_LOBULAR_CARCINOMA_VS_DUCTAL_NORMAL_DN	0.000206486	0.024426	0.518848	-0.561375	-2.02353	c2.all.v2023.2.Hs.symbols.gmt
HOLLERN_SQUAMOUS_BREAST_TUMOR	0.00023155	0.0260041	0.518848	-0.585313	-2.03126	c2.all.v2023.2.Hs.symbols.gmt
LEE_BMP2_TARGETS_DN	0.000427642	0.0370166	0.498493	-0.631505	-2.0382	c2.all.v2023.2.Hs.symbols.gmt
BENPORATH_ES_CORE_NINE_CORRELATED	0.000210284	0.024426	0.518848	-0.714491	-2.04447	c2.all.v2023.2.Hs.symbols.gmt
SMID_BREAST_CANCER_LUMINAL_B_DN	1.26547e-07	6.53744e-05	0.690133	-0.43044	-2.04797	c2.all.v2023.2.Hs.symbols.gmt
SMID_BREAST_CANCER_RELAPSE_IN_BRAIN_UP	7.33009e-05	0.0118987	0.538434	-0.695799	-2.05694	c2.all.v2023.2.Hs.symbols.gmt
PUJANA_CHEK2_PCC_NETWORK	0.00021277	0.024426	0.518848	-0.669192	-2.0573	c2.all.v2023.2.Hs.symbols.gmt
KRAS.LUNG_UP.V1_DN	5.58134e-05	0.0104371	0.557332	-0.661826	-2.10206	c6.all.v2023.2.Hs.symbols.gmt
VECCHI_GASTRIC_CANCER_EARLY_UP	5.30612e-05	0.0097898	0.557332	-0.552008	-2.11808	c2.all.v2023.2.Hs.symbols.gmt
ROSTY_CERVICAL_CANCER_PROLIFERATION_CLUSTER	7.37043e-05	0.0118987	0.538434	-0.78733	-2.13683	c2.all.v2023.2.Hs.symbols.gmt
WHITEFORD_PEDIATRIC_CANCER_MARKERS	5.16989e-05	0.0097898	0.557332	-0.770365	-2.14462	c2.all.v2023.2.Hs.symbols.gmt
GSE36476_CTRL_VS_TSST_ACT_40H_MEMORY_CD4_TCELL_YOUNG_DN	2.88916e-05	0.0387333	0.57561	-0.791	-2.15368	c7.all.v2023.2.Hs.symbols.gmt
HORIUCHI_WTAP_TARGETS_DN	5.03061e-05	0.0097898	0.557332	-0.687032	-2.17497	c2.all.v2023.2.Hs.symbols.gmt
GSE33292_WT_VS_TCF1_KO_DN3_THYMOCYTE_DN	3.03196e-05	0.0387333	0.57561	-0.757571	-2.18444	c7.all.v2023.2.Hs.symbols.gmt
GOBERT_OLIGODENDROCYTE_DIFFERENTIATION_UP	1.6763e-05	0.00376511	0.57561	-0.634636	-2.18803	c2.all.v2023.2.Hs.symbols.gmt
FISCHER_DREAM_TARGETS	7.4581e-06	0.00192643	0.610527	-0.740447	-2.18893	c2.all.v2023.2.Hs.symbols.gmt
MEBARKI_HCC_PROGENITOR_FZD8CRD_UP	1.4376e-05	0.00353648	0.593325	-0.673881	-2.2035	c2.all.v2023.2.Hs.symbols.gmt
TURASHVILI_BREAST_DUCTAL_CARCINOMA_VS_LOBULAR_NORMAL_DN	6.00525e-06	0.00163279	0.610527	-0.671207	-2.26493	c2.all.v2023.2.Hs.symbols.gmt
SENGUPTA_NASOPHARYNGEAL_CARCINOMA_WITH_LMP1_DN	7.55952e-07	0.000300404	0.659444	-0.580982	-2.27813	c2.all.v2023.2.Hs.symbols.gmt
DOANE_BREAST_CANCER_ESR1_DN	7.65362e-10	6.58977e-07	0.801216	-0.753499	-2.65034	c2.all.v2023.2.Hs.symbols.gmt
VANTVEER_BREAST_CANCER_ESR1_DN	9.69545e-11	1.00173e-07	0.839089	-0.701508	-2.66393	c2.all.v2023.2.Hs.symbols.gmt
SMID_BREAST_CANCER_RELAPSE_IN_BONE_DN	5.60667e-16	1.4482e-12	1.02767	-0.646771	-2.82856	c2.all.v2023.2.Hs.symbols.gmt
SMID_BREAST_CANCER_BASAL_UP	8.75717e-29	4.52396e-25	1.39519	-0.688052	-3.21034	c2.all.v2023.2.Hs.symbols.gmt

[truncated: 3 more sheets: ER+ - METABRIC Pathways, Basal - TCGA Pathways, LumA - TCGA Pathways]
