# Supplementary material for: Cell populations in human breast cancers are molecularly and biologically distinct with age
Source: Nat Aging. 2025 Nov 4;5(12):2546–63. doi: 10.1038/s43587-025-00984-1 (PMC12705435; doi:10.1038/s43587-025-00984-1)
Supplement: Supplementary file 5 — ASPEN ARPs for Hallmark pathways (corresponds to Fig. 3). Numerical values from ASPEN analysis of Hallmark pathways for each cell type analyzed, the correlation comparing Seurat-identified signature score and donor age, as well as the normalized enrichment score from GSEA analysis and adjusted p-value. [file 43587_2025_984_MOESM5_ESM.xlsx]

## Sheet: Table Legend
ASPEN ARPs for Hallmark pathways (Corresponds to Fig. 3). Numerical values from ASPEN analysis of Hallmark pathways for each cell type analyzed, the correlation comparing Seurat-identified signature score and donor age, as well as the normalized enrichment score from GSEA analysis and adjusted p-value.

## Sheet: TNBC
Figure 3: ASPEN NES, TNBC
Pathway	Celltype	Cor	Enrich_Score	Padj
ADIPOGENESIS	B cells Memory	0.379228	0	> 0.05
ADIPOGENESIS	B cells Naive	-0.256643	NA	> 0.05
ADIPOGENESIS	CAFs MSC iCAF-like	-0.178488	0	> 0.05
ADIPOGENESIS	CAFs myCAF-like	-0.620685	0	> 0.05
ADIPOGENESIS	Cancer Basal SC	0.507676	0	> 0.05
ADIPOGENESIS	Cancer Cycling	0.453511	0	> 0.05
ADIPOGENESIS	Cancer Her2 SC	0.00887221	0	> 0.05
ADIPOGENESIS	Cancer LumA SC	0.188877	NA	> 0.05
ADIPOGENESIS	Cancer LumB SC	0.299495	0	> 0.05
ADIPOGENESIS	Cycling PVL	0.866832	0	> 0.05
ADIPOGENESIS	Cycling T-cells	-0.266679	0	> 0.05
ADIPOGENESIS	Cycling Myeloid	-0.252245	0	NS
ADIPOGENESIS	DCs	0.178622	0	> 0.05
ADIPOGENESIS	Endothelial ACKR1	-0.211086	0	0
ADIPOGENESIS	Endothelial CXCL12	-0.226116	0	0
ADIPOGENESIS	Endothelial Lymphatic LYVE1	-0.194043	0	0
ADIPOGENESIS	Endothelial RGS5	-0.048616	0	0
ADIPOGENESIS	Luminal Progenitors	-0.22943	0	> 0.05
ADIPOGENESIS	Macrophage	0.344779	0	0
ADIPOGENESIS	Mature Luminal	-0.46383	NA	> 0.05
ADIPOGENESIS	Monocyte	0.227438	0	0
ADIPOGENESIS	Myoepithelial	-0.325552	NA	> 0.05
ADIPOGENESIS	NK cells	0.103677	0	> 0.05
ADIPOGENESIS	NKT cells	0.0119131	0	> 0.05
ADIPOGENESIS	Plasmablasts	0.134742	NA	> 0.05
ADIPOGENESIS	PVL Differentiated	-0.0735198	0	> 0.05
ADIPOGENESIS	PVL Immature	0.148937	0	> 0.05
ADIPOGENESIS	T cells CD4+	-0.0694949	0	> 0.05
ADIPOGENESIS	T cells CD8+	-0.112696	0	> 0.05
ALLOGRAFT REJECTION	B cells Memory	0.0705719	0	> 0.05
ALLOGRAFT REJECTION	B cells Naive	0.0528687	NA	> 0.05
ALLOGRAFT REJECTION	CAFs MSC iCAF-like	0.611806	2.81143	4.19327e-17
ALLOGRAFT REJECTION	CAFs myCAF-like	0.558359	2.32646	5.03743e-10
ALLOGRAFT REJECTION	Cancer Basal SC	0.653039	1.95467	4.70602e-06
ALLOGRAFT REJECTION	Cancer Cycling	0.538254	2.28971	4.62596e-10
ALLOGRAFT REJECTION	Cancer Her2 SC	0.599582	0	> 0.05
ALLOGRAFT REJECTION	Cancer LumA SC	0.569073	NA	> 0.05
ALLOGRAFT REJECTION	Cancer LumB SC	0.512656	0	> 0.05
ALLOGRAFT REJECTION	Cycling PVL	0.277863	0	> 0.05
ALLOGRAFT REJECTION	Cycling T-cells	0.246164	0	> 0.05
ALLOGRAFT REJECTION	Cycling Myeloid	0.00476634	0	NS
ALLOGRAFT REJECTION	DCs	0.104937	0	> 0.05
ALLOGRAFT REJECTION	Endothelial ACKR1	-0.109102	0	0
ALLOGRAFT REJECTION	Endothelial CXCL12	-0.137133	0	0
ALLOGRAFT REJECTION	Endothelial Lymphatic LYVE1	0.114376	0	0
ALLOGRAFT REJECTION	Endothelial RGS5	-0.185202	0	0
ALLOGRAFT REJECTION	Luminal Progenitors	-0.0437221	0	> 0.05
ALLOGRAFT REJECTION	Macrophage	0.130762	0	0
ALLOGRAFT REJECTION	Mature Luminal	0.337132	NA	> 0.05
ALLOGRAFT REJECTION	Monocyte	0.0806264	0	0
ALLOGRAFT REJECTION	Myoepithelial	-0.201112	NA	> 0.05
ALLOGRAFT REJECTION	NK cells	0.3947	0	> 0.05
ALLOGRAFT REJECTION	NKT cells	0.348359	0	> 0.05
ALLOGRAFT REJECTION	Plasmablasts	0.125739	NA	> 0.05
ALLOGRAFT REJECTION	PVL Differentiated	0.412435	1.67613	0.000426271
ALLOGRAFT REJECTION	PVL Immature	0.210978	0	> 0.05
ALLOGRAFT REJECTION	T cells CD4+	0.351078	1.56624	0.000254645
ALLOGRAFT REJECTION	T cells CD8+	0.289547	1.36533	0.0456748
ANDROGEN RESPONSE	B cells Memory	0.351624	0	> 0.05
ANDROGEN RESPONSE	B cells Naive	0.333699	NA	> 0.05
ANDROGEN RESPONSE	CAFs MSC iCAF-like	0.411395	1.53381	0.0125344
ANDROGEN RESPONSE	CAFs myCAF-like	0.49066	1.64606	0.0023467
ANDROGEN RESPONSE	Cancer Basal SC	0.122806	0	> 0.05
ANDROGEN RESPONSE	Cancer Cycling	0.115119	0	> 0.05
ANDROGEN RESPONSE	Cancer Her2 SC	-0.0554368	0	> 0.05
ANDROGEN RESPONSE	Cancer LumA SC	-0.182864	NA	> 0.05
ANDROGEN RESPONSE	Cancer LumB SC	-0.0510421	0	> 0.05
ANDROGEN RESPONSE	Cycling PVL	0.505246	0	> 0.05
ANDROGEN RESPONSE	Cycling T-cells	0.108296	0	> 0.05
ANDROGEN RESPONSE	Cycling Myeloid	-0.00372185	0	NS
ANDROGEN RESPONSE	DCs	0.289974	0	> 0.05
ANDROGEN RESPONSE	Endothelial ACKR1	0.168728	0	0
ANDROGEN RESPONSE	Endothelial CXCL12	0.423034	0	0
ANDROGEN RESPONSE	Endothelial Lymphatic LYVE1	-0.156513	0	0
ANDROGEN RESPONSE	Endothelial RGS5	-0.0274963	0	0
ANDROGEN RESPONSE	Luminal Progenitors	-0.267555	0	> 0.05
ANDROGEN RESPONSE	Macrophage	0.184878	0	0
ANDROGEN RESPONSE	Mature Luminal	-0.381592	NA	> 0.05
ANDROGEN RESPONSE	Monocyte	0.246881	0	0
ANDROGEN RESPONSE	Myoepithelial	0.12123	NA	> 0.05
ANDROGEN RESPONSE	NK cells	0.293228	0	> 0.05
ANDROGEN RESPONSE	NKT cells	0.472901	0	> 0.05
ANDROGEN RESPONSE	Plasmablasts	0.172277	NA	> 0.05
ANDROGEN RESPONSE	PVL Differentiated	0.498851	0	> 0.05
ANDROGEN RESPONSE	PVL Immature	0.434872	0	> 0.05
ANDROGEN RESPONSE	T cells CD4+	0.341653	0	> 0.05
ANDROGEN RESPONSE	T cells CD8+	0.258282	0	> 0.05
ANGIOGENESIS	B cells Memory	0.263913	0	> 0.05
ANGIOGENESIS	B cells Naive	-0.020763	NA	> 0.05
ANGIOGENESIS	CAFs MSC iCAF-like	-0.193499	0	> 0.05
ANGIOGENESIS	CAFs myCAF-like	-0.356691	0	> 0.05
ANGIOGENESIS	Cancer Basal SC	0.485446	2.66496	5.14096e-09
ANGIOGENESIS	Cancer Cycling	0.30994	2.27492	8.34304e-05
ANGIOGENESIS	Cancer Her2 SC	0.48289	2.50197	4.52297e-05
ANGIOGENESIS	Cancer LumA SC	0.193164	NA	> 0.05
ANGIOGENESIS	Cancer LumB SC	0.225332	0	> 0.05
ANGIOGENESIS	Cycling PVL	0.533694	0	> 0.05
ANGIOGENESIS	Cycling T-cells	-0.458626	0	> 0.05
ANGIOGENESIS	Cycling Myeloid	0.302818	0	NS
ANGIOGENESIS	DCs	0.275486	0	> 0.05
ANGIOGENESIS	Endothelial ACKR1	0.729749	0	0
ANGIOGENESIS	Endothelial CXCL12	0.692961	0	0
ANGIOGENESIS	Endothelial Lymphatic LYVE1	-0.231637	0	0
ANGIOGENESIS	Endothelial RGS5	0.504534	0	0
ANGIOGENESIS	Luminal Progenitors	0.478205	0	> 0.05
ANGIOGENESIS	Macrophage	0.314545	0	0
ANGIOGENESIS	Mature Luminal	0.600105	NA	> 0.05
ANGIOGENESIS	Monocyte	0.259407	0	0
ANGIOGENESIS	Myoepithelial	-0.142487	NA	> 0.05
ANGIOGENESIS	NK cells	-0.245387	0	> 0.05
ANGIOGENESIS	NKT cells	-0.4702	0	> 0.05
ANGIOGENESIS	Plasmablasts	-0.0197981	NA	> 0.05
ANGIOGENESIS	PVL Differentiated	0.509256	0	> 0.05
ANGIOGENESIS	PVL Immature	0.460592	0	> 0.05
ANGIOGENESIS	T cells CD4+	-0.235954	0	> 0.05
ANGIOGENESIS	T cells CD8+	-0.396185	0	> 0.05
APICAL JUNCTION	B cells Memory	0.411008	1.48828	0.00321449
APICAL JUNCTION	B cells Naive	-0.399305	NA	> 0.05
APICAL JUNCTION	CAFs MSC iCAF-like	0.521699	1.32115	0.0408109
APICAL JUNCTION	CAFs myCAF-like	0.399503	1.7213	0.000458011
APICAL JUNCTION	Cancer Basal SC	0.544328	2.22159	5.14096e-09
APICAL JUNCTION	Cancer Cycling	0.590251	2.15173	2.06878e-08
APICAL JUNCTION	Cancer Her2 SC	0.2488	1.51294	0.00436551
APICAL JUNCTION	Cancer LumA SC	0.465344	NA	> 0.05
APICAL JUNCTION	Cancer LumB SC	0.488738	0	> 0.05
APICAL JUNCTION	Cycling PVL	0.570006	0	> 0.05
APICAL JUNCTION	Cycling T-cells	0.324388	0	> 0.05
APICAL JUNCTION	Cycling Myeloid	0.437431	0	NS
APICAL JUNCTION	DCs	0.213941	0	> 0.05
APICAL JUNCTION	Endothelial ACKR1	0.64857	0	0
APICAL JUNCTION	Endothelial CXCL12	0.528679	0	0
APICAL JUNCTION	Endothelial Lymphatic LYVE1	-0.146477	0	0
APICAL JUNCTION	Endothelial RGS5	0.641364	0	0
APICAL JUNCTION	Luminal Progenitors	0.0330858	0	> 0.05
APICAL JUNCTION	Macrophage	0.671107	0	0
APICAL JUNCTION	Mature Luminal	-0.269761	NA	> 0.05
APICAL JUNCTION	Monocyte	0.525524	0	0
APICAL JUNCTION	Myoepithelial	-0.312271	NA	> 0.05
APICAL JUNCTION	NK cells	0.373371	0	> 0.05
APICAL JUNCTION	NKT cells	0.411585	0	> 0.05
APICAL JUNCTION	Plasmablasts	-0.312064	NA	> 0.05
APICAL JUNCTION	PVL Differentiated	0.294061	0	> 0.05
APICAL JUNCTION	PVL Immature	0.353717	0	> 0.05
APICAL JUNCTION	T cells CD4+	0.133364	0	> 0.05
APICAL JUNCTION	T cells CD8+	0.238862	0	> 0.05
APICAL SURFACE	B cells Memory	0.374842	0	> 0.05
APICAL SURFACE	B cells Naive	-0.103893	NA	> 0.05
APICAL SURFACE	CAFs MSC iCAF-like	0.46484	0	> 0.05
APICAL SURFACE	CAFs myCAF-like	0.641939	0	> 0.05
APICAL SURFACE	Cancer Basal SC	0.21276	0	> 0.05
APICAL SURFACE	Cancer Cycling	0.0916918	0	> 0.05
APICAL SURFACE	Cancer Her2 SC	0.442679	0	> 0.05
APICAL SURFACE	Cancer LumA SC	0.370432	NA	> 0.05
APICAL SURFACE	Cancer LumB SC	-0.144112	0	> 0.05
APICAL SURFACE	Cycling PVL	0.511618	0	> 0.05
APICAL SURFACE	Cycling T-cells	0.294128	0	> 0.05
APICAL SURFACE	Cycling Myeloid	0.251349	0	NS
APICAL SURFACE	DCs	0.336093	0	> 0.05
APICAL SURFACE	Endothelial ACKR1	0.661856	0	0
APICAL SURFACE	Endothelial CXCL12	0.423857	0	0
APICAL SURFACE	Endothelial Lymphatic LYVE1	-0.201223	0	0
APICAL SURFACE	Endothelial RGS5	0.45241	0	0
APICAL SURFACE	Luminal Progenitors	0.409242	0	> 0.05
APICAL SURFACE	Macrophage	0.487554	0	0
APICAL SURFACE	Mature Luminal	-0.269768	NA	> 0.05
APICAL SURFACE	Monocyte	0.248582	0	0
APICAL SURFACE	Myoepithelial	0.217019	NA	> 0.05
APICAL SURFACE	NK cells	0.513509	0	> 0.05
APICAL SURFACE	NKT cells	0.259382	0	> 0.05
APICAL SURFACE	Plasmablasts	-0.186489	NA	> 0.05
APICAL SURFACE	PVL Differentiated	0.296775	0	> 0.05
APICAL SURFACE	PVL Immature	0.539718	0	> 0.05
APICAL SURFACE	T cells CD4+	0.00750453	0	> 0.05
APICAL SURFACE	T cells CD8+	0.280371	0	> 0.05
APOPTOSIS	B cells Memory	0.685837	1.74313	4.18797e-06
APOPTOSIS	B cells Naive	0.510326	NA	> 0.05
APOPTOSIS	CAFs MSC iCAF-like	-0.111479	1.35582	0.0202235
APOPTOSIS	CAFs myCAF-like	0.210039	1.75639	0.00063809
APOPTOSIS	Cancer Basal SC	0.574748	1.9739	6.19062e-06
APOPTOSIS	Cancer Cycling	0.559414	1.95565	8.36575e-06
APOPTOSIS	Cancer Her2 SC	0.453277	2.28465	4.24327e-08
APOPTOSIS	Cancer LumA SC	0.497488	NA	> 0.05
APOPTOSIS	Cancer LumB SC	0.419718	1.75434	0.000832403
APOPTOSIS	Cycling PVL	0.450607	0	> 0.05
APOPTOSIS	Cycling T-cells	0.397838	0	> 0.05
APOPTOSIS	Cycling Myeloid	0.233654	0	NS
APOPTOSIS	DCs	0.271543	0	> 0.05
APOPTOSIS	Endothelial ACKR1	-0.0899668	0	0
APOPTOSIS	Endothelial CXCL12	0.101725	0	0
APOPTOSIS	Endothelial Lymphatic LYVE1	-0.413751	0	0
APOPTOSIS	Endothelial RGS5	0.122458	0	0
APOPTOSIS	Luminal Progenitors	-0.0202285	0	> 0.05
APOPTOSIS	Macrophage	0.161723	0	0
APOPTOSIS	Mature Luminal	-0.447503	NA	> 0.05
APOPTOSIS	Monocyte	0.0738554	0	0
APOPTOSIS	Myoepithelial	-0.0911522	NA	> 0.05
APOPTOSIS	NK cells	0.483499	0	> 0.05
APOPTOSIS	NKT cells	0.316532	0	> 0.05
APOPTOSIS	Plasmablasts	0.200805	NA	> 0.05
APOPTOSIS	PVL Differentiated	0.399898	0	> 0.05
APOPTOSIS	PVL Immature	0.191672	0	> 0.05
APOPTOSIS	T cells CD4+	0.595858	1.68775	7.45511e-05
APOPTOSIS	T cells CD8+	0.498156	1.7742	1.82394e-05
BILE ACID METABOLISM	B cells Memory	-0.0586754	0	> 0.05
BILE ACID METABOLISM	B cells Naive	-0.298642	NA	> 0.05
BILE ACID METABOLISM	CAFs MSC iCAF-like	-0.236355	0	> 0.05
BILE ACID METABOLISM	CAFs myCAF-like	-0.507098	0	> 0.05
BILE ACID METABOLISM	Cancer Basal SC	-0.604102	0	> 0.05
BILE ACID METABOLISM	Cancer Cycling	-0.711117	0	> 0.05
BILE ACID METABOLISM	Cancer Her2 SC	-0.549983	0	> 0.05
BILE ACID METABOLISM	Cancer LumA SC	-0.407264	NA	> 0.05
BILE ACID METABOLISM	Cancer LumB SC	-0.542942	0	> 0.05
BILE ACID METABOLISM	Cycling PVL	-0.536708	0	> 0.05
BILE ACID METABOLISM	Cycling T-cells	-0.0049526	0	> 0.05
BILE ACID METABOLISM	Cycling Myeloid	-0.0886536	0	NS
BILE ACID METABOLISM	DCs	0.0673564	0	> 0.05
BILE ACID METABOLISM	Endothelial ACKR1	-0.346237	0	0
BILE ACID METABOLISM	Endothelial CXCL12	-0.456837	0	0
BILE ACID METABOLISM	Endothelial Lymphatic LYVE1	-0.0303336	0	0
BILE ACID METABOLISM	Endothelial RGS5	-0.421164	0	0
BILE ACID METABOLISM	Luminal Progenitors	0.515088	0	> 0.05
BILE ACID METABOLISM	Macrophage	0.360638	0	0
BILE ACID METABOLISM	Mature Luminal	-0.0686757	NA	> 0.05
BILE ACID METABOLISM	Monocyte	0.545103	0	0
BILE ACID METABOLISM	Myoepithelial	0.0136065	NA	> 0.05
BILE ACID METABOLISM	NK cells	0.0230719	0	> 0.05
BILE ACID METABOLISM	NKT cells	0.02904	0	> 0.05
BILE ACID METABOLISM	Plasmablasts	-0.100934	NA	> 0.05
BILE ACID METABOLISM	PVL Differentiated	-0.616394	0	> 0.05
BILE ACID METABOLISM	PVL Immature	-0.384823	0	> 0.05
BILE ACID METABOLISM	T cells CD4+	0.136583	0	> 0.05
BILE ACID METABOLISM	T cells CD8+	-0.0400689	0	> 0.05
CHOLESTEROL HOMEOSTASIS	B cells Memory	0.534933	0	> 0.05
CHOLESTEROL HOMEOSTASIS	B cells Naive	-0.209662	NA	> 0.05
CHOLESTEROL HOMEOSTASIS	CAFs MSC iCAF-like	0.200161	0	> 0.05
CHOLESTEROL HOMEOSTASIS	CAFs myCAF-like	0.636422	0	> 0.05
CHOLESTEROL HOMEOSTASIS	Cancer Basal SC	0.112664	0	> 0.05
CHOLESTEROL HOMEOSTASIS	Cancer Cycling	0.0567366	0	> 0.05
CHOLESTEROL HOMEOSTASIS	Cancer Her2 SC	0.107585	0	> 0.05
CHOLESTEROL HOMEOSTASIS	Cancer LumA SC	0.0099058	NA	> 0.05
CHOLESTEROL HOMEOSTASIS	Cancer LumB SC	0.0401002	0	> 0.05
CHOLESTEROL HOMEOSTASIS	Cycling PVL	0.384076	0	> 0.05
CHOLESTEROL HOMEOSTASIS	Cycling T-cells	0.0859009	0	> 0.05
CHOLESTEROL HOMEOSTASIS	Cycling Myeloid	-0.289459	0	NS
CHOLESTEROL HOMEOSTASIS	DCs	0.326329	0	> 0.05
CHOLESTEROL HOMEOSTASIS	Endothelial ACKR1	-0.527138	0	0
CHOLESTEROL HOMEOSTASIS	Endothelial CXCL12	-0.340605	0	0
CHOLESTEROL HOMEOSTASIS	Endothelial Lymphatic LYVE1	-0.55743	0	0
CHOLESTEROL HOMEOSTASIS	Endothelial RGS5	-0.284694	0	0
CHOLESTEROL HOMEOSTASIS	Luminal Progenitors	-0.15539	0	> 0.05
CHOLESTEROL HOMEOSTASIS	Macrophage	0.084784	0	0
CHOLESTEROL HOMEOSTASIS	Mature Luminal	-0.290731	NA	> 0.05
CHOLESTEROL HOMEOSTASIS	Monocyte	0.279972	0	0
CHOLESTEROL HOMEOSTASIS	Myoepithelial	-0.0327353	NA	> 0.05
CHOLESTEROL HOMEOSTASIS	NK cells	0.430456	0	> 0.05
CHOLESTEROL HOMEOSTASIS	NKT cells	0.390609	0	> 0.05
CHOLESTEROL HOMEOSTASIS	Plasmablasts	-0.14174	NA	> 0.05
CHOLESTEROL HOMEOSTASIS	PVL Differentiated	-0.169792	0	> 0.05
CHOLESTEROL HOMEOSTASIS	PVL Immature	-0.262927	0	> 0.05
CHOLESTEROL HOMEOSTASIS	T cells CD4+	-0.062607	0	> 0.05
CHOLESTEROL HOMEOSTASIS	T cells CD8+	0.0807188	0	> 0.05
COAGULATION	B cells Memory	0.428373	1.88777	3.13976e-06
COAGULATION	B cells Naive	-0.0940333	NA	> 0.05
COAGULATION	CAFs MSC iCAF-like	0.0506362	0	> 0.05
COAGULATION	CAFs myCAF-like	0.455063	1.54746	0.00995165
COAGULATION	Cancer Basal SC	0.531613	2.12698	4.17926e-06
COAGULATION	Cancer Cycling	0.415682	2.34708	2.14284e-08
COAGULATION	Cancer Her2 SC	0.547122	2.50666	3.5887e-08
COAGULATION	Cancer LumA SC	0.342242	NA	> 0.05
COAGULATION	Cancer LumB SC	0.424975	2.23509	1.53729e-05
COAGULATION	Cycling PVL	0.377145	0	> 0.05
COAGULATION	Cycling T-cells	-0.293172	0	> 0.05
COAGULATION	Cycling Myeloid	0.500865	0	NS
COAGULATION	DCs	0.48035	0	> 0.05
COAGULATION	Endothelial ACKR1	0.365217	0	0
COAGULATION	Endothelial CXCL12	0.469127	0	0
COAGULATION	Endothelial Lymphatic LYVE1	-0.30876	0	0
COAGULATION	Endothelial RGS5	0.631155	0	0
COAGULATION	Luminal Progenitors	0.259721	0	> 0.05
COAGULATION	Macrophage	0.316688	0	0
COAGULATION	Mature Luminal	0.0649103	NA	> 0.05
COAGULATION	Monocyte	0.665604	0	0
COAGULATION	Myoepithelial	-0.0827973	NA	> 0.05
COAGULATION	NK cells	-0.205422	0	> 0.05
COAGULATION	NKT cells	0.207962	0	> 0.05
COAGULATION	Plasmablasts	-0.143693	NA	> 0.05
COAGULATION	PVL Differentiated	0.533867	0	> 0.05
COAGULATION	PVL Immature	0.470422	0	> 0.05
COAGULATION	T cells CD4+	-0.199206	0	> 0.05
COAGULATION	T cells CD8+	-0.169916	0	> 0.05
COMPLEMENT	B cells Memory	0.635479	2.11972	9.25142e-14
COMPLEMENT	B cells Naive	-0.175315	NA	> 0.05
COMPLEMENT	CAFs MSC iCAF-like	0.308371	1.82978	1.7023e-05
COMPLEMENT	CAFs myCAF-like	0.491481	1.7647	0.000128606
COMPLEMENT	Cancer Basal SC	0.304685	1.72747	0.000310289
COMPLEMENT	Cancer Cycling	0.254081	2.0753	1.5216e-07
COMPLEMENT	Cancer Her2 SC	0.279708	1.68056	0.000258217
COMPLEMENT	Cancer LumA SC	0.352071	NA	> 0.05
COMPLEMENT	Cancer LumB SC	0.287728	1.50459	0.0186375
COMPLEMENT	Cycling PVL	0.294252	0	> 0.05
COMPLEMENT	Cycling T-cells	0.50288	0	> 0.05
COMPLEMENT	Cycling Myeloid	0.652339	0	NS
COMPLEMENT	DCs	0.549204	0	> 0.05
COMPLEMENT	Endothelial ACKR1	0.340964	0	0
COMPLEMENT	Endothelial CXCL12	0.328567	0	0
COMPLEMENT	Endothelial Lymphatic LYVE1	0.0898476	0	0
COMPLEMENT	Endothelial RGS5	0.607244	0	0
COMPLEMENT	Luminal Progenitors	0.281898	0	> 0.05
COMPLEMENT	Macrophage	0.459315	0	0
COMPLEMENT	Mature Luminal	0.181945	NA	> 0.05
COMPLEMENT	Monocyte	0.619665	0	0
COMPLEMENT	Myoepithelial	0.153834	NA	> 0.05
COMPLEMENT	NK cells	0.662394	0	> 0.05
COMPLEMENT	NKT cells	0.752528	0	> 0.05
COMPLEMENT	Plasmablasts	0.103633	NA	> 0.05
COMPLEMENT	PVL Differentiated	0.628571	0	> 0.05
COMPLEMENT	PVL Immature	0.409879	0	> 0.05
COMPLEMENT	T cells CD4+	0.500483	1.43973	0.00454677
COMPLEMENT	T cells CD8+	0.686044	1.70583	4.13129e-05
DNA REPAIR	B cells Memory	-0.0548337	0	> 0.05
DNA REPAIR	B cells Naive	0.00877205	NA	> 0.05
DNA REPAIR	CAFs MSC iCAF-like	0.563415	0	> 0.05
DNA REPAIR	CAFs myCAF-like	0.493529	0	> 0.05
DNA REPAIR	Cancer Basal SC	0.314133	0	> 0.05
DNA REPAIR	Cancer Cycling	0.363785	0	> 0.05
DNA REPAIR	Cancer Her2 SC	-0.0510033	0	> 0.05
DNA REPAIR	Cancer LumA SC	0.0252222	NA	> 0.05
DNA REPAIR	Cancer LumB SC	0.22843	0	> 0.05
DNA REPAIR	Cycling PVL	0.794422	0	> 0.05
DNA REPAIR	Cycling T-cells	0.63362	0	> 0.05
DNA REPAIR	Cycling Myeloid	0.492913	0	NS
DNA REPAIR	DCs	0.339464	0	> 0.05
DNA REPAIR	Endothelial ACKR1	0.0402335	0	0
DNA REPAIR	Endothelial CXCL12	-0.0500931	0	0
DNA REPAIR	Endothelial Lymphatic LYVE1	0.183323	0	0
DNA REPAIR	Endothelial RGS5	0.17421	0	0
DNA REPAIR	Luminal Progenitors	-0.260433	0	> 0.05
DNA REPAIR	Macrophage	0.182441	0	0
DNA REPAIR	Mature Luminal	-0.352984	NA	> 0.05
DNA REPAIR	Monocyte	0.24056	0	0
DNA REPAIR	Myoepithelial	-0.292203	NA	> 0.05
DNA REPAIR	NK cells	0.147411	0	> 0.05
DNA REPAIR	NKT cells	0.174973	0	> 0.05
DNA REPAIR	Plasmablasts	-0.047774	NA	> 0.05
DNA REPAIR	PVL Differentiated	-0.156202	0	> 0.05
DNA REPAIR	PVL Immature	0.186096	0	> 0.05
DNA REPAIR	T cells CD4+	0.179199	0	> 0.05
DNA REPAIR	T cells CD8+	0.186636	0	> 0.05
E2F TARGETS	B cells Memory	-0.145648	0	> 0.05
E2F TARGETS	B cells Naive	0.0755582	NA	> 0.05
E2F TARGETS	CAFs MSC iCAF-like	0.490643	2.17851	5.20855e-09
E2F TARGETS	CAFs myCAF-like	-0.00611495	0	> 0.05
E2F TARGETS	Cancer Basal SC	-0.28859	-1.60168	0.00064114
E2F TARGETS	Cancer Cycling	0.462113	0	> 0.05
E2F TARGETS	Cancer Her2 SC	0.0261708	0	> 0.05
E2F TARGETS	Cancer LumA SC	-0.179587	NA	> 0.05
E2F TARGETS	Cancer LumB SC	0.346246	0	> 0.05
E2F TARGETS	Cycling PVL	0.556537	0	> 0.05
E2F TARGETS	Cycling T-cells	0.64725	1.8019	5.60102e-08
E2F TARGETS	Cycling Myeloid	0.44644	0	NS
E2F TARGETS	DCs	0.518997	1.65453	4.44608e-05
E2F TARGETS	Endothelial ACKR1	-0.315909	0	0
E2F TARGETS	Endothelial CXCL12	-0.410727	0	0
E2F TARGETS	Endothelial Lymphatic LYVE1	-0.0380581	0	0
E2F TARGETS	Endothelial RGS5	-0.224625	0	0
E2F TARGETS	Luminal Progenitors	0.300463	0	> 0.05
E2F TARGETS	Macrophage	-0.383592	0	0
E2F TARGETS	Mature Luminal	0.670838	NA	> 0.05
E2F TARGETS	Monocyte	-0.235679	0	0
E2F TARGETS	Myoepithelial	0.584044	NA	> 0.05
E2F TARGETS	NK cells	-0.144828	0	> 0.05
E2F TARGETS	NKT cells	0.0261231	0	> 0.05
E2F TARGETS	Plasmablasts	0.00145054	NA	> 0.05
E2F TARGETS	PVL Differentiated	-0.086925	0	> 0.05
E2F TARGETS	PVL Immature	-0.295201	0	> 0.05
E2F TARGETS	T cells CD4+	0.0420551	0	> 0.05
E2F TARGETS	T cells CD8+	-0.00980819	0	> 0.05
EPITHELIAL MESENCHYMAL TRANSITION	B cells Memory	0.328983	0	> 0.05
EPITHELIAL MESENCHYMAL TRANSITION	B cells Naive	-0.0628792	NA	> 0.05
EPITHELIAL MESENCHYMAL TRANSITION	CAFs MSC iCAF-like	0.106347	1.65108	0.000449816
EPITHELIAL MESENCHYMAL TRANSITION	CAFs myCAF-like	0.239157	1.93202	2.22172e-06
EPITHELIAL MESENCHYMAL TRANSITION	Cancer Basal SC	0.616464	3.45261	3.88066e-42
EPITHELIAL MESENCHYMAL TRANSITION	Cancer Cycling	0.615036	3.51509	2.29872e-39
EPITHELIAL MESENCHYMAL TRANSITION	Cancer Her2 SC	0.6393	4.22592	3.13985e-34
EPITHELIAL MESENCHYMAL TRANSITION	Cancer LumA SC	0.517036	NA	> 0.05
EPITHELIAL MESENCHYMAL TRANSITION	Cancer LumB SC	0.631339	4.14995	4.32222e-28
EPITHELIAL MESENCHYMAL TRANSITION	Cycling PVL	0.458714	0	> 0.05
EPITHELIAL MESENCHYMAL TRANSITION	Cycling T-cells	-0.105426	0	> 0.05
EPITHELIAL MESENCHYMAL TRANSITION	Cycling Myeloid	-0.030603	0	NS
EPITHELIAL MESENCHYMAL TRANSITION	DCs	0.0121311	0	> 0.05
EPITHELIAL MESENCHYMAL TRANSITION	Endothelial ACKR1	0.777005	0	0
EPITHELIAL MESENCHYMAL TRANSITION	Endothelial CXCL12	0.819522	0	0
EPITHELIAL MESENCHYMAL TRANSITION	Endothelial Lymphatic LYVE1	-0.261206	0	0
EPITHELIAL MESENCHYMAL TRANSITION	Endothelial RGS5	0.817197	0	0
EPITHELIAL MESENCHYMAL TRANSITION	Luminal Progenitors	0.390996	0	> 0.05
EPITHELIAL MESENCHYMAL TRANSITION	Macrophage	0.335427	0	0
EPITHELIAL MESENCHYMAL TRANSITION	Mature Luminal	0.107814	NA	> 0.05
EPITHELIAL MESENCHYMAL TRANSITION	Monocyte	0.234218	0	0
EPITHELIAL MESENCHYMAL TRANSITION	Myoepithelial	-0.266684	NA	> 0.05
EPITHELIAL MESENCHYMAL TRANSITION	NK cells	0.183	0	> 0.05
EPITHELIAL MESENCHYMAL TRANSITION	NKT cells	0.0309658	0	> 0.05
EPITHELIAL MESENCHYMAL TRANSITION	Plasmablasts	-0.0700755	NA	> 0.05
EPITHELIAL MESENCHYMAL TRANSITION	PVL Differentiated	0.471639	0	> 0.05
EPITHELIAL MESENCHYMAL TRANSITION	PVL Immature	0.376622	0	> 0.05
EPITHELIAL MESENCHYMAL TRANSITION	T cells CD4+	0.0418812	0	> 0.05
EPITHELIAL MESENCHYMAL TRANSITION	T cells CD8+	-0.0154608	0	> 0.05
ESTROGEN RESPONSE EARLY	B cells Memory	0.19361	0	> 0.05
ESTROGEN RESPONSE EARLY	B cells Naive	-0.0306195	NA	> 0.05
ESTROGEN RESPONSE EARLY	CAFs MSC iCAF-like	0.195585	0	> 0.05
ESTROGEN RESPONSE EARLY	CAFs myCAF-like	0.581761	0	> 0.05
ESTROGEN RESPONSE EARLY	Cancer Basal SC	-0.047513	0	> 0.05
ESTROGEN RESPONSE EARLY	Cancer Cycling	-0.188435	0	> 0.05
ESTROGEN RESPONSE EARLY	Cancer Her2 SC	-0.109078	0	> 0.05
ESTROGEN RESPONSE EARLY	Cancer LumA SC	-0.308541	NA	> 0.05
ESTROGEN RESPONSE EARLY	Cancer LumB SC	-0.482917	0	> 0.05
ESTROGEN RESPONSE EARLY	Cycling PVL	-0.4801	0	> 0.05
ESTROGEN RESPONSE EARLY	Cycling T-cells	-0.130658	0	> 0.05
ESTROGEN RESPONSE EARLY	Cycling Myeloid	-0.234714	0	NS
ESTROGEN RESPONSE EARLY	DCs	0.0978259	0	> 0.05
ESTROGEN RESPONSE EARLY	Endothelial ACKR1	0.0139966	0	0
ESTROGEN RESPONSE EARLY	Endothelial CXCL12	0.0821934	0	0
ESTROGEN RESPONSE EARLY	Endothelial Lymphatic LYVE1	-0.362445	0	0
ESTROGEN RESPONSE EARLY	Endothelial RGS5	0.202791	0	0
ESTROGEN RESPONSE EARLY	Luminal Progenitors	-0.257817	0	> 0.05
ESTROGEN RESPONSE EARLY	Macrophage	-0.175369	0	0
ESTROGEN RESPONSE EARLY	Mature Luminal	-0.536114	NA	> 0.05
ESTROGEN RESPONSE EARLY	Monocyte	0.0103195	0	0
ESTROGEN RESPONSE EARLY	Myoepithelial	0.165567	NA	> 0.05
ESTROGEN RESPONSE EARLY	NK cells	0.51038	0	> 0.05
ESTROGEN RESPONSE EARLY	NKT cells	0.0943679	0	> 0.05
ESTROGEN RESPONSE EARLY	Plasmablasts	-0.163515	NA	> 0.05
ESTROGEN RESPONSE EARLY	PVL Differentiated	0.638983	0	> 0.05
ESTROGEN RESPONSE EARLY	PVL Immature	0.590884	0	> 0.05
ESTROGEN RESPONSE EARLY	T cells CD4+	0.230381	0	> 0.05
ESTROGEN RESPONSE EARLY	T cells CD8+	0.152134	0	> 0.05
ESTROGEN RESPONSE LATE	B cells Memory	0.407564	0	> 0.05
ESTROGEN RESPONSE LATE	B cells Naive	-0.110361	NA	> 0.05
ESTROGEN RESPONSE LATE	CAFs MSC iCAF-like	0.242478	1.32434	0.0398195
ESTROGEN RESPONSE LATE	CAFs myCAF-like	0.570618	0	> 0.05
ESTROGEN RESPONSE LATE	Cancer Basal SC	-0.0786591	0	> 0.05
ESTROGEN RESPONSE LATE	Cancer Cycling	-0.0924075	0	> 0.05
ESTROGEN RESPONSE LATE	Cancer Her2 SC	-0.227607	0	> 0.05
ESTROGEN RESPONSE LATE	Cancer LumA SC	-0.279678	NA	> 0.05
ESTROGEN RESPONSE LATE	Cancer LumB SC	-0.340244	0	> 0.05
ESTROGEN RESPONSE LATE	Cycling PVL	0.28793	0	> 0.05
ESTROGEN RESPONSE LATE	Cycling T-cells	0.5579	0	> 0.05
ESTROGEN RESPONSE LATE	Cycling Myeloid	0.104079	0	NS
ESTROGEN RESPONSE LATE	DCs	0.425651	0	> 0.05
ESTROGEN RESPONSE LATE	Endothelial ACKR1	-0.222232	0	0
ESTROGEN RESPONSE LATE	Endothelial CXCL12	-0.358102	0	0
ESTROGEN RESPONSE LATE	Endothelial Lymphatic LYVE1	-0.325267	0	0
ESTROGEN RESPONSE LATE	Endothelial RGS5	-0.125424	0	0
ESTROGEN RESPONSE LATE	Luminal Progenitors	-0.0322458	0	> 0.05
ESTROGEN RESPONSE LATE	Macrophage	0.429209	0	0
ESTROGEN RESPONSE LATE	Mature Luminal	-0.527902	NA	> 0.05
ESTROGEN RESPONSE LATE	Monocyte	0.480193	0	0
ESTROGEN RESPONSE LATE	Myoepithelial	-0.0104485	NA	> 0.05
ESTROGEN RESPONSE LATE	NK cells	0.712845	0	> 0.05
ESTROGEN RESPONSE LATE	NKT cells	0.311711	0	> 0.05
ESTROGEN RESPONSE LATE	Plasmablasts	-0.205247	NA	> 0.05
ESTROGEN RESPONSE LATE	PVL Differentiated	0.40024	0	> 0.05
ESTROGEN RESPONSE LATE	PVL Immature	0.296717	0	> 0.05
ESTROGEN RESPONSE LATE	T cells CD4+	0.436901	0	> 0.05
ESTROGEN RESPONSE LATE	T cells CD8+	0.430275	0	> 0.05
FATTY ACID METABOLISM	B cells Memory	0.407128	0	> 0.05
FATTY ACID METABOLISM	B cells Naive	-0.206124	NA	> 0.05
FATTY ACID METABOLISM	CAFs MSC iCAF-like	-0.526732	0	> 0.05
FATTY ACID METABOLISM	CAFs myCAF-like	-0.632755	0	> 0.05
FATTY ACID METABOLISM	Cancer Basal SC	0.394196	0	> 0.05
FATTY ACID METABOLISM	Cancer Cycling	0.452024	0	> 0.05
FATTY ACID METABOLISM	Cancer Her2 SC	-0.0565503	0	> 0.05
FATTY ACID METABOLISM	Cancer LumA SC	0.136991	NA	> 0.05
FATTY ACID METABOLISM	Cancer LumB SC	0.466095	0	> 0.05
FATTY ACID METABOLISM	Cycling PVL	0.847166	0	> 0.05
FATTY ACID METABOLISM	Cycling T-cells	0.449455	0	> 0.05
FATTY ACID METABOLISM	Cycling Myeloid	0.294724	0	NS
FATTY ACID METABOLISM	DCs	0.113194	0	> 0.05
FATTY ACID METABOLISM	Endothelial ACKR1	-0.391027	0	0
FATTY ACID METABOLISM	Endothelial CXCL12	-0.397379	0	0
FATTY ACID METABOLISM	Endothelial Lymphatic LYVE1	-0.34343	0	0
FATTY ACID METABOLISM	Endothelial RGS5	-0.155545	0	0
FATTY ACID METABOLISM	Luminal Progenitors	-0.178622	0	> 0.05
FATTY ACID METABOLISM	Macrophage	0.127595	0	0
FATTY ACID METABOLISM	Mature Luminal	-0.507358	NA	> 0.05
FATTY ACID METABOLISM	Monocyte	0.157087	0	0
FATTY ACID METABOLISM	Myoepithelial	-0.655163	NA	> 0.05
FATTY ACID METABOLISM	NK cells	0.206979	0	> 0.05
FATTY ACID METABOLISM	NKT cells	0.246692	0	> 0.05
FATTY ACID METABOLISM	Plasmablasts	-0.248711	NA	> 0.05
FATTY ACID METABOLISM	PVL Differentiated	-0.36894	0	> 0.05
FATTY ACID METABOLISM	PVL Immature	0.0511109	0	> 0.05
FATTY ACID METABOLISM	T cells CD4+	0.106166	0	> 0.05
FATTY ACID METABOLISM	T cells CD8+	0.0441353	0	> 0.05
G2M CHECKPOINT	B cells Memory	0.0470198	0	> 0.05
G2M CHECKPOINT	B cells Naive	0.134123	NA	> 0.05
G2M CHECKPOINT	CAFs MSC iCAF-like	0.208744	1.50822	0.00556877
G2M CHECKPOINT	CAFs myCAF-like	0.119001	1.45413	0.00995165
G2M CHECKPOINT	Cancer Basal SC	-0.468619	0	> 0.05
G2M CHECKPOINT	Cancer Cycling	0.394765	0	> 0.05
G2M CHECKPOINT	Cancer Her2 SC	-0.069936	0	> 0.05
G2M CHECKPOINT	Cancer LumA SC	-0.363628	NA	> 0.05
G2M CHECKPOINT	Cancer LumB SC	-0.115922	0	> 0.05
G2M CHECKPOINT	Cycling PVL	0.382306	-1.47882	0.0269851
G2M CHECKPOINT	Cycling T-cells	0.773767	1.71018	9.71175e-07
G2M CHECKPOINT	Cycling Myeloid	0.459581	0	NS
G2M CHECKPOINT	DCs	0.396901	1.71829	4.8121e-06
G2M CHECKPOINT	Endothelial ACKR1	-0.0465512	0	0
G2M CHECKPOINT	Endothelial CXCL12	-0.321944	0	0
G2M CHECKPOINT	Endothelial Lymphatic LYVE1	-0.212077	0	0
G2M CHECKPOINT	Endothelial RGS5	-0.0840354	0	0
G2M CHECKPOINT	Luminal Progenitors	0.0837661	0	> 0.05
G2M CHECKPOINT	Macrophage	-0.250955	0	0
G2M CHECKPOINT	Mature Luminal	0.627857	NA	> 0.05
G2M CHECKPOINT	Monocyte	0.180243	0	0
G2M CHECKPOINT	Myoepithelial	0.702535	NA	> 0.05
G2M CHECKPOINT	NK cells	-0.10841	0	> 0.05
G2M CHECKPOINT	NKT cells	-0.0631201	0	> 0.05
G2M CHECKPOINT	Plasmablasts	0.0155725	NA	> 0.05
G2M CHECKPOINT	PVL Differentiated	0.0130056	0	> 0.05
G2M CHECKPOINT	PVL Immature	-0.0577406	0	> 0.05
G2M CHECKPOINT	T cells CD4+	0.301386	1.61953	0.000127426
G2M CHECKPOINT	T cells CD8+	0.163983	1.54275	0.00144973
GLYCOLYSIS	B cells Memory	0.251087	0	> 0.05
GLYCOLYSIS	B cells Naive	-0.398945	NA	> 0.05
GLYCOLYSIS	CAFs MSC iCAF-like	0.0885843	0	> 0.05
GLYCOLYSIS	CAFs myCAF-like	0.0253198	0	> 0.05
GLYCOLYSIS	Cancer Basal SC	0.411137	0	> 0.05
GLYCOLYSIS	Cancer Cycling	0.500107	0	> 0.05
GLYCOLYSIS	Cancer Her2 SC	0.00892599	0	> 0.05
GLYCOLYSIS	Cancer LumA SC	0.224605	NA	> 0.05
GLYCOLYSIS	Cancer LumB SC	0.244491	0	> 0.05
GLYCOLYSIS	Cycling PVL	0.574651	0	> 0.05
GLYCOLYSIS	Cycling T-cells	0.166406	0	> 0.05
GLYCOLYSIS	Cycling Myeloid	0.350639	0	NS
GLYCOLYSIS	DCs	0.41263	0	> 0.05
GLYCOLYSIS	Endothelial ACKR1	0.0676913	0	0
GLYCOLYSIS	Endothelial CXCL12	0.775655	0	0
GLYCOLYSIS	Endothelial Lymphatic LYVE1	-0.364996	0	0
GLYCOLYSIS	Endothelial RGS5	0.451663	0	0
GLYCOLYSIS	Luminal Progenitors	-0.113912	0	> 0.05
GLYCOLYSIS	Macrophage	0.258497	0	0
GLYCOLYSIS	Mature Luminal	-0.515036	NA	> 0.05
GLYCOLYSIS	Monocyte	0.291664	0	0
GLYCOLYSIS	Myoepithelial	-0.256886	NA	> 0.05
GLYCOLYSIS	NK cells	0.0324579	0	> 0.05
GLYCOLYSIS	NKT cells	-0.000228565	0	> 0.05
GLYCOLYSIS	Plasmablasts	-0.0663184	NA	> 0.05
GLYCOLYSIS	PVL Differentiated	0.399858	0	> 0.05
GLYCOLYSIS	PVL Immature	0.359241	0	> 0.05
GLYCOLYSIS	T cells CD4+	0.155209	0	> 0.05
GLYCOLYSIS	T cells CD8+	0.0784029	0	> 0.05
HEDGEHOG SIGNALING	B cells Memory	0.441801	0	> 0.05
HEDGEHOG SIGNALING	B cells Naive	-0.0196187	NA	> 0.05
HEDGEHOG SIGNALING	CAFs MSC iCAF-like	0.673872	0	> 0.05
HEDGEHOG SIGNALING	CAFs myCAF-like	0.577112	0	> 0.05
HEDGEHOG SIGNALING	Cancer Basal SC	0.410227	0	> 0.05
HEDGEHOG SIGNALING	Cancer Cycling	0.270594	0	> 0.05
HEDGEHOG SIGNALING	Cancer Her2 SC	0.327812	0	> 0.05
HEDGEHOG SIGNALING	Cancer LumA SC	0.0649376	NA	> 0.05
HEDGEHOG SIGNALING	Cancer LumB SC	0.0194709	0	> 0.05
HEDGEHOG SIGNALING	Cycling PVL	0.371169	0	> 0.05
HEDGEHOG SIGNALING	Cycling T-cells	0.151827	0	> 0.05
HEDGEHOG SIGNALING	Cycling Myeloid	0.479212	0	NS
HEDGEHOG SIGNALING	DCs	0.0503089	0	> 0.05
HEDGEHOG SIGNALING	Endothelial ACKR1	0.677648	0	0
HEDGEHOG SIGNALING	Endothelial CXCL12	0.3752	0	0
HEDGEHOG SIGNALING	Endothelial Lymphatic LYVE1	-0.098033	0	0
HEDGEHOG SIGNALING	Endothelial RGS5	0.546693	0	0
HEDGEHOG SIGNALING	Luminal Progenitors	0.709846	0	> 0.05
HEDGEHOG SIGNALING	Macrophage	0.788754	0	0
HEDGEHOG SIGNALING	Mature Luminal	0.522029	NA	> 0.05
HEDGEHOG SIGNALING	Monocyte	0.601196	0	0
HEDGEHOG SIGNALING	Myoepithelial	0.430892	NA	> 0.05
HEDGEHOG SIGNALING	NK cells	0.208581	0	> 0.05
HEDGEHOG SIGNALING	NKT cells	0.149741	0	> 0.05
HEDGEHOG SIGNALING	Plasmablasts	-0.0763548	NA	> 0.05
HEDGEHOG SIGNALING	PVL Differentiated	0.469332	0	> 0.05
HEDGEHOG SIGNALING	PVL Immature	0.46568	0	> 0.05
HEDGEHOG SIGNALING	T cells CD4+	-0.152952	0	> 0.05
HEDGEHOG SIGNALING	T cells CD8+	0.366511	0	> 0.05
HEME METABOLISM	B cells Memory	0.573443	1.85641	5.24795e-08
HEME METABOLISM	B cells Naive	0.088885	NA	> 0.05
HEME METABOLISM	CAFs MSC iCAF-like	0.269874	0	> 0.05
HEME METABOLISM	CAFs myCAF-like	0.404209	0	> 0.05
HEME METABOLISM	Cancer Basal SC	0.217853	0	> 0.05
HEME METABOLISM	Cancer Cycling	-0.173482	0	> 0.05
HEME METABOLISM	Cancer Her2 SC	-0.16668	0	> 0.05
HEME METABOLISM	Cancer LumA SC	-0.0563808	NA	> 0.05
HEME METABOLISM	Cancer LumB SC	-0.0793507	0	> 0.05
HEME METABOLISM	Cycling PVL	-0.0536671	0	> 0.05
HEME METABOLISM	Cycling T-cells	0.0975331	0	> 0.05
HEME METABOLISM	Cycling Myeloid	0.18786	0	NS
HEME METABOLISM	DCs	0.768564	0	> 0.05
HEME METABOLISM	Endothelial ACKR1	0.0037826	0	0
HEME METABOLISM	Endothelial CXCL12	0.180303	0	0
HEME METABOLISM	Endothelial Lymphatic LYVE1	-0.227783	0	0
HEME METABOLISM	Endothelial RGS5	0.0218543	0	0
HEME METABOLISM	Luminal Progenitors	0.225991	0	> 0.05
HEME METABOLISM	Macrophage	0.47732	0	0
HEME METABOLISM	Mature Luminal	-0.34426	NA	> 0.05
HEME METABOLISM	Monocyte	0.736784	0	0
HEME METABOLISM	Myoepithelial	0.384019	NA	> 0.05
HEME METABOLISM	NK cells	0.284956	0	> 0.05
HEME METABOLISM	NKT cells	0.698219	0	> 0.05
HEME METABOLISM	Plasmablasts	0.128653	NA	> 0.05
HEME METABOLISM	PVL Differentiated	-0.0138528	0	> 0.05
HEME METABOLISM	PVL Immature	0.0824857	0	> 0.05
HEME METABOLISM	T cells CD4+	0.626129	1.50177	0.00215763
HEME METABOLISM	T cells CD8+	0.562213	1.60322	0.00123427
HYPOXIA	B cells Memory	0.550377	1.50799	0.00163301
HYPOXIA	B cells Naive	0.148494	NA	> 0.05
HYPOXIA	CAFs MSC iCAF-like	0.0317818	0	> 0.05
HYPOXIA	CAFs myCAF-like	0.0712096	0	> 0.05
HYPOXIA	Cancer Basal SC	0.513238	0	> 0.05
HYPOXIA	Cancer Cycling	0.585318	0	> 0.05
HYPOXIA	Cancer Her2 SC	0.3408	1.55438	0.00109152
HYPOXIA	Cancer LumA SC	0.285247	NA	> 0.05
HYPOXIA	Cancer LumB SC	0.16162	0	> 0.05
HYPOXIA	Cycling PVL	0.620085	0	> 0.05
HYPOXIA	Cycling T-cells	0.367185	0	> 0.05
HYPOXIA	Cycling Myeloid	0.18817	0	NS
HYPOXIA	DCs	0.23366	0	> 0.05
HYPOXIA	Endothelial ACKR1	0.238794	0	0
HYPOXIA	Endothelial CXCL12	0.352822	0	0
HYPOXIA	Endothelial Lymphatic LYVE1	-0.183708	0	0
HYPOXIA	Endothelial RGS5	0.316138	0	0
HYPOXIA	Luminal Progenitors	-0.16963	0	> 0.05
HYPOXIA	Macrophage	0.314684	0	0
HYPOXIA	Mature Luminal	-0.499045	NA	> 0.05
HYPOXIA	Monocyte	0.235718	0	0
HYPOXIA	Myoepithelial	-0.174639	NA	> 0.05
HYPOXIA	NK cells	0.670152	0	> 0.05
HYPOXIA	NKT cells	0.211955	0	> 0.05
HYPOXIA	Plasmablasts	0.127714	NA	> 0.05
HYPOXIA	PVL Differentiated	0.554044	0	> 0.05
HYPOXIA	PVL Immature	0.228723	0	> 0.05
HYPOXIA	T cells CD4+	0.507806	0	> 0.05
HYPOXIA	T cells CD8+	0.37525	0	> 0.05
IL2 STAT5 SIGNALING	B cells Memory	0.449419	1.7525	1.65644e-06
IL2 STAT5 SIGNALING	B cells Naive	-0.31112	NA	> 0.05
IL2 STAT5 SIGNALING	CAFs MSC iCAF-like	0.450407	1.70945	0.000143218
IL2 STAT5 SIGNALING	CAFs myCAF-like	0.697373	1.92421	4.23898e-06
IL2 STAT5 SIGNALING	Cancer Basal SC	0.024647	2.07285	1.291e-07
IL2 STAT5 SIGNALING	Cancer Cycling	-0.0762616	1.97507	1.00766e-06
IL2 STAT5 SIGNALING	Cancer Her2 SC	0.0966877	0	> 0.05
IL2 STAT5 SIGNALING	Cancer LumA SC	-0.0917782	NA	> 0.05
IL2 STAT5 SIGNALING	Cancer LumB SC	-0.337357	0	> 0.05
IL2 STAT5 SIGNALING	Cycling PVL	0.040326	0	> 0.05
IL2 STAT5 SIGNALING	Cycling T-cells	0.275964	0	> 0.05
IL2 STAT5 SIGNALING	Cycling Myeloid	0.242563	0	NS
IL2 STAT5 SIGNALING	DCs	0.255326	0	> 0.05
IL2 STAT5 SIGNALING	Endothelial ACKR1	0.310607	0	0
IL2 STAT5 SIGNALING	Endothelial CXCL12	0.397419	0	0
IL2 STAT5 SIGNALING	Endothelial Lymphatic LYVE1	0.31908	0	0
IL2 STAT5 SIGNALING	Endothelial RGS5	0.236707	0	0
IL2 STAT5 SIGNALING	Luminal Progenitors	0.317223	0	> 0.05
IL2 STAT5 SIGNALING	Macrophage	0.64753	0	0
IL2 STAT5 SIGNALING	Mature Luminal	-0.115482	NA	> 0.05
IL2 STAT5 SIGNALING	Monocyte	0.37	0	0
IL2 STAT5 SIGNALING	Myoepithelial	0.502591	NA	> 0.05
IL2 STAT5 SIGNALING	NK cells	0.614802	0	> 0.05
IL2 STAT5 SIGNALING	NKT cells	0.629106	0	> 0.05
IL2 STAT5 SIGNALING	Plasmablasts	-0.118803	NA	> 0.05
IL2 STAT5 SIGNALING	PVL Differentiated	0.556814	0	> 0.05
IL2 STAT5 SIGNALING	PVL Immature	0.198462	0	> 0.05
IL2 STAT5 SIGNALING	T cells CD4+	0.598786	1.50585	0.00153411
IL2 STAT5 SIGNALING	T cells CD8+	0.471207	1.47465	0.00503945
IL6 JAK STAT3 SIGNALING	B cells Memory	0.671629	1.97275	1.65644e-06
IL6 JAK STAT3 SIGNALING	B cells Naive	-0.230186	NA	> 0.05
IL6 JAK STAT3 SIGNALING	CAFs MSC iCAF-like	0.590309	2.57237	8.48671e-09
IL6 JAK STAT3 SIGNALING	CAFs myCAF-like	0.545774	2.33879	4.031e-07
IL6 JAK STAT3 SIGNALING	Cancer Basal SC	-0.113867	2.31393	5.03137e-07
IL6 JAK STAT3 SIGNALING	Cancer Cycling	-0.155415	2.29378	6.14267e-07
IL6 JAK STAT3 SIGNALING	Cancer Her2 SC	0.00167073	0	> 0.05
IL6 JAK STAT3 SIGNALING	Cancer LumA SC	-0.139071	NA	> 0.05
IL6 JAK STAT3 SIGNALING	Cancer LumB SC	-0.222041	0	> 0.05
IL6 JAK STAT3 SIGNALING	Cycling PVL	-0.552476	0	> 0.05
IL6 JAK STAT3 SIGNALING	Cycling T-cells	0.00895909	0	> 0.05
IL6 JAK STAT3 SIGNALING	Cycling Myeloid	0.566095	0	NS
IL6 JAK STAT3 SIGNALING	DCs	0.452494	0	> 0.05
IL6 JAK STAT3 SIGNALING	Endothelial ACKR1	-0.0287355	0	0
IL6 JAK STAT3 SIGNALING	Endothelial CXCL12	-0.00379534	0	0
IL6 JAK STAT3 SIGNALING	Endothelial Lymphatic LYVE1	0.307448	0	0
IL6 JAK STAT3 SIGNALING	Endothelial RGS5	-0.184903	0	0
IL6 JAK STAT3 SIGNALING	Luminal Progenitors	0.499866	1.57713	0.0287031
IL6 JAK STAT3 SIGNALING	Macrophage	0.433453	0	0
IL6 JAK STAT3 SIGNALING	Mature Luminal	0.528899	NA	> 0.05
IL6 JAK STAT3 SIGNALING	Monocyte	0.421331	0	0
IL6 JAK STAT3 SIGNALING	Myoepithelial	0.438352	NA	> 0.05
IL6 JAK STAT3 SIGNALING	NK cells	0.741564	0	> 0.05
IL6 JAK STAT3 SIGNALING	NKT cells	0.346248	0	> 0.05
IL6 JAK STAT3 SIGNALING	Plasmablasts	0.10717	NA	> 0.05
IL6 JAK STAT3 SIGNALING	PVL Differentiated	0.559341	1.87895	0.00012705
IL6 JAK STAT3 SIGNALING	PVL Immature	0.259266	1.53302	0.0383669
IL6 JAK STAT3 SIGNALING	T cells CD4+	0.723929	1.56074	0.00695236
IL6 JAK STAT3 SIGNALING	T cells CD8+	0.82854	1.70416	0.00342718
INFLAMMATORY RESPONSE	B cells Memory	0.616932	2.06849	9.61052e-13
INFLAMMATORY RESPONSE	B cells Naive	0.130593	NA	> 0.05
INFLAMMATORY RESPONSE	CAFs MSC iCAF-like	0.57295	2.75694	3.34594e-16
INFLAMMATORY RESPONSE	CAFs myCAF-like	0.732613	2.50718	2.77948e-12
INFLAMMATORY RESPONSE	Cancer Basal SC	0.0947654	2.35931	1.44745e-11
INFLAMMATORY RESPONSE	Cancer Cycling	0.0173939	2.5559	1.65868e-14
INFLAMMATORY RESPONSE	Cancer Her2 SC	0.20352	1.8396	3.23803e-05
INFLAMMATORY RESPONSE	Cancer LumA SC	0.159507	NA	> 0.05
INFLAMMATORY RESPONSE	Cancer LumB SC	-0.0654833	1.6404	0.00821313
INFLAMMATORY RESPONSE	Cycling PVL	-0.14419	0	> 0.05
INFLAMMATORY RESPONSE	Cycling T-cells	0.296073	0	> 0.05
INFLAMMATORY RESPONSE	Cycling Myeloid	0.555255	0	NS
INFLAMMATORY RESPONSE	DCs	0.309506	0	> 0.05
INFLAMMATORY RESPONSE	Endothelial ACKR1	0.181587	0	0
INFLAMMATORY RESPONSE	Endothelial CXCL12	0.0339137	0	0
INFLAMMATORY RESPONSE	Endothelial Lymphatic LYVE1	0.384744	0	0
INFLAMMATORY RESPONSE	Endothelial RGS5	0.231273	0	0
INFLAMMATORY RESPONSE	Luminal Progenitors	0.635092	0	> 0.05
INFLAMMATORY RESPONSE	Macrophage	0.442011	0	0
INFLAMMATORY RESPONSE	Mature Luminal	0.64083	NA	> 0.05
INFLAMMATORY RESPONSE	Monocyte	0.365165	0	0
INFLAMMATORY RESPONSE	Myoepithelial	0.609371	NA	> 0.05
INFLAMMATORY RESPONSE	NK cells	0.603117	0	> 0.05
INFLAMMATORY RESPONSE	NKT cells	0.220445	0	> 0.05
INFLAMMATORY RESPONSE	Plasmablasts	0.214909	NA	> 0.05
INFLAMMATORY RESPONSE	PVL Differentiated	0.600161	1.85013	3.16414e-06
INFLAMMATORY RESPONSE	PVL Immature	0.306067	0	> 0.05
INFLAMMATORY RESPONSE	T cells CD4+	0.613129	1.73258	1.79625e-06
INFLAMMATORY RESPONSE	T cells CD8+	0.571232	1.61531	0.000414521
INTERFERON ALPHA RESPONSE	B cells Memory	0.280441	1.72785	0.000205325
INTERFERON ALPHA RESPONSE	B cells Naive	0.226753	NA	> 0.05
INTERFERON ALPHA RESPONSE	CAFs MSC iCAF-like	0.626236	2.99204	2.37254e-14
INTERFERON ALPHA RESPONSE	CAFs myCAF-like	0.557929	3.18804	5.24337e-18
INTERFERON ALPHA RESPONSE	Cancer Basal SC	0.345223	2.33843	1.291e-07
INTERFERON ALPHA RESPONSE	Cancer Cycling	0.269658	2.67553	6.8126e-11
INTERFERON ALPHA RESPONSE	Cancer Her2 SC	0.383652	2.04519	3.27092e-05
INTERFERON ALPHA RESPONSE	Cancer LumA SC	0.518128	NA	> 0.05
INTERFERON ALPHA RESPONSE	Cancer LumB SC	0.206009	0	> 0.05
INTERFERON ALPHA RESPONSE	Cycling PVL	0.247988	0	> 0.05
INTERFERON ALPHA RESPONSE	Cycling T-cells	0.671048	2.0058	3.45914e-07
INTERFERON ALPHA RESPONSE	Cycling Myeloid	0.280889	0	NS
INTERFERON ALPHA RESPONSE	DCs	0.350115	0	> 0.05
INTERFERON ALPHA RESPONSE	Endothelial ACKR1	-0.182133	0	0
INTERFERON ALPHA RESPONSE	Endothelial CXCL12	0.139556	0	0
INTERFERON ALPHA RESPONSE	Endothelial Lymphatic LYVE1	0.215184	0	0
INTERFERON ALPHA RESPONSE	Endothelial RGS5	-0.178265	0	0
INTERFERON ALPHA RESPONSE	Luminal Progenitors	0.294186	3.09014	3.16278e-15
INTERFERON ALPHA RESPONSE	Macrophage	0.383431	0	0
INTERFERON ALPHA RESPONSE	Mature Luminal	0.388027	NA	> 0.05
INTERFERON ALPHA RESPONSE	Monocyte	0.445314	0	0
INTERFERON ALPHA RESPONSE	Myoepithelial	0.081353	NA	> 0.05
INTERFERON ALPHA RESPONSE	NK cells	0.677754	1.89309	1.58644e-06
INTERFERON ALPHA RESPONSE	NKT cells	0.827499	0	> 0.05
INTERFERON ALPHA RESPONSE	Plasmablasts	0.345921	NA	> 0.05
INTERFERON ALPHA RESPONSE	PVL Differentiated	0.615336	2.41754	2.14565e-12
INTERFERON ALPHA RESPONSE	PVL Immature	0.356458	1.76086	0.00112969
INTERFERON ALPHA RESPONSE	T cells CD4+	0.766373	2.42417	1.21353e-15
INTERFERON ALPHA RESPONSE	T cells CD8+	0.81219	2.54201	3.44148e-16
INTERFERON GAMMA RESPONSE	B cells Memory	0.382731	1.9316	1.46337e-10
INTERFERON GAMMA RESPONSE	B cells Naive	0.153814	NA	> 0.05
INTERFERON GAMMA RESPONSE	CAFs MSC iCAF-like	0.611687	3.18902	2.59018e-25
INTERFERON GAMMA RESPONSE	CAFs myCAF-like	0.569144	3.26744	8.2894e-28
INTERFERON GAMMA RESPONSE	Cancer Basal SC	0.391765	2.43244	1.0395e-12
INTERFERON GAMMA RESPONSE	Cancer Cycling	0.331059	2.6563	5.35403e-16
INTERFERON GAMMA RESPONSE	Cancer Her2 SC	0.398048	1.85113	2.43134e-05
INTERFERON GAMMA RESPONSE	Cancer LumA SC	0.475376	NA	> 0.05
INTERFERON GAMMA RESPONSE	Cancer LumB SC	0.29	0	> 0.05
INTERFERON GAMMA RESPONSE	Cycling PVL	0.220919	0	> 0.05
INTERFERON GAMMA RESPONSE	Cycling T-cells	0.67496	1.80322	5.60102e-08
INTERFERON GAMMA RESPONSE	Cycling Myeloid	0.47744	0	NS
INTERFERON GAMMA RESPONSE	DCs	0.476055	0	> 0.05
INTERFERON GAMMA RESPONSE	Endothelial ACKR1	-0.116131	0	0
INTERFERON GAMMA RESPONSE	Endothelial CXCL12	0.171359	0	0
INTERFERON GAMMA RESPONSE	Endothelial Lymphatic LYVE1	0.136852	0	0
INTERFERON GAMMA RESPONSE	Endothelial RGS5	-0.0169237	0	0
INTERFERON GAMMA RESPONSE	Luminal Progenitors	0.305423	0	> 0.05
INTERFERON GAMMA RESPONSE	Macrophage	0.459616	0	0
INTERFERON GAMMA RESPONSE	Mature Luminal	0.458035	NA	> 0.05
INTERFERON GAMMA RESPONSE	Monocyte	0.461156	0	0
INTERFERON GAMMA RESPONSE	Myoepithelial	0.132179	NA	> 0.05
INTERFERON GAMMA RESPONSE	NK cells	0.819291	1.69327	1.58644e-06
INTERFERON GAMMA RESPONSE	NKT cells	0.711182	1.64765	0.000127625
INTERFERON GAMMA RESPONSE	Plasmablasts	0.307461	NA	> 0.05
INTERFERON GAMMA RESPONSE	PVL Differentiated	0.667188	2.20695	4.90001e-14
INTERFERON GAMMA RESPONSE	PVL Immature	0.395245	1.7973	2.92177e-06
INTERFERON GAMMA RESPONSE	T cells CD4+	0.840146	2.47044	2.25941e-28
INTERFERON GAMMA RESPONSE	T cells CD8+	0.781662	2.45958	4.3991e-23
KRAS SIGNALING DN	B cells Memory	0.0291227	0	> 0.05
KRAS SIGNALING DN	B cells Naive	0.530056	NA	> 0.05
KRAS SIGNALING DN	CAFs MSC iCAF-like	0.504976	0	> 0.05
KRAS SIGNALING DN	CAFs myCAF-like	0.280395	0	> 0.05
KRAS SIGNALING DN	Cancer Basal SC	-0.506647	0	> 0.05
KRAS SIGNALING DN	Cancer Cycling	-0.641677	0	> 0.05
KRAS SIGNALING DN	Cancer Her2 SC	-0.0863993	0	> 0.05
KRAS SIGNALING DN	Cancer LumA SC	-0.445588	NA	> 0.05
KRAS SIGNALING DN	Cancer LumB SC	-0.344598	0	> 0.05
KRAS SIGNALING DN	Cycling PVL	-0.519118	0	> 0.05
KRAS SIGNALING DN	Cycling T-cells	0.191295	0	> 0.05
KRAS SIGNALING DN	Cycling Myeloid	-0.599878	0	NS
KRAS SIGNALING DN	DCs	0.00139088	0	> 0.05
KRAS SIGNALING DN	Endothelial ACKR1	-0.360171	0	0
KRAS SIGNALING DN	Endothelial CXCL12	-0.504247	0	0
KRAS SIGNALING DN	Endothelial Lymphatic LYVE1	-0.0556114	0	0
KRAS SIGNALING DN	Endothelial RGS5	-0.570599	0	0
KRAS SIGNALING DN	Luminal Progenitors	-0.318896	0	> 0.05
KRAS SIGNALING DN	Macrophage	-0.438594	0	0
KRAS SIGNALING DN	Mature Luminal	0.104293	NA	> 0.05
KRAS SIGNALING DN	Monocyte	-0.203356	0	0
KRAS SIGNALING DN	Myoepithelial	0.0579499	NA	> 0.05
KRAS SIGNALING DN	NK cells	0.46497	0	> 0.05
KRAS SIGNALING DN	NKT cells	0.157616	0	> 0.05
KRAS SIGNALING DN	Plasmablasts	0.212261	NA	> 0.05
KRAS SIGNALING DN	PVL Differentiated	-0.0473102	0	> 0.05
KRAS SIGNALING DN	PVL Immature	-0.0514665	0	> 0.05
KRAS SIGNALING DN	T cells CD4+	0.219312	0	> 0.05
KRAS SIGNALING DN	T cells CD8+	0.184546	0	> 0.05
KRAS SIGNALING UP	B cells Memory	0.561616	1.73694	3.50948e-06
KRAS SIGNALING UP	B cells Naive	-0.365282	NA	> 0.05
KRAS SIGNALING UP	CAFs MSC iCAF-like	0.0327717	0	> 0.05
KRAS SIGNALING UP	CAFs myCAF-like	-0.0033868	1.57518	0.00186197
KRAS SIGNALING UP	Cancer Basal SC	-0.378015	1.8315	3.89302e-05
KRAS SIGNALING UP	Cancer Cycling	-0.413046	2.01018	7.30183e-07
KRAS SIGNALING UP	Cancer Her2 SC	-0.112404	1.59925	0.000872116
KRAS SIGNALING UP	Cancer LumA SC	-0.216669	NA	> 0.05
KRAS SIGNALING UP	Cancer LumB SC	-0.363478	1.50683	0.0186375
KRAS SIGNALING UP	Cycling PVL	-0.448986	0	> 0.05
KRAS SIGNALING UP	Cycling T-cells	-0.270937	0	> 0.05
KRAS SIGNALING UP	Cycling Myeloid	0.205268	0	NS
KRAS SIGNALING UP	DCs	-0.0434117	0	> 0.05
KRAS SIGNALING UP	Endothelial ACKR1	0.101529	0	0
KRAS SIGNALING UP	Endothelial CXCL12	0.473084	0	0
KRAS SIGNALING UP	Endothelial Lymphatic LYVE1	0.265598	0	0
KRAS SIGNALING UP	Endothelial RGS5	-0.0534138	0	0
KRAS SIGNALING UP	Luminal Progenitors	0.518571	0	> 0.05
KRAS SIGNALING UP	Macrophage	0.440692	0	0
KRAS SIGNALING UP	Mature Luminal	0.582223	NA	> 0.05
KRAS SIGNALING UP	Monocyte	0.210003	0	0
KRAS SIGNALING UP	Myoepithelial	0.718389	NA	> 0.05
KRAS SIGNALING UP	NK cells	0.383743	0	> 0.05
KRAS SIGNALING UP	NKT cells	0.119754	0	> 0.05
KRAS SIGNALING UP	Plasmablasts	0.0640397	NA	> 0.05
KRAS SIGNALING UP	PVL Differentiated	0.565474	0	> 0.05
KRAS SIGNALING UP	PVL Immature	0.01848	0	> 0.05
KRAS SIGNALING UP	T cells CD4+	0.269095	0	> 0.05
KRAS SIGNALING UP	T cells CD8+	0.293263	0	> 0.05
MITOTIC SPINDLE	B cells Memory	0.0727402	1.71748	1.75333e-06
MITOTIC SPINDLE	B cells Naive	0.00353003	NA	> 0.05
MITOTIC SPINDLE	CAFs MSC iCAF-like	0.392172	0	> 0.05
MITOTIC SPINDLE	CAFs myCAF-like	0.42581	1.56696	0.00174464
MITOTIC SPINDLE	Cancer Basal SC	-0.400836	0	> 0.05
MITOTIC SPINDLE	Cancer Cycling	0.0135933	0	> 0.05
MITOTIC SPINDLE	Cancer Her2 SC	-0.380493	0	> 0.05
MITOTIC SPINDLE	Cancer LumA SC	-0.232052	NA	> 0.05
MITOTIC SPINDLE	Cancer LumB SC	-0.483669	0	> 0.05
MITOTIC SPINDLE	Cycling PVL	0.190769	0	> 0.05
MITOTIC SPINDLE	Cycling T-cells	0.744253	1.73274	9.71175e-07
MITOTIC SPINDLE	Cycling Myeloid	0.368751	0	NS
MITOTIC SPINDLE	DCs	0.611075	0	> 0.05
MITOTIC SPINDLE	Endothelial ACKR1	0.655463	0	0
MITOTIC SPINDLE	Endothelial CXCL12	0.518599	0	0
MITOTIC SPINDLE	Endothelial Lymphatic LYVE1	-0.517692	0	0
MITOTIC SPINDLE	Endothelial RGS5	0.509228	0	0
MITOTIC SPINDLE	Luminal Progenitors	0.272581	0	> 0.05
MITOTIC SPINDLE	Macrophage	0.240924	0	0
MITOTIC SPINDLE	Mature Luminal	0.482136	NA	> 0.05
MITOTIC SPINDLE	Monocyte	-0.0372459	0	0
MITOTIC SPINDLE	Myoepithelial	0.184282	NA	> 0.05
MITOTIC SPINDLE	NK cells	-0.107412	0	> 0.05
MITOTIC SPINDLE	NKT cells	0.297447	0	> 0.05
MITOTIC SPINDLE	Plasmablasts	-0.0492347	NA	> 0.05
MITOTIC SPINDLE	PVL Differentiated	-0.0881832	0	> 0.05
MITOTIC SPINDLE	PVL Immature	0.207349	0	> 0.05
MITOTIC SPINDLE	T cells CD4+	-0.00810121	1.66009	1.69938e-05
MITOTIC SPINDLE	T cells CD8+	0.222083	1.82519	7.5371e-07
MTORC1 SIGNALING	B cells Memory	0.40132	0	> 0.05
MTORC1 SIGNALING	B cells Naive	0.00512265	NA	> 0.05
MTORC1 SIGNALING	CAFs MSC iCAF-like	0.549489	1.7596	3.41752e-05
MTORC1 SIGNALING	CAFs myCAF-like	0.539589	2.17345	9.44065e-09
MTORC1 SIGNALING	Cancer Basal SC	0.402783	0	> 0.05
MTORC1 SIGNALING	Cancer Cycling	0.565119	0	> 0.05
MTORC1 SIGNALING	Cancer Her2 SC	0.146889	0	> 0.05
MTORC1 SIGNALING	Cancer LumA SC	0.137139	NA	> 0.05
MTORC1 SIGNALING	Cancer LumB SC	0.279832	0	> 0.05
MTORC1 SIGNALING	Cycling PVL	0.654747	0	> 0.05
MTORC1 SIGNALING	Cycling T-cells	0.563818	0	> 0.05
MTORC1 SIGNALING	Cycling Myeloid	0.0871911	0	NS
MTORC1 SIGNALING	DCs	0.424786	0	> 0.05
MTORC1 SIGNALING	Endothelial ACKR1	0.177948	0	0
MTORC1 SIGNALING	Endothelial CXCL12	0.461654	0	0
MTORC1 SIGNALING	Endothelial Lymphatic LYVE1	-0.0878349	0	0
MTORC1 SIGNALING	Endothelial RGS5	0.296678	0	0
MTORC1 SIGNALING	Luminal Progenitors	-0.172629	0	> 0.05
MTORC1 SIGNALING	Macrophage	0.138951	0	0
MTORC1 SIGNALING	Mature Luminal	-0.363929	NA	> 0.05
MTORC1 SIGNALING	Monocyte	0.338966	0	0
MTORC1 SIGNALING	Myoepithelial	-0.222288	NA	> 0.05
MTORC1 SIGNALING	NK cells	0.579131	0	> 0.05
MTORC1 SIGNALING	NKT cells	0.485689	0	> 0.05
MTORC1 SIGNALING	Plasmablasts	0.0547554	NA	> 0.05
MTORC1 SIGNALING	PVL Differentiated	0.273042	0	> 0.05
MTORC1 SIGNALING	PVL Immature	0.351217	1.42833	0.0239597
MTORC1 SIGNALING	T cells CD4+	0.453389	1.73019	2.03456e-06
MTORC1 SIGNALING	T cells CD8+	0.385964	1.68358	8.40278e-05
MYC TARGETS V1	B cells Memory	-0.0488166	0	> 0.05
MYC TARGETS V1	B cells Naive	0.14751	NA	> 0.05
MYC TARGETS V1	CAFs MSC iCAF-like	-0.13702	1.35384	0.0246399
MYC TARGETS V1	CAFs myCAF-like	-0.0357429	1.52925	0.00337146
MYC TARGETS V1	Cancer Basal SC	0.487432	-1.35582	0.0167708
MYC TARGETS V1	Cancer Cycling	0.55038	0	> 0.05
MYC TARGETS V1	Cancer Her2 SC	0.266031	1.54246	0.00107997
MYC TARGETS V1	Cancer LumA SC	0.279994	NA	> 0.05
MYC TARGETS V1	Cancer LumB SC	0.622367	2.43241	2.24031e-08
MYC TARGETS V1	Cycling PVL	0.70728	0	> 0.05
MYC TARGETS V1	Cycling T-cells	0.297132	0	> 0.05
MYC TARGETS V1	Cycling Myeloid	0.158139	0	NS
MYC TARGETS V1	DCs	0.120978	0	> 0.05
MYC TARGETS V1	Endothelial ACKR1	-0.00148059	0	0
MYC TARGETS V1	Endothelial CXCL12	-0.0164977	0	0
MYC TARGETS V1	Endothelial Lymphatic LYVE1	-0.0051583	0	0
MYC TARGETS V1	Endothelial RGS5	0.250019	0	0
MYC TARGETS V1	Luminal Progenitors	-0.470825	0	> 0.05
MYC TARGETS V1	Macrophage	-0.0421647	0	0
MYC TARGETS V1	Mature Luminal	-0.345966	NA	> 0.05
MYC TARGETS V1	Monocyte	-0.0316772	0	0
MYC TARGETS V1	Myoepithelial	-0.321314	NA	> 0.05
MYC TARGETS V1	NK cells	0.113172	0	> 0.05
MYC TARGETS V1	NKT cells	0.288701	0	> 0.05
MYC TARGETS V1	Plasmablasts	0.126425	NA	> 0.05
MYC TARGETS V1	PVL Differentiated	-0.0588593	0	> 0.05
MYC TARGETS V1	PVL Immature	0.130834	0	> 0.05
MYC TARGETS V1	T cells CD4+	0.177214	0	> 0.05
MYC TARGETS V1	T cells CD8+	0.158546	0	> 0.05
MYC TARGETS V2	B cells Memory	-0.408868	0	> 0.05
MYC TARGETS V2	B cells Naive	-0.245029	NA	> 0.05
MYC TARGETS V2	CAFs MSC iCAF-like	0.0579205	0	> 0.05
MYC TARGETS V2	CAFs myCAF-like	-0.211644	0	> 0.05
MYC TARGETS V2	Cancer Basal SC	-0.0191044	0	> 0.05
MYC TARGETS V2	Cancer Cycling	0.444135	0	> 0.05
MYC TARGETS V2	Cancer Her2 SC	-0.0890678	0	> 0.05
MYC TARGETS V2	Cancer LumA SC	-0.0103455	NA	> 0.05
MYC TARGETS V2	Cancer LumB SC	0.401291	0	> 0.05
MYC TARGETS V2	Cycling PVL	0.366358	0	> 0.05
MYC TARGETS V2	Cycling T-cells	-0.230703	0	> 0.05
MYC TARGETS V2	Cycling Myeloid	-0.465299	0	NS
MYC TARGETS V2	DCs	-0.384204	0	> 0.05
MYC TARGETS V2	Endothelial ACKR1	-0.364655	0	0
MYC TARGETS V2	Endothelial CXCL12	-0.2763	0	0
MYC TARGETS V2	Endothelial Lymphatic LYVE1	0.666107	0	0
MYC TARGETS V2	Endothelial RGS5	-0.237038	0	0
MYC TARGETS V2	Luminal Progenitors	-0.469146	0	> 0.05
MYC TARGETS V2	Macrophage	-0.660913	0	0
MYC TARGETS V2	Mature Luminal	0.699844	NA	> 0.05
MYC TARGETS V2	Monocyte	-0.187481	0	0
MYC TARGETS V2	Myoepithelial	0.471414	NA	> 0.05
MYC TARGETS V2	NK cells	-0.0496996	0	> 0.05
MYC TARGETS V2	NKT cells	-0.0822648	0	> 0.05
MYC TARGETS V2	Plasmablasts	-0.186414	NA	> 0.05
MYC TARGETS V2	PVL Differentiated	-0.367265	0	> 0.05
MYC TARGETS V2	PVL Immature	-0.581318	0	> 0.05
MYC TARGETS V2	T cells CD4+	0.122926	0	> 0.05
MYC TARGETS V2	T cells CD8+	-0.021276	0	> 0.05
MYOGENESIS	B cells Memory	0.119027	0	> 0.05
MYOGENESIS	B cells Naive	-0.221239	NA	> 0.05
MYOGENESIS	CAFs MSC iCAF-like	-0.268753	0	> 0.05
MYOGENESIS	CAFs myCAF-like	-0.202464	0	> 0.05
MYOGENESIS	Cancer Basal SC	0.452429	2.13452	1.291e-07
MYOGENESIS	Cancer Cycling	0.221409	1.65886	0.00100571
MYOGENESIS	Cancer Her2 SC	0.376023	0	> 0.05
MYOGENESIS	Cancer LumA SC	0.328337	NA	> 0.05
MYOGENESIS	Cancer LumB SC	-0.149669	0	> 0.05
MYOGENESIS	Cycling PVL	0.595801	0	> 0.05
MYOGENESIS	Cycling T-cells	-0.258038	0	> 0.05
MYOGENESIS	Cycling Myeloid	0.137318	0	NS
MYOGENESIS	DCs	-0.0751903	0	> 0.05
MYOGENESIS	Endothelial ACKR1	0.242791	0	0
MYOGENESIS	Endothelial CXCL12	0.428254	0	0
MYOGENESIS	Endothelial Lymphatic LYVE1	-0.275386	0	0
MYOGENESIS	Endothelial RGS5	0.443455	0	0
MYOGENESIS	Luminal Progenitors	0.185951	0	> 0.05
MYOGENESIS	Macrophage	0.328172	0	0
MYOGENESIS	Mature Luminal	-0.0237742	NA	> 0.05
MYOGENESIS	Monocyte	0.280946	0	0
MYOGENESIS	Myoepithelial	-0.369569	NA	> 0.05
MYOGENESIS	NK cells	-0.0953294	0	> 0.05
MYOGENESIS	NKT cells	-0.0171822	0	> 0.05
MYOGENESIS	Plasmablasts	-0.20108	NA	> 0.05
MYOGENESIS	PVL Differentiated	0.24036	0	> 0.05
MYOGENESIS	PVL Immature	0.305506	0	> 0.05
MYOGENESIS	T cells CD4+	-0.0983063	0	> 0.05
MYOGENESIS	T cells CD8+	-0.122166	0	> 0.05
NOTCH SIGNALING	B cells Memory	-0.00205254	0	> 0.05
NOTCH SIGNALING	B cells Naive	0.0178606	NA	> 0.05
NOTCH SIGNALING	CAFs MSC iCAF-like	-0.705401	0	> 0.05
NOTCH SIGNALING	CAFs myCAF-like	-0.702051	0	> 0.05
NOTCH SIGNALING	Cancer Basal SC	-0.0529466	0	> 0.05
NOTCH SIGNALING	Cancer Cycling	-0.238216	0	> 0.05
NOTCH SIGNALING	Cancer Her2 SC	-0.148592	0	> 0.05
NOTCH SIGNALING	Cancer LumA SC	0.000231551	NA	> 0.05
NOTCH SIGNALING	Cancer LumB SC	-0.393878	0	> 0.05
NOTCH SIGNALING	Cycling PVL	0.463533	0	> 0.05
NOTCH SIGNALING	Cycling T-cells	-0.578631	0	> 0.05
NOTCH SIGNALING	Cycling Myeloid	-0.568423	0	NS
NOTCH SIGNALING	DCs	-0.213449	0	> 0.05
NOTCH SIGNALING	Endothelial ACKR1	0.00726007	0	0
NOTCH SIGNALING	Endothelial CXCL12	0.000860234	0	0
NOTCH SIGNALING	Endothelial Lymphatic LYVE1	-0.157545	0	0
NOTCH SIGNALING	Endothelial RGS5	0.0273601	0	0
NOTCH SIGNALING	Luminal Progenitors	0.126942	0	> 0.05
NOTCH SIGNALING	Macrophage	-0.289867	0	0
NOTCH SIGNALING	Mature Luminal	-0.230243	NA	> 0.05
NOTCH SIGNALING	Monocyte	-0.19888	0	0
NOTCH SIGNALING	Myoepithelial	0.505979	NA	> 0.05
NOTCH SIGNALING	NK cells	0.326767	0	> 0.05
NOTCH SIGNALING	NKT cells	-0.253643	0	> 0.05
NOTCH SIGNALING	Plasmablasts	0.00231731	NA	> 0.05
NOTCH SIGNALING	PVL Differentiated	0.0223377	0	> 0.05
NOTCH SIGNALING	PVL Immature	-0.188029	0	> 0.05
NOTCH SIGNALING	T cells CD4+	-0.21417	0	> 0.05
NOTCH SIGNALING	T cells CD8+	-0.177341	0	> 0.05
OXIDATIVE PHOSPHORYLATION	B cells Memory	0.222152	1.58772	0.00024802
OXIDATIVE PHOSPHORYLATION	B cells Naive	-0.301747	NA	> 0.05
OXIDATIVE PHOSPHORYLATION	CAFs MSC iCAF-like	0.0284243	0	> 0.05
OXIDATIVE PHOSPHORYLATION	CAFs myCAF-like	-0.188621	0	> 0.05
OXIDATIVE PHOSPHORYLATION	Cancer Basal SC	0.381498	-1.58848	0.00104167
OXIDATIVE PHOSPHORYLATION	Cancer Cycling	0.356494	0	> 0.05
OXIDATIVE PHOSPHORYLATION	Cancer Her2 SC	-0.00194312	0	> 0.05
OXIDATIVE PHOSPHORYLATION	Cancer LumA SC	0.168086	NA	> 0.05
OXIDATIVE PHOSPHORYLATION	Cancer LumB SC	0.409874	2.03596	1.53729e-05
OXIDATIVE PHOSPHORYLATION	Cycling PVL	0.731304	0	> 0.05
OXIDATIVE PHOSPHORYLATION	Cycling T-cells	0.183508	0	> 0.05
OXIDATIVE PHOSPHORYLATION	Cycling Myeloid	-0.0241456	0	NS
OXIDATIVE PHOSPHORYLATION	DCs	0.251161	0	> 0.05
OXIDATIVE PHOSPHORYLATION	Endothelial ACKR1	0.0927806	0	0
OXIDATIVE PHOSPHORYLATION	Endothelial CXCL12	0.385279	0	0
OXIDATIVE PHOSPHORYLATION	Endothelial Lymphatic LYVE1	-0.292073	0	0
OXIDATIVE PHOSPHORYLATION	Endothelial RGS5	0.274775	0	0
OXIDATIVE PHOSPHORYLATION	Luminal Progenitors	-0.370986	0	> 0.05
OXIDATIVE PHOSPHORYLATION	Macrophage	0.316593	0	0
OXIDATIVE PHOSPHORYLATION	Mature Luminal	-0.465006	NA	> 0.05
OXIDATIVE PHOSPHORYLATION	Monocyte	0.0921461	0	0
OXIDATIVE PHOSPHORYLATION	Myoepithelial	-0.548003	NA	> 0.05
OXIDATIVE PHOSPHORYLATION	NK cells	0.153192	0	> 0.05
OXIDATIVE PHOSPHORYLATION	NKT cells	0.0562398	0	> 0.05
OXIDATIVE PHOSPHORYLATION	Plasmablasts	0.148898	NA	> 0.05
OXIDATIVE PHOSPHORYLATION	PVL Differentiated	-0.237649	0	> 0.05
OXIDATIVE PHOSPHORYLATION	PVL Immature	0.343476	0	> 0.05
OXIDATIVE PHOSPHORYLATION	T cells CD4+	0.0834826	1.45333	0.00695236
OXIDATIVE PHOSPHORYLATION	T cells CD8+	0.0496794	0	> 0.05
P53 PATHWAY	B cells Memory	0.476465	1.76017	4.59258e-07
P53 PATHWAY	B cells Naive	0.170735	NA	> 0.05
P53 PATHWAY	CAFs MSC iCAF-like	-0.138385	0	> 0.05
P53 PATHWAY	CAFs myCAF-like	0.226291	1.7032	0.000342065
P53 PATHWAY	Cancer Basal SC	0.538168	1.7555	0.000247831
P53 PATHWAY	Cancer Cycling	0.470295	0	> 0.05
P53 PATHWAY	Cancer Her2 SC	0.236432	0	> 0.05
P53 PATHWAY	Cancer LumA SC	0.226551	NA	> 0.05
P53 PATHWAY	Cancer LumB SC	-0.018852	0	> 0.05
P53 PATHWAY	Cycling PVL	0.777497	0	> 0.05
P53 PATHWAY	Cycling T-cells	0.380661	0	> 0.05
P53 PATHWAY	Cycling Myeloid	0.0588287	0	NS
P53 PATHWAY	DCs	0.0791422	0	> 0.05
P53 PATHWAY	Endothelial ACKR1	-0.0124186	0	0
P53 PATHWAY	Endothelial CXCL12	0.211278	0	0
P53 PATHWAY	Endothelial Lymphatic LYVE1	-0.373406	0	0
P53 PATHWAY	Endothelial RGS5	0.117798	0	0
P53 PATHWAY	Luminal Progenitors	-0.247833	0	> 0.05
P53 PATHWAY	Macrophage	0.272336	0	0
P53 PATHWAY	Mature Luminal	-0.487233	NA	> 0.05
P53 PATHWAY	Monocyte	0.259026	0	0
P53 PATHWAY	Myoepithelial	-0.232199	NA	> 0.05
P53 PATHWAY	NK cells	0.33148	0	> 0.05
P53 PATHWAY	NKT cells	0.513774	0	> 0.05
P53 PATHWAY	Plasmablasts	0.125928	NA	> 0.05
P53 PATHWAY	PVL Differentiated	0.435856	0	> 0.05
P53 PATHWAY	PVL Immature	0.0610135	0	> 0.05
P53 PATHWAY	T cells CD4+	0.470369	1.59749	0.000151428
P53 PATHWAY	T cells CD8+	0.406445	1.52557	0.00208585
PANCREAS BETA CELLS	B cells Memory	0.327365	0	> 0.05
PANCREAS BETA CELLS	B cells Naive	-0.31791	NA	> 0.05
PANCREAS BETA CELLS	CAFs MSC iCAF-like	-0.201589	0	> 0.05
PANCREAS BETA CELLS	CAFs myCAF-like	-0.263965	0	> 0.05
PANCREAS BETA CELLS	Cancer Basal SC	0.0739198	0	> 0.05
PANCREAS BETA CELLS	Cancer Cycling	0.0422679	0	> 0.05
PANCREAS BETA CELLS	Cancer Her2 SC	0.10157	0	> 0.05
PANCREAS BETA CELLS	Cancer LumA SC	0.0273683	NA	> 0.05
PANCREAS BETA CELLS	Cancer LumB SC	-0.0100576	0	> 0.05
PANCREAS BETA CELLS	Cycling PVL	0.171754	0	> 0.05
PANCREAS BETA CELLS	Cycling T-cells	-0.136539	0	> 0.05
PANCREAS BETA CELLS	Cycling Myeloid	-0.20138	0	NS
PANCREAS BETA CELLS	DCs	0.208013	0	> 0.05
PANCREAS BETA CELLS	Endothelial ACKR1	0.240891	0	0
PANCREAS BETA CELLS	Endothelial CXCL12	0.0622605	0	0
PANCREAS BETA CELLS	Endothelial Lymphatic LYVE1	0.00745261	0	0
PANCREAS BETA CELLS	Endothelial RGS5	0.144834	0	0
PANCREAS BETA CELLS	Luminal Progenitors	0.0796978	0	> 0.05
PANCREAS BETA CELLS	Macrophage	0.207274	0	0
PANCREAS BETA CELLS	Mature Luminal	-0.487669	NA	> 0.05
PANCREAS BETA CELLS	Monocyte	0.383574	0	0
PANCREAS BETA CELLS	Myoepithelial	-0.380201	NA	> 0.05
PANCREAS BETA CELLS	NK cells	-0.067185	0	> 0.05
PANCREAS BETA CELLS	NKT cells	-0.548331	0	> 0.05
PANCREAS BETA CELLS	Plasmablasts	-0.0313913	NA	> 0.05
PANCREAS BETA CELLS	PVL Differentiated	-0.455514	0	> 0.05
PANCREAS BETA CELLS	PVL Immature	-0.0253133	0	> 0.05
PANCREAS BETA CELLS	T cells CD4+	-0.0661695	0	> 0.05
PANCREAS BETA CELLS	T cells CD8+	-0.101636	0	> 0.05
PEROXISOME	B cells Memory	0.450535	0	> 0.05
PEROXISOME	B cells Naive	-0.208913	NA	> 0.05
PEROXISOME	CAFs MSC iCAF-like	0.0563201	0	> 0.05
PEROXISOME	CAFs myCAF-like	-0.27144	0	> 0.05
PEROXISOME	Cancer Basal SC	0.390475	0	> 0.05
PEROXISOME	Cancer Cycling	0.257319	0	> 0.05
PEROXISOME	Cancer Her2 SC	0.0726951	0	> 0.05
PEROXISOME	Cancer LumA SC	0.248502	NA	> 0.05
PEROXISOME	Cancer LumB SC	0.0307975	0	> 0.05
PEROXISOME	Cycling PVL	0.856174	0	> 0.05
PEROXISOME	Cycling T-cells	0.382371	0	> 0.05
PEROXISOME	Cycling Myeloid	0.337309	0	NS
PEROXISOME	DCs	0.407	0	> 0.05
PEROXISOME	Endothelial ACKR1	-0.277142	0	0
PEROXISOME	Endothelial CXCL12	-0.157257	0	0
PEROXISOME	Endothelial Lymphatic LYVE1	-0.0625121	0	0
PEROXISOME	Endothelial RGS5	0.0156075	0	0
PEROXISOME	Luminal Progenitors	-0.134711	0	> 0.05
PEROXISOME	Macrophage	0.451038	0	0
PEROXISOME	Mature Luminal	-0.397445	NA	> 0.05
PEROXISOME	Monocyte	0.637136	0	0
PEROXISOME	Myoepithelial	-0.258173	NA	> 0.05
PEROXISOME	NK cells	0.158829	0	> 0.05
PEROXISOME	NKT cells	0.285654	0	> 0.05
PEROXISOME	Plasmablasts	0.0284757	NA	> 0.05
PEROXISOME	PVL Differentiated	-0.669121	0	> 0.05
PEROXISOME	PVL Immature	-0.0831561	0	> 0.05
PEROXISOME	T cells CD4+	0.379562	0	> 0.05
PEROXISOME	T cells CD8+	0.279562	0	> 0.05
PI3K AKT MTOR SIGNALING	B cells Memory	0.333307	0	> 0.05
PI3K AKT MTOR SIGNALING	B cells Naive	-0.109449	NA	> 0.05
PI3K AKT MTOR SIGNALING	CAFs MSC iCAF-like	0.715768	1.63502	0.0125344
PI3K AKT MTOR SIGNALING	CAFs myCAF-like	0.761956	1.93644	0.000128606
PI3K AKT MTOR SIGNALING	Cancer Basal SC	0.300975	0	> 0.05
PI3K AKT MTOR SIGNALING	Cancer Cycling	0.425694	0	> 0.05
PI3K AKT MTOR SIGNALING	Cancer Her2 SC	0.0790461	0	> 0.05
PI3K AKT MTOR SIGNALING	Cancer LumA SC	0.142789	NA	> 0.05
PI3K AKT MTOR SIGNALING	Cancer LumB SC	0.258251	0	> 0.05
PI3K AKT MTOR SIGNALING	Cycling PVL	0.693863	0	> 0.05
PI3K AKT MTOR SIGNALING	Cycling T-cells	0.522425	0	> 0.05
PI3K AKT MTOR SIGNALING	Cycling Myeloid	0.203208	0	NS
PI3K AKT MTOR SIGNALING	DCs	0.38134	0	> 0.05
PI3K AKT MTOR SIGNALING	Endothelial ACKR1	0.367182	0	0
PI3K AKT MTOR SIGNALING	Endothelial CXCL12	0.539319	0	0
PI3K AKT MTOR SIGNALING	Endothelial Lymphatic LYVE1	-0.0886553	0	0
PI3K AKT MTOR SIGNALING	Endothelial RGS5	0.42259	0	0
PI3K AKT MTOR SIGNALING	Luminal Progenitors	0.42114	0	> 0.05
PI3K AKT MTOR SIGNALING	Macrophage	0.531363	0	0
PI3K AKT MTOR SIGNALING	Mature Luminal	-0.242393	NA	> 0.05
PI3K AKT MTOR SIGNALING	Monocyte	0.701897	0	0
PI3K AKT MTOR SIGNALING	Myoepithelial	-0.00456458	NA	> 0.05
PI3K AKT MTOR SIGNALING	NK cells	0.192118	0	> 0.05
PI3K AKT MTOR SIGNALING	NKT cells	0.282728	0	> 0.05
PI3K AKT MTOR SIGNALING	Plasmablasts	0.037206	NA	> 0.05
PI3K AKT MTOR SIGNALING	PVL Differentiated	0.33272	0	> 0.05
PI3K AKT MTOR SIGNALING	PVL Immature	0.538066	0	> 0.05
PI3K AKT MTOR SIGNALING	T cells CD4+	0.367545	1.42682	0.0395478
PI3K AKT MTOR SIGNALING	T cells CD8+	0.334297	0	> 0.05
PROTEIN SECRETION	B cells Memory	0.262998	1.67457	0.00116616
PROTEIN SECRETION	B cells Naive	-0.0852782	NA	> 0.05
PROTEIN SECRETION	CAFs MSC iCAF-like	0.109241	0	> 0.05
PROTEIN SECRETION	CAFs myCAF-like	0.549034	1.7945	0.00136299
PROTEIN SECRETION	Cancer Basal SC	0.323888	0	> 0.05
PROTEIN SECRETION	Cancer Cycling	0.356301	0	> 0.05
PROTEIN SECRETION	Cancer Her2 SC	-0.229705	0	> 0.05
PROTEIN SECRETION	Cancer LumA SC	0.138604	NA	> 0.05
PROTEIN SECRETION	Cancer LumB SC	0.122383	0	> 0.05
PROTEIN SECRETION	Cycling PVL	0.469561	0	> 0.05
PROTEIN SECRETION	Cycling T-cells	-0.72696	0	> 0.05
PROTEIN SECRETION	Cycling Myeloid	0.630485	0	NS
PROTEIN SECRETION	DCs	0.402445	0	> 0.05
PROTEIN SECRETION	Endothelial ACKR1	0.459966	0	0
PROTEIN SECRETION	Endothelial CXCL12	0.434593	0	0
PROTEIN SECRETION	Endothelial Lymphatic LYVE1	-0.153071	0	0
PROTEIN SECRETION	Endothelial RGS5	0.585299	0	0
PROTEIN SECRETION	Luminal Progenitors	-0.475681	0	> 0.05
PROTEIN SECRETION	Macrophage	0.682859	0	0
PROTEIN SECRETION	Mature Luminal	-0.43895	NA	> 0.05
PROTEIN SECRETION	Monocyte	0.468299	0	0
PROTEIN SECRETION	Myoepithelial	0.0626156	NA	> 0.05
PROTEIN SECRETION	NK cells	-0.283638	0	> 0.05
PROTEIN SECRETION	NKT cells	-0.747653	0	> 0.05
PROTEIN SECRETION	Plasmablasts	0.132514	NA	> 0.05
PROTEIN SECRETION	PVL Differentiated	0.158975	0	> 0.05
PROTEIN SECRETION	PVL Immature	0.573414	0	> 0.05
PROTEIN SECRETION	T cells CD4+	-0.120634	0	> 0.05
PROTEIN SECRETION	T cells CD8+	-0.265612	0	> 0.05
REACTIVE OXYGEN SPECIES PATHWAY	B cells Memory	0.456403	0	> 0.05
REACTIVE OXYGEN SPECIES PATHWAY	B cells Naive	-0.226164	NA	> 0.05
REACTIVE OXYGEN SPECIES PATHWAY	CAFs MSC iCAF-like	0.211659	0	> 0.05
REACTIVE OXYGEN SPECIES PATHWAY	CAFs myCAF-like	0.292057	0	> 0.05
REACTIVE OXYGEN SPECIES PATHWAY	Cancer Basal SC	0.528739	0	> 0.05
REACTIVE OXYGEN SPECIES PATHWAY	Cancer Cycling	0.525398	0	> 0.05
REACTIVE OXYGEN SPECIES PATHWAY	Cancer Her2 SC	0.014367	0	> 0.05
REACTIVE OXYGEN SPECIES PATHWAY	Cancer LumA SC	0.351035	NA	> 0.05
REACTIVE OXYGEN SPECIES PATHWAY	Cancer LumB SC	0.468152	0	> 0.05
REACTIVE OXYGEN SPECIES PATHWAY	Cycling PVL	0.716186	0	> 0.05
REACTIVE OXYGEN SPECIES PATHWAY	Cycling T-cells	0.0986578	0	> 0.05
REACTIVE OXYGEN SPECIES PATHWAY	Cycling Myeloid	0.348607	0	NS
REACTIVE OXYGEN SPECIES PATHWAY	DCs	0.380228	0	> 0.05
REACTIVE OXYGEN SPECIES PATHWAY	Endothelial ACKR1	0.0206731	0	0
REACTIVE OXYGEN SPECIES PATHWAY	Endothelial CXCL12	0.205354	0	0
REACTIVE OXYGEN SPECIES PATHWAY	Endothelial Lymphatic LYVE1	0.322917	0	0
REACTIVE OXYGEN SPECIES PATHWAY	Endothelial RGS5	0.140027	0	0
REACTIVE OXYGEN SPECIES PATHWAY	Luminal Progenitors	0.0313985	0	> 0.05
REACTIVE OXYGEN SPECIES PATHWAY	Macrophage	0.280395	0	0
REACTIVE OXYGEN SPECIES PATHWAY	Mature Luminal	-0.449051	NA	> 0.05
REACTIVE OXYGEN SPECIES PATHWAY	Monocyte	0.28802	0	0
REACTIVE OXYGEN SPECIES PATHWAY	Myoepithelial	0.0790689	NA	> 0.05
REACTIVE OXYGEN SPECIES PATHWAY	NK cells	0.288342	0	> 0.05
REACTIVE OXYGEN SPECIES PATHWAY	NKT cells	0.484453	0	> 0.05
REACTIVE OXYGEN SPECIES PATHWAY	Plasmablasts	-0.014093	NA	> 0.05
REACTIVE OXYGEN SPECIES PATHWAY	PVL Differentiated	-0.012452	0	> 0.05
REACTIVE OXYGEN SPECIES PATHWAY	PVL Immature	0.146054	0	> 0.05
REACTIVE OXYGEN SPECIES PATHWAY	T cells CD4+	0.445895	0	> 0.05
REACTIVE OXYGEN SPECIES PATHWAY	T cells CD8+	0.320431	0	> 0.05
SPERMATOGENESIS	B cells Memory	-0.154044	0	> 0.05
SPERMATOGENESIS	B cells Naive	-0.208373	NA	> 0.05
SPERMATOGENESIS	CAFs MSC iCAF-like	-0.41824	0	> 0.05
SPERMATOGENESIS	CAFs myCAF-like	-0.743425	0	> 0.05
SPERMATOGENESIS	Cancer Basal SC	-0.498463	0	> 0.05
SPERMATOGENESIS	Cancer Cycling	0.104695	0	> 0.05
SPERMATOGENESIS	Cancer Her2 SC	0.178898	0	> 0.05
SPERMATOGENESIS	Cancer LumA SC	-0.211693	NA	> 0.05
SPERMATOGENESIS	Cancer LumB SC	-0.194816	0	> 0.05
SPERMATOGENESIS	Cycling PVL	-0.100533	0	> 0.05
SPERMATOGENESIS	Cycling T-cells	0.75189	0	> 0.05
SPERMATOGENESIS	Cycling Myeloid	0.460826	0	NS
SPERMATOGENESIS	DCs	0.265654	0	> 0.05
SPERMATOGENESIS	Endothelial ACKR1	-0.303575	0	0
SPERMATOGENESIS	Endothelial CXCL12	-0.379748	0	0
SPERMATOGENESIS	Endothelial Lymphatic LYVE1	-0.178297	0	0
SPERMATOGENESIS	Endothelial RGS5	-0.0242633	0	0
SPERMATOGENESIS	Luminal Progenitors	-0.205325	0	> 0.05
SPERMATOGENESIS	Macrophage	-0.296246	0	0
SPERMATOGENESIS	Mature Luminal	0.100361	NA	> 0.05
SPERMATOGENESIS	Monocyte	-0.0714608	0	0
SPERMATOGENESIS	Myoepithelial	0.546093	NA	> 0.05
SPERMATOGENESIS	NK cells	0.0668068	0	> 0.05
SPERMATOGENESIS	NKT cells	-0.042858	0	> 0.05
SPERMATOGENESIS	Plasmablasts	0.0284293	NA	> 0.05
SPERMATOGENESIS	PVL Differentiated	-0.451738	0	> 0.05
SPERMATOGENESIS	PVL Immature	-0.463392	0	> 0.05
SPERMATOGENESIS	T cells CD4+	0.0225476	0	> 0.05
SPERMATOGENESIS	T cells CD8+	-0.0307479	0	> 0.05
TGF BETA SIGNALING	B cells Memory	0.716319	1.78175	0.000519098
TGF BETA SIGNALING	B cells Naive	-0.185775	NA	> 0.05
TGF BETA SIGNALING	CAFs MSC iCAF-like	0.0638529	0	> 0.05
TGF BETA SIGNALING	CAFs myCAF-like	0.492652	0	> 0.05
TGF BETA SIGNALING	Cancer Basal SC	0.228053	0	> 0.05
TGF BETA SIGNALING	Cancer Cycling	0.0681115	0	> 0.05
TGF BETA SIGNALING	Cancer Her2 SC	0.154037	0	> 0.05
TGF BETA SIGNALING	Cancer LumA SC	-0.265843	NA	> 0.05
TGF BETA SIGNALING	Cancer LumB SC	-0.288521	0	> 0.05
TGF BETA SIGNALING	Cycling PVL	0.17225	0	> 0.05
TGF BETA SIGNALING	Cycling T-cells	0.505354	0	> 0.05
TGF BETA SIGNALING	Cycling Myeloid	-0.00793613	0	NS
TGF BETA SIGNALING	DCs	0.312846	0	> 0.05
TGF BETA SIGNALING	Endothelial ACKR1	0.402962	0	0
TGF BETA SIGNALING	Endothelial CXCL12	0.66534	0	0
TGF BETA SIGNALING	Endothelial Lymphatic LYVE1	-0.189394	0	0
TGF BETA SIGNALING	Endothelial RGS5	0.42134	0	0
TGF BETA SIGNALING	Luminal Progenitors	0.191288	1.75446	0.0192335
TGF BETA SIGNALING	Macrophage	0.355357	0	0
TGF BETA SIGNALING	Mature Luminal	-0.0437435	NA	> 0.05
TGF BETA SIGNALING	Monocyte	0.675296	0	0
TGF BETA SIGNALING	Myoepithelial	-0.0315263	NA	> 0.05
TGF BETA SIGNALING	NK cells	0.306422	0	> 0.05
TGF BETA SIGNALING	NKT cells	0.263967	0	> 0.05
TGF BETA SIGNALING	Plasmablasts	-0.141161	NA	> 0.05
TGF BETA SIGNALING	PVL Differentiated	0.578851	0	> 0.05
TGF BETA SIGNALING	PVL Immature	0.679666	0	> 0.05
TGF BETA SIGNALING	T cells CD4+	0.569936	0	> 0.05
TGF BETA SIGNALING	T cells CD8+	0.570526	0	> 0.05
TNFA SIGNALING VIA NFKB	B cells Memory	0.570178	2.27179	7.13216e-19
TNFA SIGNALING VIA NFKB	B cells Naive	0.199768	NA	> 0.05
TNFA SIGNALING VIA NFKB	CAFs MSC iCAF-like	0.187935	2.33714	4.54398e-11
TNFA SIGNALING VIA NFKB	CAFs myCAF-like	0.407472	2.81726	2.52903e-18
TNFA SIGNALING VIA NFKB	Cancer Basal SC	0.305474	2.2734	3.05032e-10
TNFA SIGNALING VIA NFKB	Cancer Cycling	0.175419	2.17688	8.26646e-09
TNFA SIGNALING VIA NFKB	Cancer Her2 SC	0.192965	1.92656	3.49084e-06
TNFA SIGNALING VIA NFKB	Cancer LumA SC	0.0347851	NA	> 0.05
TNFA SIGNALING VIA NFKB	Cancer LumB SC	-0.483857	1.717	0.000832403
TNFA SIGNALING VIA NFKB	Cycling PVL	0.185793	0	> 0.05
TNFA SIGNALING VIA NFKB	Cycling T-cells	0.251681	0	> 0.05
TNFA SIGNALING VIA NFKB	Cycling Myeloid	0.103423	0	NS
TNFA SIGNALING VIA NFKB	DCs	0.1599	0	> 0.05
TNFA SIGNALING VIA NFKB	Endothelial ACKR1	0.153883	0	0
TNFA SIGNALING VIA NFKB	Endothelial CXCL12	0.112321	0	0
TNFA SIGNALING VIA NFKB	Endothelial Lymphatic LYVE1	-0.012202	0	0
TNFA SIGNALING VIA NFKB	Endothelial RGS5	0.0610279	0	0
TNFA SIGNALING VIA NFKB	Luminal Progenitors	0.0235085	0	> 0.05
TNFA SIGNALING VIA NFKB	Macrophage	0.184591	0	0
TNFA SIGNALING VIA NFKB	Mature Luminal	-0.401306	NA	> 0.05
TNFA SIGNALING VIA NFKB	Monocyte	0.151302	0	0
TNFA SIGNALING VIA NFKB	Myoepithelial	0.0511549	NA	> 0.05
TNFA SIGNALING VIA NFKB	NK cells	0.540895	0	> 0.05
TNFA SIGNALING VIA NFKB	NKT cells	0.199053	0	> 0.05
TNFA SIGNALING VIA NFKB	Plasmablasts	0.148243	NA	> 0.05
TNFA SIGNALING VIA NFKB	PVL Differentiated	0.706631	2.04235	3.27711e-10
TNFA SIGNALING VIA NFKB	PVL Immature	0.397149	1.51849	0.00659593
TNFA SIGNALING VIA NFKB	T cells CD4+	0.61572	1.87932	4.92065e-09
TNFA SIGNALING VIA NFKB	T cells CD8+	0.447283	1.83231	7.94651e-07
UNFOLDED PROTEIN RESPONSE	B cells Memory	0.200471	0	> 0.05
UNFOLDED PROTEIN RESPONSE	B cells Naive	0.0320847	NA	> 0.05
UNFOLDED PROTEIN RESPONSE	CAFs MSC iCAF-like	0.152192	0	> 0.05
UNFOLDED PROTEIN RESPONSE	CAFs myCAF-like	0.242743	1.59676	0.00451713
UNFOLDED PROTEIN RESPONSE	Cancer Basal SC	0.484527	0	> 0.05
UNFOLDED PROTEIN RESPONSE	Cancer Cycling	0.670617	0	> 0.05
UNFOLDED PROTEIN RESPONSE	Cancer Her2 SC	0.252601	0	> 0.05
UNFOLDED PROTEIN RESPONSE	Cancer LumA SC	0.160201	NA	> 0.05
UNFOLDED PROTEIN RESPONSE	Cancer LumB SC	0.208259	0	> 0.05
UNFOLDED PROTEIN RESPONSE	Cycling PVL	0.719302	0	> 0.05
UNFOLDED PROTEIN RESPONSE	Cycling T-cells	-0.0557305	0	> 0.05
UNFOLDED PROTEIN RESPONSE	Cycling Myeloid	0.215925	0	NS
UNFOLDED PROTEIN RESPONSE	DCs	0.552585	0	> 0.05
UNFOLDED PROTEIN RESPONSE	Endothelial ACKR1	0.151085	0	0
UNFOLDED PROTEIN RESPONSE	Endothelial CXCL12	0.247063	0	0
UNFOLDED PROTEIN RESPONSE	Endothelial Lymphatic LYVE1	-0.135981	0	0
UNFOLDED PROTEIN RESPONSE	Endothelial RGS5	0.470441	0	0
UNFOLDED PROTEIN RESPONSE	Luminal Progenitors	-0.167345	0	> 0.05
UNFOLDED PROTEIN RESPONSE	Macrophage	0.138012	0	0
UNFOLDED PROTEIN RESPONSE	Mature Luminal	-0.3138	NA	> 0.05
UNFOLDED PROTEIN RESPONSE	Monocyte	0.399599	0	0
UNFOLDED PROTEIN RESPONSE	Myoepithelial	-0.147416	NA	> 0.05
UNFOLDED PROTEIN RESPONSE	NK cells	0.33278	0	> 0.05
UNFOLDED PROTEIN RESPONSE	NKT cells	0.578041	0	> 0.05
UNFOLDED PROTEIN RESPONSE	Plasmablasts	0.121193	NA	> 0.05
UNFOLDED PROTEIN RESPONSE	PVL Differentiated	0.350336	0	> 0.05
UNFOLDED PROTEIN RESPONSE	PVL Immature	0.098396	0	> 0.05
UNFOLDED PROTEIN RESPONSE	T cells CD4+	0.558426	1.43924	0.0181264
UNFOLDED PROTEIN RESPONSE	T cells CD8+	0.41316	0	> 0.05
UV RESPONSE DN	B cells Memory	0.221859	0	> 0.05
UV RESPONSE DN	B cells Naive	-0.0431202	NA	> 0.05
UV RESPONSE DN	CAFs MSC iCAF-like	0.0381218	0	> 0.05
UV RESPONSE DN	CAFs myCAF-like	-0.0548907	0	> 0.05
UV RESPONSE DN	Cancer Basal SC	0.439888	2.152	2.92296e-07
UV RESPONSE DN	Cancer Cycling	0.3186	2.25106	1.72311e-08
UV RESPONSE DN	Cancer Her2 SC	0.431894	2.24954	2.41953e-07
UV RESPONSE DN	Cancer LumA SC	0.189733	NA	> 0.05
UV RESPONSE DN	Cancer LumB SC	-0.180336	0	> 0.05
UV RESPONSE DN	Cycling PVL	0.469005	0	> 0.05
UV RESPONSE DN	Cycling T-cells	0.293784	0	> 0.05
UV RESPONSE DN	Cycling Myeloid	0.141182	0	NS
UV RESPONSE DN	DCs	-0.0159929	0	> 0.05
UV RESPONSE DN	Endothelial ACKR1	0.426085	0	0
UV RESPONSE DN	Endothelial CXCL12	0.470511	0	0
UV RESPONSE DN	Endothelial Lymphatic LYVE1	-0.398983	0	0
UV RESPONSE DN	Endothelial RGS5	0.408433	0	0
UV RESPONSE DN	Luminal Progenitors	0.559304	0	> 0.05
UV RESPONSE DN	Macrophage	0.311066	0	0
UV RESPONSE DN	Mature Luminal	0.182825	NA	> 0.05
UV RESPONSE DN	Monocyte	0.144628	0	0
UV RESPONSE DN	Myoepithelial	-0.095754	NA	> 0.05
UV RESPONSE DN	NK cells	0.431542	0	> 0.05
UV RESPONSE DN	NKT cells	0.0987947	0	> 0.05
UV RESPONSE DN	Plasmablasts	-0.0132927	NA	> 0.05
UV RESPONSE DN	PVL Differentiated	0.434713	0	> 0.05
UV RESPONSE DN	PVL Immature	0.241872	0	> 0.05
UV RESPONSE DN	T cells CD4+	0.624694	0	> 0.05
UV RESPONSE DN	T cells CD8+	0.543874	0	> 0.05
UV RESPONSE UP	B cells Memory	0.636332	1.48612	0.00561624
UV RESPONSE UP	B cells Naive	0.405384	NA	> 0.05
UV RESPONSE UP	CAFs MSC iCAF-like	0.0129436	0	> 0.05
UV RESPONSE UP	CAFs myCAF-like	0.291196	0	> 0.05
UV RESPONSE UP	Cancer Basal SC	0.477288	0	> 0.05
UV RESPONSE UP	Cancer Cycling	0.530197	0	> 0.05
UV RESPONSE UP	Cancer Her2 SC	0.249768	0	> 0.05
UV RESPONSE UP	Cancer LumA SC	0.129514	NA	> 0.05
UV RESPONSE UP	Cancer LumB SC	-0.208495	0	> 0.05
UV RESPONSE UP	Cycling PVL	0.307092	0	> 0.05
UV RESPONSE UP	Cycling T-cells	0.570192	0	> 0.05
UV RESPONSE UP	Cycling Myeloid	0.291323	0	NS
UV RESPONSE UP	DCs	0.312698	0	> 0.05
UV RESPONSE UP	Endothelial ACKR1	-0.0319407	0	0
UV RESPONSE UP	Endothelial CXCL12	0.128161	0	0
UV RESPONSE UP	Endothelial Lymphatic LYVE1	-0.265735	0	0
UV RESPONSE UP	Endothelial RGS5	0.0985484	0	0
UV RESPONSE UP	Luminal Progenitors	-0.0956059	0	> 0.05
UV RESPONSE UP	Macrophage	0.293746	0	0
UV RESPONSE UP	Mature Luminal	-0.362695	NA	> 0.05
UV RESPONSE UP	Monocyte	0.287069	0	0
UV RESPONSE UP	Myoepithelial	-0.030559	NA	> 0.05
UV RESPONSE UP	NK cells	0.351118	0	> 0.05
UV RESPONSE UP	NKT cells	0.379003	0	> 0.05
UV RESPONSE UP	Plasmablasts	0.04631	NA	> 0.05
UV RESPONSE UP	PVL Differentiated	0.500621	0	> 0.05
UV RESPONSE UP	PVL Immature	0.173174	0	> 0.05
UV RESPONSE UP	T cells CD4+	0.586104	0	> 0.05
UV RESPONSE UP	T cells CD8+	0.484772	1.51152	0.0129466
WNT BETA CATENIN SIGNALING	B cells Memory	0.0868625	0	> 0.05
WNT BETA CATENIN SIGNALING	B cells Naive	0.107525	NA	> 0.05
WNT BETA CATENIN SIGNALING	CAFs MSC iCAF-like	-0.108277	0	> 0.05
WNT BETA CATENIN SIGNALING	CAFs myCAF-like	0.086803	0	> 0.05
WNT BETA CATENIN SIGNALING	Cancer Basal SC	0.0401246	0	> 0.05
WNT BETA CATENIN SIGNALING	Cancer Cycling	0.0414443	0	> 0.05
WNT BETA CATENIN SIGNALING	Cancer Her2 SC	0.224806	0	> 0.05
WNT BETA CATENIN SIGNALING	Cancer LumA SC	-0.0703683	NA	> 0.05
WNT BETA CATENIN SIGNALING	Cancer LumB SC	0.276044	0	> 0.05
WNT BETA CATENIN SIGNALING	Cycling PVL	0.43244	0	> 0.05
WNT BETA CATENIN SIGNALING	Cycling T-cells	-0.265811	0	> 0.05
WNT BETA CATENIN SIGNALING	Cycling Myeloid	-0.50568	0	NS
WNT BETA CATENIN SIGNALING	DCs	-0.497767	0	> 0.05
WNT BETA CATENIN SIGNALING	Endothelial ACKR1	0.290568	0	0
WNT BETA CATENIN SIGNALING	Endothelial CXCL12	0.284392	0	0
WNT BETA CATENIN SIGNALING	Endothelial Lymphatic LYVE1	-0.0684136	0	0
WNT BETA CATENIN SIGNALING	Endothelial RGS5	0.106637	0	0
WNT BETA CATENIN SIGNALING	Luminal Progenitors	-0.549027	0	> 0.05
WNT BETA CATENIN SIGNALING	Macrophage	-0.254532	0	0
WNT BETA CATENIN SIGNALING	Mature Luminal	0.484381	NA	> 0.05
WNT BETA CATENIN SIGNALING	Monocyte	-0.316707	0	0
WNT BETA CATENIN SIGNALING	Myoepithelial	-0.105488	NA	> 0.05
WNT BETA CATENIN SIGNALING	NK cells	-0.215561	0	> 0.05
WNT BETA CATENIN SIGNALING	NKT cells	-0.231548	0	> 0.05
WNT BETA CATENIN SIGNALING	Plasmablasts	-0.0353255	NA	> 0.05
WNT BETA CATENIN SIGNALING	PVL Differentiated	0.399084	0	> 0.05
WNT BETA CATENIN SIGNALING	PVL Immature	-0.132959	0	> 0.05
WNT BETA CATENIN SIGNALING	T cells CD4+	-0.48838	0	> 0.05
WNT BETA CATENIN SIGNALING	T cells CD8+	-0.241879	0	> 0.05
XENOBIOTIC METABOLISM	B cells Memory	0.251124	0	> 0.05
XENOBIOTIC METABOLISM	B cells Naive	-0.0948783	NA	> 0.05
XENOBIOTIC METABOLISM	CAFs MSC iCAF-like	-0.201076	0	> 0.05
XENOBIOTIC METABOLISM	CAFs myCAF-like	-0.373506	0	> 0.05
XENOBIOTIC METABOLISM	Cancer Basal SC	0.437168	0	> 0.05
XENOBIOTIC METABOLISM	Cancer Cycling	0.498117	0	> 0.05
XENOBIOTIC METABOLISM	Cancer Her2 SC	-0.0598206	0	> 0.05
XENOBIOTIC METABOLISM	Cancer LumA SC	0.167017	NA	> 0.05
XENOBIOTIC METABOLISM	Cancer LumB SC	0.469468	0	> 0.05
XENOBIOTIC METABOLISM	Cycling PVL	0.388288	0	> 0.05
XENOBIOTIC METABOLISM	Cycling T-cells	-0.134315	0	> 0.05
XENOBIOTIC METABOLISM	Cycling Myeloid	-0.0186979	0	NS
XENOBIOTIC METABOLISM	DCs	0.11805	0	> 0.05
XENOBIOTIC METABOLISM	Endothelial ACKR1	-0.0641894	0	0
XENOBIOTIC METABOLISM	Endothelial CXCL12	-0.360085	0	0
XENOBIOTIC METABOLISM	Endothelial Lymphatic LYVE1	-0.558308	0	0
XENOBIOTIC METABOLISM	Endothelial RGS5	-0.226577	0	0
XENOBIOTIC METABOLISM	Luminal Progenitors	-0.49026	0	> 0.05
XENOBIOTIC METABOLISM	Macrophage	0.335027	0	0
XENOBIOTIC METABOLISM	Mature Luminal	-0.507289	NA	> 0.05
XENOBIOTIC METABOLISM	Monocyte	0.444352	0	0
XENOBIOTIC METABOLISM	Myoepithelial	-0.308667	NA	> 0.05
XENOBIOTIC METABOLISM	NK cells	0.0711681	0	> 0.05
XENOBIOTIC METABOLISM	NKT cells	-0.14017	0	> 0.05
XENOBIOTIC METABOLISM	Plasmablasts	-0.240861	NA	> 0.05
XENOBIOTIC METABOLISM	PVL Differentiated	0.159989	0	> 0.05
XENOBIOTIC METABOLISM	PVL Immature	0.026811	0	> 0.05
XENOBIOTIC METABOLISM	T cells CD4+	-0.264423	0	> 0.05
XENOBIOTIC METABOLISM	T cells CD8+	-0.319763	0	> 0.05

## Sheet: ER+
Figure 3 ASPEN NES, ER+
Pathway	Celltype	Cor	Enrich_Score	Padj
ADIPOGENESIS	B cells Memory	-0.554503	0	> 0.05
ADIPOGENESIS	B cells Naive	-0.230374	NA	> 0.05
ADIPOGENESIS	CAFs MSC iCAF-like	-0.451776	0	> 0.05
ADIPOGENESIS	CAFs myCAF-like	-0.713786	0	> 0.05
ADIPOGENESIS	Cancer Basal SC	-0.397381	-1.62722	0.00373854
ADIPOGENESIS	Cancer Cycling	-0.0678201	0	> 0.05
ADIPOGENESIS	Cancer Her2 SC	0.0590063	0	> 0.05
ADIPOGENESIS	Cancer LumA SC	0.244168	0	> 0.05
ADIPOGENESIS	Cancer LumB SC	0.03084	0	> 0.05
ADIPOGENESIS	Cycling PVL	-0.241967	0	> 0.05
ADIPOGENESIS	Cycling T-cells	-0.484705	0	0
ADIPOGENESIS	Cycling Myeloid	0.117021	0	> 0.05
ADIPOGENESIS	DCs	-0.368493	0	> 0.05
ADIPOGENESIS	Endothelial ACKR1	-0.799194	-1.88264	7.77e-07
ADIPOGENESIS	Endothelial CXCL12	-0.575819	0	> 0.05
ADIPOGENESIS	Endothelial Lymphatic LYVE1	-0.546416	0	0
ADIPOGENESIS	Endothelial RGS5	-0.712333	-1.58545	0.00269544
ADIPOGENESIS	Luminal Progenitors	-0.463882	NA	> 0.05
ADIPOGENESIS	Macrophage	-0.347001	-1.84268	1.79e-05
ADIPOGENESIS	Mature Luminal	-0.383489	NA	> 0.05
ADIPOGENESIS	Monocyte	-0.350689	0	> 0.05
ADIPOGENESIS	Myoepithelial	-0.0387643	NA	> 0.05
ADIPOGENESIS	NK cells	-0.469172	-1.65192	0.00362582
ADIPOGENESIS	NKT cells	-0.49447	0	> 0.05
ADIPOGENESIS	Plasmablasts	-0.419934	-1.78338	0.00019787
ADIPOGENESIS	PVL Differentiated	-0.694388	0	> 0.05
ADIPOGENESIS	PVL Immature	-0.803233	-1.81681	6.95e-05
ADIPOGENESIS	T cells CD4+	-0.437685	-1.80873	4.46e-05
ADIPOGENESIS	T cells CD8+	-0.467315	-1.74845	2.62e-05
ALLOGRAFT REJECTION	B cells Memory	0.284656	0	> 0.05
ALLOGRAFT REJECTION	B cells Naive	0.210268	NA	> 0.05
ALLOGRAFT REJECTION	CAFs MSC iCAF-like	0.10547	0	> 0.05
ALLOGRAFT REJECTION	CAFs myCAF-like	-0.183933	0	> 0.05
ALLOGRAFT REJECTION	Cancer Basal SC	-0.214836	0	> 0.05
ALLOGRAFT REJECTION	Cancer Cycling	-0.487935	0	> 0.05
ALLOGRAFT REJECTION	Cancer Her2 SC	-0.506259	0	> 0.05
ALLOGRAFT REJECTION	Cancer LumA SC	-0.48152	0	> 0.05
ALLOGRAFT REJECTION	Cancer LumB SC	-0.491455	-1.51043	0.032107
ALLOGRAFT REJECTION	Cycling PVL	-0.160814	0	> 0.05
ALLOGRAFT REJECTION	Cycling T-cells	-0.0652681	0	0
ALLOGRAFT REJECTION	Cycling Myeloid	0.0838842	0	> 0.05
ALLOGRAFT REJECTION	DCs	-0.40001	0	> 0.05
ALLOGRAFT REJECTION	Endothelial ACKR1	-0.436845	0	> 0.05
ALLOGRAFT REJECTION	Endothelial CXCL12	-0.624622	0	> 0.05
ALLOGRAFT REJECTION	Endothelial Lymphatic LYVE1	-0.202126	0	0
ALLOGRAFT REJECTION	Endothelial RGS5	-0.436813	0	> 0.05
ALLOGRAFT REJECTION	Luminal Progenitors	-0.373791	NA	> 0.05
ALLOGRAFT REJECTION	Macrophage	-0.130567	0	> 0.05
ALLOGRAFT REJECTION	Mature Luminal	0.250857	NA	> 0.05
ALLOGRAFT REJECTION	Monocyte	-0.18169	0	> 0.05
ALLOGRAFT REJECTION	Myoepithelial	-0.0067525	NA	> 0.05
ALLOGRAFT REJECTION	NK cells	-0.353947	0	> 0.05
ALLOGRAFT REJECTION	NKT cells	-0.469355	0	> 0.05
ALLOGRAFT REJECTION	Plasmablasts	-0.496453	0	> 0.05
ALLOGRAFT REJECTION	PVL Differentiated	0.073089	0	> 0.05
ALLOGRAFT REJECTION	PVL Immature	-0.272246	0	> 0.05
ALLOGRAFT REJECTION	T cells CD4+	-0.188497	0	> 0.05
ALLOGRAFT REJECTION	T cells CD8+	-0.392767	0	> 0.05
ANDROGEN RESPONSE	B cells Memory	0.492202	0	> 0.05
ANDROGEN RESPONSE	B cells Naive	-0.0685413	NA	> 0.05
ANDROGEN RESPONSE	CAFs MSC iCAF-like	-0.554292	0	> 0.05
ANDROGEN RESPONSE	CAFs myCAF-like	0.194701	0	> 0.05
ANDROGEN RESPONSE	Cancer Basal SC	0.0560029	0	> 0.05
ANDROGEN RESPONSE	Cancer Cycling	0.250471	0	> 0.05
ANDROGEN RESPONSE	Cancer Her2 SC	0.17684	0	> 0.05
ANDROGEN RESPONSE	Cancer LumA SC	0.473907	0	> 0.05
ANDROGEN RESPONSE	Cancer LumB SC	0.285293	0	> 0.05
ANDROGEN RESPONSE	Cycling PVL	-0.206035	0	> 0.05
ANDROGEN RESPONSE	Cycling T-cells	-0.191906	0	0
ANDROGEN RESPONSE	Cycling Myeloid	0.314523	0	> 0.05
ANDROGEN RESPONSE	DCs	0.479634	0	> 0.05
ANDROGEN RESPONSE	Endothelial ACKR1	-0.0908983	0	> 0.05
ANDROGEN RESPONSE	Endothelial CXCL12	0.0747703	0	> 0.05
ANDROGEN RESPONSE	Endothelial Lymphatic LYVE1	0.0168176	0	0
ANDROGEN RESPONSE	Endothelial RGS5	-0.411812	0	> 0.05
ANDROGEN RESPONSE	Luminal Progenitors	-0.188943	NA	> 0.05
ANDROGEN RESPONSE	Macrophage	0.0393666	0	> 0.05
ANDROGEN RESPONSE	Mature Luminal	-0.214839	NA	> 0.05
ANDROGEN RESPONSE	Monocyte	0.163683	0	> 0.05
ANDROGEN RESPONSE	Myoepithelial	-0.0156458	NA	> 0.05
ANDROGEN RESPONSE	NK cells	-0.487455	0	> 0.05
ANDROGEN RESPONSE	NKT cells	-0.199953	0	> 0.05
ANDROGEN RESPONSE	Plasmablasts	-0.610883	0	> 0.05
ANDROGEN RESPONSE	PVL Differentiated	-0.0658876	0	> 0.05
ANDROGEN RESPONSE	PVL Immature	-0.235831	0	> 0.05
ANDROGEN RESPONSE	T cells CD4+	-0.385823	0	> 0.05
ANDROGEN RESPONSE	T cells CD8+	-0.091438	0	> 0.05
ANGIOGENESIS	B cells Memory	-0.321854	0	> 0.05
ANGIOGENESIS	B cells Naive	-0.179597	NA	> 0.05
ANGIOGENESIS	CAFs MSC iCAF-like	0.232377	0	> 0.05
ANGIOGENESIS	CAFs myCAF-like	0.448533	0	> 0.05
ANGIOGENESIS	Cancer Basal SC	0.00320927	0	> 0.05
ANGIOGENESIS	Cancer Cycling	-0.164412	0	> 0.05
ANGIOGENESIS	Cancer Her2 SC	-0.134824	0	> 0.05
ANGIOGENESIS	Cancer LumA SC	-0.400882	0	> 0.05
ANGIOGENESIS	Cancer LumB SC	-0.108102	0	> 0.05
ANGIOGENESIS	Cycling PVL	0.388939	0	> 0.05
ANGIOGENESIS	Cycling T-cells	-0.0861152	0	0
ANGIOGENESIS	Cycling Myeloid	0.548412	0	> 0.05
ANGIOGENESIS	DCs	0.0580959	0	> 0.05
ANGIOGENESIS	Endothelial ACKR1	0.141867	0	> 0.05
ANGIOGENESIS	Endothelial CXCL12	0.394152	0	> 0.05
ANGIOGENESIS	Endothelial Lymphatic LYVE1	0.0109854	0	0
ANGIOGENESIS	Endothelial RGS5	-0.178239	0	> 0.05
ANGIOGENESIS	Luminal Progenitors	0.24721	NA	> 0.05
ANGIOGENESIS	Macrophage	0.705842	0	> 0.05
ANGIOGENESIS	Mature Luminal	0.301495	NA	> 0.05
ANGIOGENESIS	Monocyte	0.246007	0	> 0.05
ANGIOGENESIS	Myoepithelial	-0.212043	NA	> 0.05
ANGIOGENESIS	NK cells	0.0645705	0	> 0.05
ANGIOGENESIS	NKT cells	-0.039868	0	> 0.05
ANGIOGENESIS	Plasmablasts	0.249134	0	> 0.05
ANGIOGENESIS	PVL Differentiated	0.307445	0	> 0.05
ANGIOGENESIS	PVL Immature	0.241974	0	> 0.05
ANGIOGENESIS	T cells CD4+	0.15268	0	> 0.05
ANGIOGENESIS	T cells CD8+	0.186663	0	> 0.05
APICAL JUNCTION	B cells Memory	-0.0025534	0	> 0.05
APICAL JUNCTION	B cells Naive	-0.220718	NA	> 0.05
APICAL JUNCTION	CAFs MSC iCAF-like	0.230129	0	> 0.05
APICAL JUNCTION	CAFs myCAF-like	0.564509	0	> 0.05
APICAL JUNCTION	Cancer Basal SC	0.549679	0	> 0.05
APICAL JUNCTION	Cancer Cycling	0.52503	0	> 0.05
APICAL JUNCTION	Cancer Her2 SC	-0.036448	0	> 0.05
APICAL JUNCTION	Cancer LumA SC	0.297142	0	> 0.05
APICAL JUNCTION	Cancer LumB SC	0.35623	0	> 0.05
APICAL JUNCTION	Cycling PVL	0.31531	0	> 0.05
APICAL JUNCTION	Cycling T-cells	-0.186199	0	0
APICAL JUNCTION	Cycling Myeloid	-0.10249	0	> 0.05
APICAL JUNCTION	DCs	0.0201613	0	> 0.05
APICAL JUNCTION	Endothelial ACKR1	-0.0501695	0	> 0.05
APICAL JUNCTION	Endothelial CXCL12	0.303385	0	> 0.05
APICAL JUNCTION	Endothelial Lymphatic LYVE1	0.481534	0	0
APICAL JUNCTION	Endothelial RGS5	0.137753	0	> 0.05
APICAL JUNCTION	Luminal Progenitors	0.0434397	NA	> 0.05
APICAL JUNCTION	Macrophage	-0.0986355	0	> 0.05
APICAL JUNCTION	Mature Luminal	0.426972	NA	> 0.05
APICAL JUNCTION	Monocyte	-0.147976	0	> 0.05
APICAL JUNCTION	Myoepithelial	0.025014	NA	> 0.05
APICAL JUNCTION	NK cells	-0.162929	0	> 0.05
APICAL JUNCTION	NKT cells	-0.0870011	0	> 0.05
APICAL JUNCTION	Plasmablasts	0.154278	0	> 0.05
APICAL JUNCTION	PVL Differentiated	0.157804	0	> 0.05
APICAL JUNCTION	PVL Immature	0.100712	0	> 0.05
APICAL JUNCTION	T cells CD4+	-0.0456445	0	> 0.05
APICAL JUNCTION	T cells CD8+	-0.123591	0	> 0.05
APICAL SURFACE	B cells Memory	0.0399043	0	> 0.05
APICAL SURFACE	B cells Naive	-0.0048843	NA	> 0.05
APICAL SURFACE	CAFs MSC iCAF-like	0.482195	0	> 0.05
APICAL SURFACE	CAFs myCAF-like	0.535381	0	> 0.05
APICAL SURFACE	Cancer Basal SC	0.406404	0	> 0.05
APICAL SURFACE	Cancer Cycling	0.692945	0	> 0.05
APICAL SURFACE	Cancer Her2 SC	-0.0561742	0	> 0.05
APICAL SURFACE	Cancer LumA SC	0.802449	0	> 0.05
APICAL SURFACE	Cancer LumB SC	0.630881	0	> 0.05
APICAL SURFACE	Cycling PVL	0.543345	0	> 0.05
APICAL SURFACE	Cycling T-cells	0.0319886	0	0
APICAL SURFACE	Cycling Myeloid	-0.112781	0	> 0.05
APICAL SURFACE	DCs	0.640873	0	> 0.05
APICAL SURFACE	Endothelial ACKR1	0.471237	0	> 0.05
APICAL SURFACE	Endothelial CXCL12	0.44901	0	> 0.05
APICAL SURFACE	Endothelial Lymphatic LYVE1	0.0998846	0	0
APICAL SURFACE	Endothelial RGS5	0.812297	0	> 0.05
APICAL SURFACE	Luminal Progenitors	0.468788	NA	> 0.05
APICAL SURFACE	Macrophage	0.582207	0	> 0.05
APICAL SURFACE	Mature Luminal	0.53288	NA	> 0.05
APICAL SURFACE	Monocyte	0.333344	0	> 0.05
APICAL SURFACE	Myoepithelial	0.158436	NA	> 0.05
APICAL SURFACE	NK cells	0.197837	0	> 0.05
APICAL SURFACE	NKT cells	-0.123123	0	> 0.05
APICAL SURFACE	Plasmablasts	0.565339	0	> 0.05
APICAL SURFACE	PVL Differentiated	0.511125	0	> 0.05
APICAL SURFACE	PVL Immature	0.344299	0	> 0.05
APICAL SURFACE	T cells CD4+	0.17538	0	> 0.05
APICAL SURFACE	T cells CD8+	0.00508456	0	> 0.05
APOPTOSIS	B cells Memory	0.592965	0	> 0.05
APOPTOSIS	B cells Naive	0.392854	NA	> 0.05
APOPTOSIS	CAFs MSC iCAF-like	-0.06923	0	> 0.05
APOPTOSIS	CAFs myCAF-like	0.347076	0	> 0.05
APOPTOSIS	Cancer Basal SC	-0.158381	0	> 0.05
APOPTOSIS	Cancer Cycling	0.326465	0	> 0.05
APOPTOSIS	Cancer Her2 SC	-0.0265224	0	> 0.05
APOPTOSIS	Cancer LumA SC	0.437548	0	> 0.05
APOPTOSIS	Cancer LumB SC	0.294761	0	> 0.05
APOPTOSIS	Cycling PVL	0.368284	0	> 0.05
APOPTOSIS	Cycling T-cells	0.106029	0	0
APOPTOSIS	Cycling Myeloid	0.452753	0	> 0.05
APOPTOSIS	DCs	0.694869	0	> 0.05
APOPTOSIS	Endothelial ACKR1	-0.262772	0	> 0.05
APOPTOSIS	Endothelial CXCL12	-0.32184	0	> 0.05
APOPTOSIS	Endothelial Lymphatic LYVE1	-0.037997	0	0
APOPTOSIS	Endothelial RGS5	-0.195084	0	> 0.05
APOPTOSIS	Luminal Progenitors	-0.161675	NA	> 0.05
APOPTOSIS	Macrophage	0.532349	0	> 0.05
APOPTOSIS	Mature Luminal	-0.209448	NA	> 0.05
APOPTOSIS	Monocyte	0.247205	0	> 0.05
APOPTOSIS	Myoepithelial	-0.079202	NA	> 0.05
APOPTOSIS	NK cells	0.0664693	0	> 0.05
APOPTOSIS	NKT cells	0.196651	0	> 0.05
APOPTOSIS	Plasmablasts	-0.25957	0	> 0.05
APOPTOSIS	PVL Differentiated	-0.105795	0	> 0.05
APOPTOSIS	PVL Immature	-0.432719	0	> 0.05
APOPTOSIS	T cells CD4+	0.253018	0	> 0.05
APOPTOSIS	T cells CD8+	0.167356	0	> 0.05
BILE ACID METABOLISM	B cells Memory	-0.323008	0	> 0.05
BILE ACID METABOLISM	B cells Naive	0.17481	NA	> 0.05
BILE ACID METABOLISM	CAFs MSC iCAF-like	-0.0489805	0	> 0.05
BILE ACID METABOLISM	CAFs myCAF-like	-0.412945	0	> 0.05
BILE ACID METABOLISM	Cancer Basal SC	-0.105049	0	> 0.05
BILE ACID METABOLISM	Cancer Cycling	0.164586	0	> 0.05
BILE ACID METABOLISM	Cancer Her2 SC	0.547437	0	> 0.05
BILE ACID METABOLISM	Cancer LumA SC	0.184626	0	> 0.05
BILE ACID METABOLISM	Cancer LumB SC	0.216552	0	> 0.05
BILE ACID METABOLISM	Cycling PVL	-0.563488	0	> 0.05
BILE ACID METABOLISM	Cycling T-cells	-0.126849	0	0
BILE ACID METABOLISM	Cycling Myeloid	0.133243	0	> 0.05
BILE ACID METABOLISM	DCs	-0.530056	0	> 0.05
BILE ACID METABOLISM	Endothelial ACKR1	-0.0955462	0	> 0.05
BILE ACID METABOLISM	Endothelial CXCL12	-0.450501	0	> 0.05
BILE ACID METABOLISM	Endothelial Lymphatic LYVE1	-0.327211	0	0
BILE ACID METABOLISM	Endothelial RGS5	-0.130874	0	> 0.05
BILE ACID METABOLISM	Luminal Progenitors	-0.144195	NA	> 0.05
BILE ACID METABOLISM	Macrophage	-0.514204	0	> 0.05
BILE ACID METABOLISM	Mature Luminal	-0.598459	NA	> 0.05
BILE ACID METABOLISM	Monocyte	-0.19188	0	> 0.05
BILE ACID METABOLISM	Myoepithelial	0.00203796	NA	> 0.05
BILE ACID METABOLISM	NK cells	0.153072	0	> 0.05
BILE ACID METABOLISM	NKT cells	-0.0946348	0	> 0.05
BILE ACID METABOLISM	Plasmablasts	0.273084	0	> 0.05
BILE ACID METABOLISM	PVL Differentiated	-0.381681	0	> 0.05
BILE ACID METABOLISM	PVL Immature	-0.441063	0	> 0.05
BILE ACID METABOLISM	T cells CD4+	-0.0529649	0	> 0.05
BILE ACID METABOLISM	T cells CD8+	-0.292474	0	> 0.05
CHOLESTEROL HOMEOSTASIS	B cells Memory	-0.319835	0	> 0.05
CHOLESTEROL HOMEOSTASIS	B cells Naive	-0.212437	NA	> 0.05
CHOLESTEROL HOMEOSTASIS	CAFs MSC iCAF-like	0.151213	0	> 0.05
CHOLESTEROL HOMEOSTASIS	CAFs myCAF-like	-0.019349	0	> 0.05
CHOLESTEROL HOMEOSTASIS	Cancer Basal SC	0.0320477	0	> 0.05
CHOLESTEROL HOMEOSTASIS	Cancer Cycling	0.412105	0	> 0.05
CHOLESTEROL HOMEOSTASIS	Cancer Her2 SC	0.262763	0	> 0.05
CHOLESTEROL HOMEOSTASIS	Cancer LumA SC	0.432693	0	> 0.05
CHOLESTEROL HOMEOSTASIS	Cancer LumB SC	0.360027	0	> 0.05
CHOLESTEROL HOMEOSTASIS	Cycling PVL	0.428395	0	> 0.05
CHOLESTEROL HOMEOSTASIS	Cycling T-cells	0.223277	0	0
CHOLESTEROL HOMEOSTASIS	Cycling Myeloid	0.115542	0	> 0.05
CHOLESTEROL HOMEOSTASIS	DCs	0.348473	0	> 0.05
CHOLESTEROL HOMEOSTASIS	Endothelial ACKR1	-0.327184	0	> 0.05
CHOLESTEROL HOMEOSTASIS	Endothelial CXCL12	-0.6746	0	> 0.05
CHOLESTEROL HOMEOSTASIS	Endothelial Lymphatic LYVE1	-0.0435179	0	0
CHOLESTEROL HOMEOSTASIS	Endothelial RGS5	-0.23109	0	> 0.05
CHOLESTEROL HOMEOSTASIS	Luminal Progenitors	-0.195956	NA	> 0.05
CHOLESTEROL HOMEOSTASIS	Macrophage	0.0984911	0	> 0.05
CHOLESTEROL HOMEOSTASIS	Mature Luminal	-0.176182	NA	> 0.05
CHOLESTEROL HOMEOSTASIS	Monocyte	0.127996	0	> 0.05
CHOLESTEROL HOMEOSTASIS	Myoepithelial	0.0931644	NA	> 0.05
CHOLESTEROL HOMEOSTASIS	NK cells	-0.488187	0	> 0.05
CHOLESTEROL HOMEOSTASIS	NKT cells	-0.102433	0	> 0.05
CHOLESTEROL HOMEOSTASIS	Plasmablasts	-0.0946529	0	> 0.05
CHOLESTEROL HOMEOSTASIS	PVL Differentiated	0.196905	0	> 0.05
CHOLESTEROL HOMEOSTASIS	PVL Immature	-0.583863	0	> 0.05
CHOLESTEROL HOMEOSTASIS	T cells CD4+	-0.280925	0	> 0.05
CHOLESTEROL HOMEOSTASIS	T cells CD8+	-0.0633324	0	> 0.05
COAGULATION	B cells Memory	-0.337314	0	> 0.05
COAGULATION	B cells Naive	-0.22162	NA	> 0.05
COAGULATION	CAFs MSC iCAF-like	0.161274	0	> 0.05
COAGULATION	CAFs myCAF-like	0.304477	0	> 0.05
COAGULATION	Cancer Basal SC	-0.0629273	0	> 0.05
COAGULATION	Cancer Cycling	0.102732	0	> 0.05
COAGULATION	Cancer Her2 SC	-0.250677	0	> 0.05
COAGULATION	Cancer LumA SC	-0.25189	0	> 0.05
COAGULATION	Cancer LumB SC	0.00268306	0	> 0.05
COAGULATION	Cycling PVL	0.557716	0	> 0.05
COAGULATION	Cycling T-cells	-0.158253	0	0
COAGULATION	Cycling Myeloid	0.696752	0	> 0.05
COAGULATION	DCs	-0.173408	0	> 0.05
COAGULATION	Endothelial ACKR1	-0.462755	0	> 0.05
COAGULATION	Endothelial CXCL12	0.17136	0	> 0.05
COAGULATION	Endothelial Lymphatic LYVE1	-0.342739	0	0
COAGULATION	Endothelial RGS5	-0.602085	0	> 0.05
COAGULATION	Luminal Progenitors	-0.203439	NA	> 0.05
COAGULATION	Macrophage	0.251016	0	> 0.05
COAGULATION	Mature Luminal	0.412221	NA	> 0.05
COAGULATION	Monocyte	-0.118583	0	> 0.05
COAGULATION	Myoepithelial	-0.034894	NA	> 0.05
COAGULATION	NK cells	0.0614535	0	> 0.05
COAGULATION	NKT cells	-0.179693	0	> 0.05
COAGULATION	Plasmablasts	0.152248	-1.74892	0.00285928
COAGULATION	PVL Differentiated	0.0878564	0	> 0.05
COAGULATION	PVL Immature	-0.407481	0	> 0.05
COAGULATION	T cells CD4+	-0.206779	-1.56292	0.0474057
COAGULATION	T cells CD8+	0.0596139	0	> 0.05
COMPLEMENT	B cells Memory	0.0515544	0	> 0.05
COMPLEMENT	B cells Naive	-0.416067	NA	> 0.05
COMPLEMENT	CAFs MSC iCAF-like	0.0324175	0	> 0.05
COMPLEMENT	CAFs myCAF-like	0.0317003	0	> 0.05
COMPLEMENT	Cancer Basal SC	0.424853	0	> 0.05
COMPLEMENT	Cancer Cycling	0.240355	0	> 0.05
COMPLEMENT	Cancer Her2 SC	-0.0236128	0	> 0.05
COMPLEMENT	Cancer LumA SC	0.0331853	0	> 0.05
COMPLEMENT	Cancer LumB SC	0.21675	0	> 0.05
COMPLEMENT	Cycling PVL	0.414589	0	> 0.05
COMPLEMENT	Cycling T-cells	0.256148	0	0
COMPLEMENT	Cycling Myeloid	0.427588	0	> 0.05
COMPLEMENT	DCs	0.143706	0	> 0.05
COMPLEMENT	Endothelial ACKR1	-0.427306	0	> 0.05
COMPLEMENT	Endothelial CXCL12	-0.484139	0	> 0.05
COMPLEMENT	Endothelial Lymphatic LYVE1	-0.381414	0	0
COMPLEMENT	Endothelial RGS5	-0.244614	0	> 0.05
COMPLEMENT	Luminal Progenitors	-0.531156	NA	> 0.05
COMPLEMENT	Macrophage	0.021375	0	> 0.05
COMPLEMENT	Mature Luminal	0.0542868	NA	> 0.05
COMPLEMENT	Monocyte	-0.168092	0	> 0.05
COMPLEMENT	Myoepithelial	-0.168245	NA	> 0.05
COMPLEMENT	NK cells	-0.116728	0	> 0.05
COMPLEMENT	NKT cells	-0.642387	0	> 0.05
COMPLEMENT	Plasmablasts	-0.120315	0	> 0.05
COMPLEMENT	PVL Differentiated	0.21518	0	> 0.05
COMPLEMENT	PVL Immature	-0.268957	0	> 0.05
COMPLEMENT	T cells CD4+	0.0644692	0	> 0.05
COMPLEMENT	T cells CD8+	-0.153632	0	> 0.05
DNA REPAIR	B cells Memory	-0.426104	0	> 0.05
DNA REPAIR	B cells Naive	-0.431966	NA	> 0.05
DNA REPAIR	CAFs MSC iCAF-like	-0.0248219	0	> 0.05
DNA REPAIR	CAFs myCAF-like	-0.0827835	0	> 0.05
DNA REPAIR	Cancer Basal SC	-0.164921	0	> 0.05
DNA REPAIR	Cancer Cycling	0.0189911	0	> 0.05
DNA REPAIR	Cancer Her2 SC	-0.000937	0	> 0.05
DNA REPAIR	Cancer LumA SC	0.407923	0	> 0.05
DNA REPAIR	Cancer LumB SC	0.0840957	0	> 0.05
DNA REPAIR	Cycling PVL	-0.253797	0	> 0.05
DNA REPAIR	Cycling T-cells	0.0927308	0	0
DNA REPAIR	Cycling Myeloid	0.222914	0	> 0.05
DNA REPAIR	DCs	0.0476371	0	> 0.05
DNA REPAIR	Endothelial ACKR1	-0.267191	0	> 0.05
DNA REPAIR	Endothelial CXCL12	-0.41503	0	> 0.05
DNA REPAIR	Endothelial Lymphatic LYVE1	0.235889	0	0
DNA REPAIR	Endothelial RGS5	-0.0732605	0	> 0.05
DNA REPAIR	Luminal Progenitors	-0.543552	NA	> 0.05
DNA REPAIR	Macrophage	-0.0944091	0	> 0.05
DNA REPAIR	Mature Luminal	-0.546153	NA	> 0.05
DNA REPAIR	Monocyte	-0.177434	0	> 0.05
DNA REPAIR	Myoepithelial	-0.415179	NA	> 0.05
DNA REPAIR	NK cells	-0.294471	0	> 0.05
DNA REPAIR	NKT cells	-0.346268	0	> 0.05
DNA REPAIR	Plasmablasts	-0.276787	0	> 0.05
DNA REPAIR	PVL Differentiated	-0.482865	0	> 0.05
DNA REPAIR	PVL Immature	-0.47111	0	> 0.05
DNA REPAIR	T cells CD4+	-0.476814	-1.67786	0.00191894
DNA REPAIR	T cells CD8+	-0.35459	0	> 0.05
E2F TARGETS	B cells Memory	-0.318911	0	> 0.05
E2F TARGETS	B cells Naive	-0.332551	NA	> 0.05
E2F TARGETS	CAFs MSC iCAF-like	-0.707334	0	> 0.05
E2F TARGETS	CAFs myCAF-like	-0.489023	0	> 0.05
E2F TARGETS	Cancer Basal SC	-0.298099	0	> 0.05
E2F TARGETS	Cancer Cycling	0.00684055	0	> 0.05
E2F TARGETS	Cancer Her2 SC	0.00576029	0	> 0.05
E2F TARGETS	Cancer LumA SC	-0.520297	0	> 0.05
E2F TARGETS	Cancer LumB SC	-0.43806	0	> 0.05
E2F TARGETS	Cycling PVL	-0.12528	0	> 0.05
E2F TARGETS	Cycling T-cells	0.211037	0	0
E2F TARGETS	Cycling Myeloid	0.348723	0	> 0.05
E2F TARGETS	DCs	0.0599437	0	> 0.05
E2F TARGETS	Endothelial ACKR1	-0.716555	0	> 0.05
E2F TARGETS	Endothelial CXCL12	-0.647915	0	> 0.05
E2F TARGETS	Endothelial Lymphatic LYVE1	0.122919	0	0
E2F TARGETS	Endothelial RGS5	-0.20667	0	> 0.05
E2F TARGETS	Luminal Progenitors	-0.409274	NA	> 0.05
E2F TARGETS	Macrophage	-0.243386	0	> 0.05
E2F TARGETS	Mature Luminal	-0.287801	NA	> 0.05
E2F TARGETS	Monocyte	-0.210107	0	> 0.05
E2F TARGETS	Myoepithelial	-0.04312	NA	> 0.05
E2F TARGETS	NK cells	-0.190541	0	> 0.05
E2F TARGETS	NKT cells	-0.406871	0	> 0.05
E2F TARGETS	Plasmablasts	0.193072	0	> 0.05
E2F TARGETS	PVL Differentiated	-0.479962	0	> 0.05
E2F TARGETS	PVL Immature	-0.686859	0	> 0.05
E2F TARGETS	T cells CD4+	-0.303914	0	> 0.05
E2F TARGETS	T cells CD8+	-0.388979	-1.90164	2.74e-07
EPITHELIAL MESENCHYMAL TRANSITION	B cells Memory	-0.154341	0	> 0.05
EPITHELIAL MESENCHYMAL TRANSITION	B cells Naive	-0.0965056	NA	> 0.05
EPITHELIAL MESENCHYMAL TRANSITION	CAFs MSC iCAF-like	0.405701	2.15695	1.3e-07
EPITHELIAL MESENCHYMAL TRANSITION	CAFs myCAF-like	0.521036	2.08498	1.76e-06
EPITHELIAL MESENCHYMAL TRANSITION	Cancer Basal SC	-0.183283	0	> 0.05
EPITHELIAL MESENCHYMAL TRANSITION	Cancer Cycling	0.0142018	0	> 0.05
EPITHELIAL MESENCHYMAL TRANSITION	Cancer Her2 SC	-0.0094167	0	> 0.05
EPITHELIAL MESENCHYMAL TRANSITION	Cancer LumA SC	-0.202671	0	> 0.05
EPITHELIAL MESENCHYMAL TRANSITION	Cancer LumB SC	0.0615428	0	> 0.05
EPITHELIAL MESENCHYMAL TRANSITION	Cycling PVL	0.429407	2.7193	1.3e-11
EPITHELIAL MESENCHYMAL TRANSITION	Cycling T-cells	0.0791417	0	0
EPITHELIAL MESENCHYMAL TRANSITION	Cycling Myeloid	0.473735	0	> 0.05
EPITHELIAL MESENCHYMAL TRANSITION	DCs	0.678204	0	> 0.05
EPITHELIAL MESENCHYMAL TRANSITION	Endothelial ACKR1	0.348098	0	> 0.05
EPITHELIAL MESENCHYMAL TRANSITION	Endothelial CXCL12	0.405746	0	> 0.05
EPITHELIAL MESENCHYMAL TRANSITION	Endothelial Lymphatic LYVE1	0.443919	0	0
EPITHELIAL MESENCHYMAL TRANSITION	Endothelial RGS5	-0.0405719	0	> 0.05
EPITHELIAL MESENCHYMAL TRANSITION	Luminal Progenitors	0.379124	NA	> 0.05
EPITHELIAL MESENCHYMAL TRANSITION	Macrophage	0.716461	0	> 0.05
EPITHELIAL MESENCHYMAL TRANSITION	Mature Luminal	0.355885	NA	> 0.05
EPITHELIAL MESENCHYMAL TRANSITION	Monocyte	0.415069	0	> 0.05
EPITHELIAL MESENCHYMAL TRANSITION	Myoepithelial	-0.0481243	NA	> 0.05
EPITHELIAL MESENCHYMAL TRANSITION	NK cells	0.280847	0	> 0.05
EPITHELIAL MESENCHYMAL TRANSITION	NKT cells	0.549967	0	> 0.05
EPITHELIAL MESENCHYMAL TRANSITION	Plasmablasts	-0.166162	-2.05922	1.55e-07
EPITHELIAL MESENCHYMAL TRANSITION	PVL Differentiated	0.311978	2.33109	1.8e-09
EPITHELIAL MESENCHYMAL TRANSITION	PVL Immature	0.196252	0	> 0.05
EPITHELIAL MESENCHYMAL TRANSITION	T cells CD4+	0.440012	0	> 0.05
EPITHELIAL MESENCHYMAL TRANSITION	T cells CD8+	0.347019	0	> 0.05
ESTROGEN RESPONSE EARLY	B cells Memory	-0.0799379	0	> 0.05
ESTROGEN RESPONSE EARLY	B cells Naive	-0.167657	NA	> 0.05
ESTROGEN RESPONSE EARLY	CAFs MSC iCAF-like	0.0425378	0	> 0.05
ESTROGEN RESPONSE EARLY	CAFs myCAF-like	0.371655	0	> 0.05
ESTROGEN RESPONSE EARLY	Cancer Basal SC	-0.0240852	0	> 0.05
ESTROGEN RESPONSE EARLY	Cancer Cycling	0.375963	0	> 0.05
ESTROGEN RESPONSE EARLY	Cancer Her2 SC	0.221357	0	> 0.05
ESTROGEN RESPONSE EARLY	Cancer LumA SC	0.461303	0	> 0.05
ESTROGEN RESPONSE EARLY	Cancer LumB SC	0.272545	0	> 0.05
ESTROGEN RESPONSE EARLY	Cycling PVL	0.286589	1.79233	0.0017393
ESTROGEN RESPONSE EARLY	Cycling T-cells	0.343982	0	0
ESTROGEN RESPONSE EARLY	Cycling Myeloid	-0.254812	0	> 0.05
ESTROGEN RESPONSE EARLY	DCs	0.676114	0	> 0.05
ESTROGEN RESPONSE EARLY	Endothelial ACKR1	0.203658	0	> 0.05
ESTROGEN RESPONSE EARLY	Endothelial CXCL12	0.0130639	0	> 0.05
ESTROGEN RESPONSE EARLY	Endothelial Lymphatic LYVE1	-0.0584741	0	0
ESTROGEN RESPONSE EARLY	Endothelial RGS5	0.258222	0	> 0.05
ESTROGEN RESPONSE EARLY	Luminal Progenitors	-0.101286	NA	> 0.05
ESTROGEN RESPONSE EARLY	Macrophage	0.25247	0	> 0.05
ESTROGEN RESPONSE EARLY	Mature Luminal	-0.250257	NA	> 0.05
ESTROGEN RESPONSE EARLY	Monocyte	0.383691	0	> 0.05
ESTROGEN RESPONSE EARLY	Myoepithelial	0.475848	NA	> 0.05
ESTROGEN RESPONSE EARLY	NK cells	0.479103	0	> 0.05
ESTROGEN RESPONSE EARLY	NKT cells	0.780509	0	> 0.05
ESTROGEN RESPONSE EARLY	Plasmablasts	0.10844	-1.86491	2.11e-05
ESTROGEN RESPONSE EARLY	PVL Differentiated	0.418652	0	> 0.05
ESTROGEN RESPONSE EARLY	PVL Immature	0.247285	0	> 0.05
ESTROGEN RESPONSE EARLY	T cells CD4+	0.104933	0	> 0.05
ESTROGEN RESPONSE EARLY	T cells CD8+	0.6266	0	> 0.05
ESTROGEN RESPONSE LATE	B cells Memory	0.0296895	0	> 0.05
ESTROGEN RESPONSE LATE	B cells Naive	0.0349621	NA	> 0.05
ESTROGEN RESPONSE LATE	CAFs MSC iCAF-like	-0.0079132	0	> 0.05
ESTROGEN RESPONSE LATE	CAFs myCAF-like	0.154772	0	> 0.05
ESTROGEN RESPONSE LATE	Cancer Basal SC	-0.0182597	0	> 0.05
ESTROGEN RESPONSE LATE	Cancer Cycling	0.127834	0	> 0.05
ESTROGEN RESPONSE LATE	Cancer Her2 SC	0.0725578	0	> 0.05
ESTROGEN RESPONSE LATE	Cancer LumA SC	0.346913	0	> 0.05
ESTROGEN RESPONSE LATE	Cancer LumB SC	0.141236	0	> 0.05
ESTROGEN RESPONSE LATE	Cycling PVL	0.449138	0	> 0.05
ESTROGEN RESPONSE LATE	Cycling T-cells	0.467681	0	0
ESTROGEN RESPONSE LATE	Cycling Myeloid	0.0724804	0	> 0.05
ESTROGEN RESPONSE LATE	DCs	0.466786	0	> 0.05
ESTROGEN RESPONSE LATE	Endothelial ACKR1	-0.102369	0	> 0.05
ESTROGEN RESPONSE LATE	Endothelial CXCL12	-0.398827	-1.76768	7.38e-05
ESTROGEN RESPONSE LATE	Endothelial Lymphatic LYVE1	0.0912607	0	0
ESTROGEN RESPONSE LATE	Endothelial RGS5	0.0643098	0	> 0.05
ESTROGEN RESPONSE LATE	Luminal Progenitors	-0.193318	NA	> 0.05
ESTROGEN RESPONSE LATE	Macrophage	0.364145	0	> 0.05
ESTROGEN RESPONSE LATE	Mature Luminal	-0.284512	NA	> 0.05
ESTROGEN RESPONSE LATE	Monocyte	0.247513	0	> 0.05
ESTROGEN RESPONSE LATE	Myoepithelial	-0.0995433	NA	> 0.05
ESTROGEN RESPONSE LATE	NK cells	0.0613245	0	> 0.05
ESTROGEN RESPONSE LATE	NKT cells	0.407983	0	> 0.05
ESTROGEN RESPONSE LATE	Plasmablasts	-0.348326	-1.62231	0.00329546
ESTROGEN RESPONSE LATE	PVL Differentiated	-0.0277475	0	> 0.05
ESTROGEN RESPONSE LATE	PVL Immature	-0.328503	0	> 0.05
ESTROGEN RESPONSE LATE	T cells CD4+	0.0606593	0	> 0.05
ESTROGEN RESPONSE LATE	T cells CD8+	0.320278	0	> 0.05
FATTY ACID METABOLISM	B cells Memory	-0.17865	0	> 0.05
FATTY ACID METABOLISM	B cells Naive	-0.0390469	NA	> 0.05
FATTY ACID METABOLISM	CAFs MSC iCAF-like	-0.562092	0	> 0.05
FATTY ACID METABOLISM	CAFs myCAF-like	-0.539325	0	> 0.05
FATTY ACID METABOLISM	Cancer Basal SC	0.292648	0	> 0.05
FATTY ACID METABOLISM	Cancer Cycling	0.231309	0	> 0.05
FATTY ACID METABOLISM	Cancer Her2 SC	0.430773	0	> 0.05
FATTY ACID METABOLISM	Cancer LumA SC	0.47766	0	> 0.05
FATTY ACID METABOLISM	Cancer LumB SC	0.374722	0	> 0.05
FATTY ACID METABOLISM	Cycling PVL	-0.17277	0	> 0.05
FATTY ACID METABOLISM	Cycling T-cells	-0.28182	0	0
FATTY ACID METABOLISM	Cycling Myeloid	0.188539	0	> 0.05
FATTY ACID METABOLISM	DCs	0.161095	0	> 0.05
FATTY ACID METABOLISM	Endothelial ACKR1	-0.589024	-1.82566	1.18e-05
FATTY ACID METABOLISM	Endothelial CXCL12	-0.714073	-1.86886	2.51e-05
FATTY ACID METABOLISM	Endothelial Lymphatic LYVE1	-0.524102	0	0
FATTY ACID METABOLISM	Endothelial RGS5	-0.337513	-1.67289	0.00151824
FATTY ACID METABOLISM	Luminal Progenitors	-0.423198	NA	> 0.05
FATTY ACID METABOLISM	Macrophage	-0.205467	-2.06338	3.08e-06
FATTY ACID METABOLISM	Mature Luminal	-0.235572	NA	> 0.05
FATTY ACID METABOLISM	Monocyte	-0.267005	-1.87766	0.00023675
FATTY ACID METABOLISM	Myoepithelial	0.0398208	NA	> 0.05
FATTY ACID METABOLISM	NK cells	-0.0620065	0	> 0.05
FATTY ACID METABOLISM	NKT cells	-0.269542	0	> 0.05
FATTY ACID METABOLISM	Plasmablasts	-0.307726	-1.81712	0.00036043
FATTY ACID METABOLISM	PVL Differentiated	-0.635688	0	> 0.05
FATTY ACID METABOLISM	PVL Immature	-0.838174	-2.00509	5.38e-06
FATTY ACID METABOLISM	T cells CD4+	-0.174162	-1.67763	0.00177102
FATTY ACID METABOLISM	T cells CD8+	-0.0987012	0	> 0.05
G2M CHECKPOINT	B cells Memory	0.203919	0	> 0.05
G2M CHECKPOINT	B cells Naive	0.0450154	NA	> 0.05
G2M CHECKPOINT	CAFs MSC iCAF-like	-0.119915	0	> 0.05
G2M CHECKPOINT	CAFs myCAF-like	-0.0092094	0	> 0.05
G2M CHECKPOINT	Cancer Basal SC	0.138268	0	> 0.05
G2M CHECKPOINT	Cancer Cycling	0.111297	0	> 0.05
G2M CHECKPOINT	Cancer Her2 SC	0.105149	0	> 0.05
G2M CHECKPOINT	Cancer LumA SC	0.141875	0	> 0.05
G2M CHECKPOINT	Cancer LumB SC	-0.0192832	0	> 0.05
G2M CHECKPOINT	Cycling PVL	0.270292	0	> 0.05
G2M CHECKPOINT	Cycling T-cells	0.283194	0	0
G2M CHECKPOINT	Cycling Myeloid	0.0811388	0	> 0.05
G2M CHECKPOINT	DCs	0.369972	0	> 0.05
G2M CHECKPOINT	Endothelial ACKR1	-0.0477836	0	> 0.05
G2M CHECKPOINT	Endothelial CXCL12	-0.16243	0	> 0.05
G2M CHECKPOINT	Endothelial Lymphatic LYVE1	0.170632	0	0
G2M CHECKPOINT	Endothelial RGS5	0.13621	0	> 0.05
G2M CHECKPOINT	Luminal Progenitors	0.0252039	NA	> 0.05
G2M CHECKPOINT	Macrophage	0.410868	0	> 0.05
G2M CHECKPOINT	Mature Luminal	-0.47764	NA	> 0.05
G2M CHECKPOINT	Monocyte	0.221344	0	> 0.05
G2M CHECKPOINT	Myoepithelial	-0.0524895	NA	> 0.05
G2M CHECKPOINT	NK cells	0.0115529	0	> 0.05
G2M CHECKPOINT	NKT cells	-0.0218187	0	> 0.05
G2M CHECKPOINT	Plasmablasts	0.433718	0	> 0.05
G2M CHECKPOINT	PVL Differentiated	0.101934	0	> 0.05
G2M CHECKPOINT	PVL Immature	-0.199183	0	> 0.05
G2M CHECKPOINT	T cells CD4+	0.104813	0	> 0.05
G2M CHECKPOINT	T cells CD8+	0.00146336	0	> 0.05
GLYCOLYSIS	B cells Memory	-0.541898	0	> 0.05
GLYCOLYSIS	B cells Naive	-0.393452	NA	> 0.05
GLYCOLYSIS	CAFs MSC iCAF-like	-0.196231	0	> 0.05
GLYCOLYSIS	CAFs myCAF-like	0.397447	0	> 0.05
GLYCOLYSIS	Cancer Basal SC	-0.130916	0	> 0.05
GLYCOLYSIS	Cancer Cycling	0.129497	0	> 0.05
GLYCOLYSIS	Cancer Her2 SC	0.311076	0	> 0.05
GLYCOLYSIS	Cancer LumA SC	0.34787	0	> 0.05
GLYCOLYSIS	Cancer LumB SC	0.218887	0	> 0.05
GLYCOLYSIS	Cycling PVL	0.158063	0	> 0.05
GLYCOLYSIS	Cycling T-cells	-0.145386	0	0
GLYCOLYSIS	Cycling Myeloid	0.112915	0	> 0.05
GLYCOLYSIS	DCs	-0.220618	0	> 0.05
GLYCOLYSIS	Endothelial ACKR1	-0.453244	0	> 0.05
GLYCOLYSIS	Endothelial CXCL12	-0.676827	0	> 0.05
GLYCOLYSIS	Endothelial Lymphatic LYVE1	-0.877857	0	0
GLYCOLYSIS	Endothelial RGS5	-0.549407	0	> 0.05
GLYCOLYSIS	Luminal Progenitors	-0.130705	NA	> 0.05
GLYCOLYSIS	Macrophage	-0.303985	0	> 0.05
GLYCOLYSIS	Mature Luminal	-0.303302	NA	> 0.05
GLYCOLYSIS	Monocyte	-0.272686	0	> 0.05
GLYCOLYSIS	Myoepithelial	-0.0954244	NA	> 0.05
GLYCOLYSIS	NK cells	-0.503406	0	> 0.05
GLYCOLYSIS	NKT cells	0.0437492	0	> 0.05
GLYCOLYSIS	Plasmablasts	-0.474766	-1.6069	0.0040301
GLYCOLYSIS	PVL Differentiated	-0.339222	0	> 0.05
GLYCOLYSIS	PVL Immature	-0.3399	0	> 0.05
GLYCOLYSIS	T cells CD4+	-0.531736	-1.67276	0.00103446
GLYCOLYSIS	T cells CD8+	-0.454515	0	> 0.05
HEDGEHOG SIGNALING	B cells Memory	-0.310353	0	> 0.05
HEDGEHOG SIGNALING	B cells Naive	-0.297757	NA	> 0.05
HEDGEHOG SIGNALING	CAFs MSC iCAF-like	0.246288	0	> 0.05
HEDGEHOG SIGNALING	CAFs myCAF-like	0.495619	0	> 0.05
HEDGEHOG SIGNALING	Cancer Basal SC	0.378036	0	> 0.05
HEDGEHOG SIGNALING	Cancer Cycling	0.127898	0	> 0.05
HEDGEHOG SIGNALING	Cancer Her2 SC	0.0826315	0	> 0.05
HEDGEHOG SIGNALING	Cancer LumA SC	-0.288731	0	> 0.05
HEDGEHOG SIGNALING	Cancer LumB SC	0.00071676	0	> 0.05
HEDGEHOG SIGNALING	Cycling PVL	0.252852	0	> 0.05
HEDGEHOG SIGNALING	Cycling T-cells	-0.212708	0	0
HEDGEHOG SIGNALING	Cycling Myeloid	0.584645	0	> 0.05
HEDGEHOG SIGNALING	DCs	0.171129	0	> 0.05
HEDGEHOG SIGNALING	Endothelial ACKR1	0.142007	0	> 0.05
HEDGEHOG SIGNALING	Endothelial CXCL12	0.490949	0	> 0.05
HEDGEHOG SIGNALING	Endothelial Lymphatic LYVE1	0.413246	0	0
HEDGEHOG SIGNALING	Endothelial RGS5	-0.0621438	0	> 0.05
HEDGEHOG SIGNALING	Luminal Progenitors	0.526891	NA	> 0.05
HEDGEHOG SIGNALING	Macrophage	0.461915	0	> 0.05
HEDGEHOG SIGNALING	Mature Luminal	0.597234	NA	> 0.05
HEDGEHOG SIGNALING	Monocyte	0.622891	0	> 0.05
HEDGEHOG SIGNALING	Myoepithelial	0.636014	NA	> 0.05
HEDGEHOG SIGNALING	NK cells	0.580833	0	> 0.05
HEDGEHOG SIGNALING	NKT cells	-0.039956	0	> 0.05
HEDGEHOG SIGNALING	Plasmablasts	0.511495	0	> 0.05
HEDGEHOG SIGNALING	PVL Differentiated	0.37101	0	> 0.05
HEDGEHOG SIGNALING	PVL Immature	0.32711	0	> 0.05
HEDGEHOG SIGNALING	T cells CD4+	0.400323	0	> 0.05
HEDGEHOG SIGNALING	T cells CD8+	0.494825	0	> 0.05
HEME METABOLISM	B cells Memory	-0.515064	0	> 0.05
HEME METABOLISM	B cells Naive	-0.430689	NA	> 0.05
HEME METABOLISM	CAFs MSC iCAF-like	-0.501254	0	> 0.05
HEME METABOLISM	CAFs myCAF-like	-0.199975	0	> 0.05
HEME METABOLISM	Cancer Basal SC	-0.409681	0	> 0.05
HEME METABOLISM	Cancer Cycling	0.320652	0	> 0.05
HEME METABOLISM	Cancer Her2 SC	0.111428	0	> 0.05
HEME METABOLISM	Cancer LumA SC	0.0994307	0	> 0.05
HEME METABOLISM	Cancer LumB SC	0.215607	0	> 0.05
HEME METABOLISM	Cycling PVL	0.209793	0	> 0.05
HEME METABOLISM	Cycling T-cells	0.445875	0	0
HEME METABOLISM	Cycling Myeloid	0.297255	0	> 0.05
HEME METABOLISM	DCs	0.567899	0	> 0.05
HEME METABOLISM	Endothelial ACKR1	-0.431131	0	> 0.05
HEME METABOLISM	Endothelial CXCL12	-0.062465	0	> 0.05
HEME METABOLISM	Endothelial Lymphatic LYVE1	-0.463755	0	0
HEME METABOLISM	Endothelial RGS5	-0.102895	0	> 0.05
HEME METABOLISM	Luminal Progenitors	0.00401914	NA	> 0.05
HEME METABOLISM	Macrophage	-0.0973309	0	> 0.05
HEME METABOLISM	Mature Luminal	-0.480377	NA	> 0.05
HEME METABOLISM	Monocyte	0.126263	0	> 0.05
HEME METABOLISM	Myoepithelial	0.469061	NA	> 0.05
HEME METABOLISM	NK cells	0.0301597	0	> 0.05
HEME METABOLISM	NKT cells	0.0518018	0	> 0.05
HEME METABOLISM	Plasmablasts	0.0785909	0	> 0.05
HEME METABOLISM	PVL Differentiated	-0.373306	0	> 0.05
HEME METABOLISM	PVL Immature	-0.556409	0	> 0.05
HEME METABOLISM	T cells CD4+	0.0194338	0	> 0.05
HEME METABOLISM	T cells CD8+	0.120443	0	> 0.05
HYPOXIA	B cells Memory	0.626441	0	> 0.05
HYPOXIA	B cells Naive	0.341329	NA	> 0.05
HYPOXIA	CAFs MSC iCAF-like	-0.0343133	0	> 0.05
HYPOXIA	CAFs myCAF-like	0.518984	0	> 0.05
HYPOXIA	Cancer Basal SC	-0.078849	0	> 0.05
HYPOXIA	Cancer Cycling	0.276298	0	> 0.05
HYPOXIA	Cancer Her2 SC	-0.0252614	0	> 0.05
HYPOXIA	Cancer LumA SC	0.441279	0	> 0.05
HYPOXIA	Cancer LumB SC	0.149762	0	> 0.05
HYPOXIA	Cycling PVL	0.431223	1.89148	0.00037638
HYPOXIA	Cycling T-cells	0.346133	0	0
HYPOXIA	Cycling Myeloid	0.560985	0	> 0.05
HYPOXIA	DCs	0.597816	0	> 0.05
HYPOXIA	Endothelial ACKR1	0.0791304	0	> 0.05
HYPOXIA	Endothelial CXCL12	-0.167979	0	> 0.05
HYPOXIA	Endothelial Lymphatic LYVE1	0.162179	0	0
HYPOXIA	Endothelial RGS5	0.0972261	0	> 0.05
HYPOXIA	Luminal Progenitors	-0.103144	NA	> 0.05
HYPOXIA	Macrophage	0.60849	0	> 0.05
HYPOXIA	Mature Luminal	-0.287029	NA	> 0.05
HYPOXIA	Monocyte	0.415025	0	> 0.05
HYPOXIA	Myoepithelial	-0.0794477	NA	> 0.05
HYPOXIA	NK cells	0.134728	0	> 0.05
HYPOXIA	NKT cells	0.299045	0	> 0.05
HYPOXIA	Plasmablasts	-0.318197	0	> 0.05
HYPOXIA	PVL Differentiated	0.0085579	0	> 0.05
HYPOXIA	PVL Immature	-0.212378	0	> 0.05
HYPOXIA	T cells CD4+	0.358018	0	> 0.05
HYPOXIA	T cells CD8+	0.301599	0	> 0.05
IL2 STAT5 SIGNALING	B cells Memory	0.718538	0	> 0.05
IL2 STAT5 SIGNALING	B cells Naive	0.433602	NA	> 0.05
IL2 STAT5 SIGNALING	CAFs MSC iCAF-like	0.646911	0	> 0.05
IL2 STAT5 SIGNALING	CAFs myCAF-like	0.689056	0	> 0.05
IL2 STAT5 SIGNALING	Cancer Basal SC	-0.14933	0	> 0.05
IL2 STAT5 SIGNALING	Cancer Cycling	0.329138	0	> 0.05
IL2 STAT5 SIGNALING	Cancer Her2 SC	0.346631	0	> 0.05
IL2 STAT5 SIGNALING	Cancer LumA SC	0.378326	0	> 0.05
IL2 STAT5 SIGNALING	Cancer LumB SC	0.366697	0	> 0.05
IL2 STAT5 SIGNALING	Cycling PVL	0.600751	0	> 0.05
IL2 STAT5 SIGNALING	Cycling T-cells	0.633585	0	0
IL2 STAT5 SIGNALING	Cycling Myeloid	0.65395	0	> 0.05
IL2 STAT5 SIGNALING	DCs	0.727614	0	> 0.05
IL2 STAT5 SIGNALING	Endothelial ACKR1	0.217729	0	> 0.05
IL2 STAT5 SIGNALING	Endothelial CXCL12	0.410961	0	> 0.05
IL2 STAT5 SIGNALING	Endothelial Lymphatic LYVE1	0.807234	0	0
IL2 STAT5 SIGNALING	Endothelial RGS5	0.578243	0	> 0.05
IL2 STAT5 SIGNALING	Luminal Progenitors	0.434015	NA	> 0.05
IL2 STAT5 SIGNALING	Macrophage	0.597267	0	> 0.05
IL2 STAT5 SIGNALING	Mature Luminal	-0.078728	NA	> 0.05
IL2 STAT5 SIGNALING	Monocyte	0.275343	0	> 0.05
IL2 STAT5 SIGNALING	Myoepithelial	0.577401	NA	> 0.05
IL2 STAT5 SIGNALING	NK cells	0.0455011	0	> 0.05
IL2 STAT5 SIGNALING	NKT cells	0.36503	0	> 0.05
IL2 STAT5 SIGNALING	Plasmablasts	0.502491	0	> 0.05
IL2 STAT5 SIGNALING	PVL Differentiated	0.48221	0	> 0.05
IL2 STAT5 SIGNALING	PVL Immature	0.369468	0	> 0.05
IL2 STAT5 SIGNALING	T cells CD4+	0.534554	1.65943	0.00087802
IL2 STAT5 SIGNALING	T cells CD8+	0.373133	0	> 0.05
IL6 JAK STAT3 SIGNALING	B cells Memory	0.179734	0	> 0.05
IL6 JAK STAT3 SIGNALING	B cells Naive	0.339585	NA	> 0.05
IL6 JAK STAT3 SIGNALING	CAFs MSC iCAF-like	-0.0528114	0	> 0.05
IL6 JAK STAT3 SIGNALING	CAFs myCAF-like	-0.0238534	0	> 0.05
IL6 JAK STAT3 SIGNALING	Cancer Basal SC	-0.0392406	0	> 0.05
IL6 JAK STAT3 SIGNALING	Cancer Cycling	-0.0582803	0	> 0.05
IL6 JAK STAT3 SIGNALING	Cancer Her2 SC	-0.0927347	0	> 0.05
IL6 JAK STAT3 SIGNALING	Cancer LumA SC	-0.293561	0	> 0.05
IL6 JAK STAT3 SIGNALING	Cancer LumB SC	-0.222719	0	> 0.05
IL6 JAK STAT3 SIGNALING	Cycling PVL	0.31649	0	> 0.05
IL6 JAK STAT3 SIGNALING	Cycling T-cells	0.283807	0	0
IL6 JAK STAT3 SIGNALING	Cycling Myeloid	-0.0850306	0	> 0.05
IL6 JAK STAT3 SIGNALING	DCs	0.35043	0	> 0.05
IL6 JAK STAT3 SIGNALING	Endothelial ACKR1	-0.58643	0	> 0.05
IL6 JAK STAT3 SIGNALING	Endothelial CXCL12	-0.573092	0	> 0.05
IL6 JAK STAT3 SIGNALING	Endothelial Lymphatic LYVE1	0.175653	0	0
IL6 JAK STAT3 SIGNALING	Endothelial RGS5	-0.342347	0	> 0.05
IL6 JAK STAT3 SIGNALING	Luminal Progenitors	0.148565	NA	> 0.05
IL6 JAK STAT3 SIGNALING	Macrophage	0.0624767	0	> 0.05
IL6 JAK STAT3 SIGNALING	Mature Luminal	-0.169942	NA	> 0.05
IL6 JAK STAT3 SIGNALING	Monocyte	-0.0610173	0	> 0.05
IL6 JAK STAT3 SIGNALING	Myoepithelial	0.452487	NA	> 0.05
IL6 JAK STAT3 SIGNALING	NK cells	-0.181353	0	> 0.05
IL6 JAK STAT3 SIGNALING	NKT cells	0.155602	0	> 0.05
IL6 JAK STAT3 SIGNALING	Plasmablasts	0.0530366	0	> 0.05
IL6 JAK STAT3 SIGNALING	PVL Differentiated	-0.149062	0	> 0.05
IL6 JAK STAT3 SIGNALING	PVL Immature	-0.487015	0	> 0.05
IL6 JAK STAT3 SIGNALING	T cells CD4+	0.129236	0	> 0.05
IL6 JAK STAT3 SIGNALING	T cells CD8+	0.154705	0	> 0.05
INFLAMMATORY RESPONSE	B cells Memory	0.697837	0	> 0.05
INFLAMMATORY RESPONSE	B cells Naive	0.400382	NA	> 0.05
INFLAMMATORY RESPONSE	CAFs MSC iCAF-like	0.627594	0	> 0.05
INFLAMMATORY RESPONSE	CAFs myCAF-like	0.436635	0	> 0.05
INFLAMMATORY RESPONSE	Cancer Basal SC	-0.285616	0	> 0.05
INFLAMMATORY RESPONSE	Cancer Cycling	-0.150196	0	> 0.05
INFLAMMATORY RESPONSE	Cancer Her2 SC	-0.332523	0	> 0.05
INFLAMMATORY RESPONSE	Cancer LumA SC	-0.429693	0	> 0.05
INFLAMMATORY RESPONSE	Cancer LumB SC	-0.232472	0	> 0.05
INFLAMMATORY RESPONSE	Cycling PVL	0.536253	0	> 0.05
INFLAMMATORY RESPONSE	Cycling T-cells	0.714658	0	0
INFLAMMATORY RESPONSE	Cycling Myeloid	0.189077	0	> 0.05
INFLAMMATORY RESPONSE	DCs	0.619091	1.95427	1.11e-05
INFLAMMATORY RESPONSE	Endothelial ACKR1	0.569355	0	> 0.05
INFLAMMATORY RESPONSE	Endothelial CXCL12	0.575706	0	> 0.05
INFLAMMATORY RESPONSE	Endothelial Lymphatic LYVE1	0.500096	0	0
INFLAMMATORY RESPONSE	Endothelial RGS5	0.58236	0	> 0.05
INFLAMMATORY RESPONSE	Luminal Progenitors	0.507284	NA	> 0.05
INFLAMMATORY RESPONSE	Macrophage	0.305889	0	> 0.05
INFLAMMATORY RESPONSE	Mature Luminal	0.397976	NA	> 0.05
INFLAMMATORY RESPONSE	Monocyte	0.18251	0	> 0.05
INFLAMMATORY RESPONSE	Myoepithelial	0.631719	NA	> 0.05
INFLAMMATORY RESPONSE	NK cells	0.118223	0	> 0.05
INFLAMMATORY RESPONSE	NKT cells	0.491382	0	> 0.05
INFLAMMATORY RESPONSE	Plasmablasts	0.18632	0	> 0.05
INFLAMMATORY RESPONSE	PVL Differentiated	0.696158	0	> 0.05
INFLAMMATORY RESPONSE	PVL Immature	0.349249	0	> 0.05
INFLAMMATORY RESPONSE	T cells CD4+	0.330277	0	> 0.05
INFLAMMATORY RESPONSE	T cells CD8+	0.296305	0	> 0.05
INTERFERON ALPHA RESPONSE	B cells Memory	0.119519	0	> 0.05
INTERFERON ALPHA RESPONSE	B cells Naive	0.198957	NA	> 0.05
INTERFERON ALPHA RESPONSE	CAFs MSC iCAF-like	-0.124439	0	> 0.05
INTERFERON ALPHA RESPONSE	CAFs myCAF-like	-0.136985	0	> 0.05
INTERFERON ALPHA RESPONSE	Cancer Basal SC	-0.532673	-2.18507	6.92e-07
INTERFERON ALPHA RESPONSE	Cancer Cycling	-0.334626	-2.18655	4.45e-06
INTERFERON ALPHA RESPONSE	Cancer Her2 SC	-0.666182	-3.34563	3.11e-16
INTERFERON ALPHA RESPONSE	Cancer LumA SC	-0.28585	-1.99208	0.00093526
INTERFERON ALPHA RESPONSE	Cancer LumB SC	-0.246609	-1.76192	0.0100505
INTERFERON ALPHA RESPONSE	Cycling PVL	-0.333438	0	> 0.05
INTERFERON ALPHA RESPONSE	Cycling T-cells	-0.0815836	0	0
INTERFERON ALPHA RESPONSE	Cycling Myeloid	-0.280134	0	> 0.05
INTERFERON ALPHA RESPONSE	DCs	-0.326504	0	> 0.05
INTERFERON ALPHA RESPONSE	Endothelial ACKR1	-0.280559	-1.87242	7.84e-05
INTERFERON ALPHA RESPONSE	Endothelial CXCL12	-0.577523	-2.09261	2.62e-06
INTERFERON ALPHA RESPONSE	Endothelial Lymphatic LYVE1	0.0181026	0	0
INTERFERON ALPHA RESPONSE	Endothelial RGS5	-0.569472	-1.83495	0.00016209
INTERFERON ALPHA RESPONSE	Luminal Progenitors	-0.471822	NA	> 0.05
INTERFERON ALPHA RESPONSE	Macrophage	-0.322342	-2.38745	1.11e-07
INTERFERON ALPHA RESPONSE	Mature Luminal	-0.139626	NA	> 0.05
INTERFERON ALPHA RESPONSE	Monocyte	-0.465083	-2.25167	2.37e-06
INTERFERON ALPHA RESPONSE	Myoepithelial	-0.165993	NA	> 0.05
INTERFERON ALPHA RESPONSE	NK cells	-0.163901	0	> 0.05
INTERFERON ALPHA RESPONSE	NKT cells	-0.375962	0	> 0.05
INTERFERON ALPHA RESPONSE	Plasmablasts	-0.312482	0	> 0.05
INTERFERON ALPHA RESPONSE	PVL Differentiated	0.00103604	0	> 0.05
INTERFERON ALPHA RESPONSE	PVL Immature	-0.287845	0	> 0.05
INTERFERON ALPHA RESPONSE	T cells CD4+	-0.204532	-1.69053	0.00274301
INTERFERON ALPHA RESPONSE	T cells CD8+	-0.285433	-2.04859	1.54e-06
INTERFERON GAMMA RESPONSE	B cells Memory	0.250849	0	> 0.05
INTERFERON GAMMA RESPONSE	B cells Naive	0.259295	NA	> 0.05
INTERFERON GAMMA RESPONSE	CAFs MSC iCAF-like	-0.155189	0	> 0.05
INTERFERON GAMMA RESPONSE	CAFs myCAF-like	-0.116572	0	> 0.05
INTERFERON GAMMA RESPONSE	Cancer Basal SC	-0.611951	-2.03517	1.05e-07
INTERFERON GAMMA RESPONSE	Cancer Cycling	-0.440422	-1.75935	4.41e-05
INTERFERON GAMMA RESPONSE	Cancer Her2 SC	-0.666669	0	> 0.05
INTERFERON GAMMA RESPONSE	Cancer LumA SC	-0.324237	0	> 0.05
INTERFERON GAMMA RESPONSE	Cancer LumB SC	-0.432506	-1.52913	0.0286997
INTERFERON GAMMA RESPONSE	Cycling PVL	-0.102004	0	> 0.05
INTERFERON GAMMA RESPONSE	Cycling T-cells	-0.036678	0	0
INTERFERON GAMMA RESPONSE	Cycling Myeloid	-0.192885	-1.71124	0.00489183
INTERFERON GAMMA RESPONSE	DCs	-0.0981627	0	> 0.05
INTERFERON GAMMA RESPONSE	Endothelial ACKR1	-0.474683	-1.75308	1.49e-05
INTERFERON GAMMA RESPONSE	Endothelial CXCL12	-0.608541	-1.74497	7.38e-05
INTERFERON GAMMA RESPONSE	Endothelial Lymphatic LYVE1	-0.0923485	0	0
INTERFERON GAMMA RESPONSE	Endothelial RGS5	-0.478267	-1.45292	0.0146965
INTERFERON GAMMA RESPONSE	Luminal Progenitors	-0.417779	NA	> 0.05
INTERFERON GAMMA RESPONSE	Macrophage	-0.248776	-1.63527	0.00144843
INTERFERON GAMMA RESPONSE	Mature Luminal	-0.294955	NA	> 0.05
INTERFERON GAMMA RESPONSE	Monocyte	-0.255808	-1.50163	0.0101067
INTERFERON GAMMA RESPONSE	Myoepithelial	0.0620764	NA	> 0.05
INTERFERON GAMMA RESPONSE	NK cells	-0.0506485	0	> 0.05
INTERFERON GAMMA RESPONSE	NKT cells	-0.605968	0	> 0.05
INTERFERON GAMMA RESPONSE	Plasmablasts	-0.387911	0	> 0.05
INTERFERON GAMMA RESPONSE	PVL Differentiated	-0.127134	0	> 0.05
INTERFERON GAMMA RESPONSE	PVL Immature	-0.516389	0	> 0.05
INTERFERON GAMMA RESPONSE	T cells CD4+	-0.106577	0	> 0.05
INTERFERON GAMMA RESPONSE	T cells CD8+	-0.375215	0	> 0.05
KRAS SIGNALING DN	B cells Memory	0.426584	0	> 0.05
KRAS SIGNALING DN	B cells Naive	0.357295	NA	> 0.05
KRAS SIGNALING DN	CAFs MSC iCAF-like	-0.0818867	0	> 0.05
KRAS SIGNALING DN	CAFs myCAF-like	-0.143942	0	> 0.05
KRAS SIGNALING DN	Cancer Basal SC	-0.129807	0	> 0.05
KRAS SIGNALING DN	Cancer Cycling	0.449642	0	> 0.05
KRAS SIGNALING DN	Cancer Her2 SC	0.352609	0	> 0.05
KRAS SIGNALING DN	Cancer LumA SC	0.461972	0	> 0.05
KRAS SIGNALING DN	Cancer LumB SC	0.478535	0	> 0.05
KRAS SIGNALING DN	Cycling PVL	-0.118904	0	> 0.05
KRAS SIGNALING DN	Cycling T-cells	0.243455	0	0
KRAS SIGNALING DN	Cycling Myeloid	0.222345	0	> 0.05
KRAS SIGNALING DN	DCs	0.488459	0	> 0.05
KRAS SIGNALING DN	Endothelial ACKR1	0.105538	0	> 0.05
KRAS SIGNALING DN	Endothelial CXCL12	-0.324638	0	> 0.05
KRAS SIGNALING DN	Endothelial Lymphatic LYVE1	0.437352	0	0
KRAS SIGNALING DN	Endothelial RGS5	0.407699	0	> 0.05
KRAS SIGNALING DN	Luminal Progenitors	0.0586847	NA	> 0.05
KRAS SIGNALING DN	Macrophage	0.6852	0	> 0.05
KRAS SIGNALING DN	Mature Luminal	0.490277	NA	> 0.05
KRAS SIGNALING DN	Monocyte	0.217624	0	> 0.05
KRAS SIGNALING DN	Myoepithelial	0.157247	NA	> 0.05
KRAS SIGNALING DN	NK cells	0.691256	0	> 0.05
KRAS SIGNALING DN	NKT cells	0.604166	0	> 0.05
KRAS SIGNALING DN	Plasmablasts	0.474826	0	> 0.05
KRAS SIGNALING DN	PVL Differentiated	0.0357312	0	> 0.05
KRAS SIGNALING DN	PVL Immature	0.413791	0	> 0.05
KRAS SIGNALING DN	T cells CD4+	0.601101	0	> 0.05
KRAS SIGNALING DN	T cells CD8+	0.64081	0	> 0.05
KRAS SIGNALING UP	B cells Memory	0.109677	0	> 0.05
KRAS SIGNALING UP	B cells Naive	0.369331	NA	> 0.05
KRAS SIGNALING UP	CAFs MSC iCAF-like	0.0593057	0	> 0.05
KRAS SIGNALING UP	CAFs myCAF-like	0.03178	0	> 0.05
KRAS SIGNALING UP	Cancer Basal SC	-0.0163283	0	> 0.05
KRAS SIGNALING UP	Cancer Cycling	-0.274508	0	> 0.05
KRAS SIGNALING UP	Cancer Her2 SC	-0.264808	0	> 0.05
KRAS SIGNALING UP	Cancer LumA SC	-0.449859	0	> 0.05
KRAS SIGNALING UP	Cancer LumB SC	-0.269484	0	> 0.05
KRAS SIGNALING UP	Cycling PVL	0.393	0	> 0.05
KRAS SIGNALING UP	Cycling T-cells	0.259578	0	0
KRAS SIGNALING UP	Cycling Myeloid	0.38594	0	> 0.05
KRAS SIGNALING UP	DCs	0.459773	0	> 0.05
KRAS SIGNALING UP	Endothelial ACKR1	-0.479012	0	> 0.05
KRAS SIGNALING UP	Endothelial CXCL12	0.39986	0	> 0.05
KRAS SIGNALING UP	Endothelial Lymphatic LYVE1	-0.395687	0	0
KRAS SIGNALING UP	Endothelial RGS5	0.267399	0	> 0.05
KRAS SIGNALING UP	Luminal Progenitors	0.363463	NA	> 0.05
KRAS SIGNALING UP	Macrophage	0.206124	0	> 0.05
KRAS SIGNALING UP	Mature Luminal	0.426456	NA	> 0.05
KRAS SIGNALING UP	Monocyte	-0.0198076	0	> 0.05
KRAS SIGNALING UP	Myoepithelial	0.174752	NA	> 0.05
KRAS SIGNALING UP	NK cells	-0.276256	0	> 0.05
KRAS SIGNALING UP	NKT cells	-0.0474751	0	> 0.05
KRAS SIGNALING UP	Plasmablasts	0.265667	0	> 0.05
KRAS SIGNALING UP	PVL Differentiated	0.180401	0	> 0.05
KRAS SIGNALING UP	PVL Immature	-0.247279	0	> 0.05
KRAS SIGNALING UP	T cells CD4+	0.16294	0	> 0.05
KRAS SIGNALING UP	T cells CD8+	0.0387308	0	> 0.05
MITOTIC SPINDLE	B cells Memory	-0.273113	0	> 0.05
MITOTIC SPINDLE	B cells Naive	-0.364805	NA	> 0.05
MITOTIC SPINDLE	CAFs MSC iCAF-like	-0.052678	0	> 0.05
MITOTIC SPINDLE	CAFs myCAF-like	0.318731	0	> 0.05
MITOTIC SPINDLE	Cancer Basal SC	-0.107921	0	> 0.05
MITOTIC SPINDLE	Cancer Cycling	0.196161	0	> 0.05
MITOTIC SPINDLE	Cancer Her2 SC	0.218556	0	> 0.05
MITOTIC SPINDLE	Cancer LumA SC	-0.237589	0	> 0.05
MITOTIC SPINDLE	Cancer LumB SC	0.0868871	0	> 0.05
MITOTIC SPINDLE	Cycling PVL	0.426151	1.64926	0.00536099
MITOTIC SPINDLE	Cycling T-cells	0.230022	0	0
MITOTIC SPINDLE	Cycling Myeloid	-0.244345	0	> 0.05
MITOTIC SPINDLE	DCs	0.25156	0	> 0.05
MITOTIC SPINDLE	Endothelial ACKR1	-0.0031942	0	> 0.05
MITOTIC SPINDLE	Endothelial CXCL12	0.20797	0	> 0.05
MITOTIC SPINDLE	Endothelial Lymphatic LYVE1	0.430091	0	0
MITOTIC SPINDLE	Endothelial RGS5	-0.0416806	0	> 0.05
MITOTIC SPINDLE	Luminal Progenitors	0.498962	NA	> 0.05
MITOTIC SPINDLE	Macrophage	0.0273545	0	> 0.05
MITOTIC SPINDLE	Mature Luminal	0.337134	NA	> 0.05
MITOTIC SPINDLE	Monocyte	-0.0903007	0	> 0.05
MITOTIC SPINDLE	Myoepithelial	0.413745	NA	> 0.05
MITOTIC SPINDLE	NK cells	0.332607	0	> 0.05
MITOTIC SPINDLE	NKT cells	0.123802	0	> 0.05
MITOTIC SPINDLE	Plasmablasts	0.475026	0	> 0.05
MITOTIC SPINDLE	PVL Differentiated	0.334025	0	> 0.05
MITOTIC SPINDLE	PVL Immature	0.449969	0	> 0.05
MITOTIC SPINDLE	T cells CD4+	0.0348881	0	> 0.05
MITOTIC SPINDLE	T cells CD8+	0.0889717	0	> 0.05
MTORC1 SIGNALING	B cells Memory	0.457763	0	> 0.05
MTORC1 SIGNALING	B cells Naive	0.261198	NA	> 0.05
MTORC1 SIGNALING	CAFs MSC iCAF-like	-0.219996	0	> 0.05
MTORC1 SIGNALING	CAFs myCAF-like	0.0366592	0	> 0.05
MTORC1 SIGNALING	Cancer Basal SC	-0.0608936	0	> 0.05
MTORC1 SIGNALING	Cancer Cycling	0.0878574	0	> 0.05
MTORC1 SIGNALING	Cancer Her2 SC	0.180165	0	> 0.05
MTORC1 SIGNALING	Cancer LumA SC	0.39765	0	> 0.05
MTORC1 SIGNALING	Cancer LumB SC	0.0803055	0	> 0.05
MTORC1 SIGNALING	Cycling PVL	-0.0804111	0	> 0.05
MTORC1 SIGNALING	Cycling T-cells	0.00737558	0	0
MTORC1 SIGNALING	Cycling Myeloid	0.293674	0	> 0.05
MTORC1 SIGNALING	DCs	0.433781	0	> 0.05
MTORC1 SIGNALING	Endothelial ACKR1	-0.33064	0	> 0.05
MTORC1 SIGNALING	Endothelial CXCL12	-0.283259	0	> 0.05
MTORC1 SIGNALING	Endothelial Lymphatic LYVE1	-0.240988	0	0
MTORC1 SIGNALING	Endothelial RGS5	-0.555085	0	> 0.05
MTORC1 SIGNALING	Luminal Progenitors	-0.21676	NA	> 0.05
MTORC1 SIGNALING	Macrophage	0.0774355	0	> 0.05
MTORC1 SIGNALING	Mature Luminal	-0.279687	NA	> 0.05
MTORC1 SIGNALING	Monocyte	-0.0989242	0	> 0.05
MTORC1 SIGNALING	Myoepithelial	0.13945	NA	> 0.05
MTORC1 SIGNALING	NK cells	-0.0259315	0	> 0.05
MTORC1 SIGNALING	NKT cells	-0.020214	0	> 0.05
MTORC1 SIGNALING	Plasmablasts	-0.436978	0	> 0.05
MTORC1 SIGNALING	PVL Differentiated	0.00463762	0	> 0.05
MTORC1 SIGNALING	PVL Immature	-0.498221	0	> 0.05
MTORC1 SIGNALING	T cells CD4+	0.0220189	0	> 0.05
MTORC1 SIGNALING	T cells CD8+	-0.0405238	0	> 0.05
MYC TARGETS V1	B cells Memory	0.230884	-2.0788	5.04e-09
MYC TARGETS V1	B cells Naive	0.161479	NA	> 0.05
MYC TARGETS V1	CAFs MSC iCAF-like	-0.446878	-2.04239	2.86e-07
MYC TARGETS V1	CAFs myCAF-like	-0.403385	-1.95324	3.09e-06
MYC TARGETS V1	Cancer Basal SC	-0.138251	-2.18593	9.31e-11
MYC TARGETS V1	Cancer Cycling	-0.0636145	-2.48146	7.11e-13
MYC TARGETS V1	Cancer Her2 SC	-0.0520365	0	> 0.05
MYC TARGETS V1	Cancer LumA SC	0.224041	-1.95202	3.16e-05
MYC TARGETS V1	Cancer LumB SC	-0.0576837	-1.76486	0.00164875
MYC TARGETS V1	Cycling PVL	-0.0939289	0	> 0.05
MYC TARGETS V1	Cycling T-cells	-0.0740785	0	0
MYC TARGETS V1	Cycling Myeloid	0.135883	0	> 0.05
MYC TARGETS V1	DCs	-0.370609	0	> 0.05
MYC TARGETS V1	Endothelial ACKR1	-0.489483	-2.01406	3.97e-09
MYC TARGETS V1	Endothelial CXCL12	-0.449998	-2.03583	1.21e-08
MYC TARGETS V1	Endothelial Lymphatic LYVE1	-0.326232	0	0
MYC TARGETS V1	Endothelial RGS5	-0.520042	-1.91905	1.21e-07
MYC TARGETS V1	Luminal Progenitors	-0.230689	NA	> 0.05
MYC TARGETS V1	Macrophage	-0.478387	-1.94351	4.23e-06
MYC TARGETS V1	Mature Luminal	-0.283765	NA	> 0.05
MYC TARGETS V1	Monocyte	-0.374406	-2.01473	2.37e-06
MYC TARGETS V1	Myoepithelial	-0.195359	NA	> 0.05
MYC TARGETS V1	NK cells	-0.36302	-2.03846	1.99e-06
MYC TARGETS V1	NKT cells	-0.428707	0	> 0.05
MYC TARGETS V1	Plasmablasts	-0.5439	-2.24894	3.19e-10
MYC TARGETS V1	PVL Differentiated	-0.405162	-1.76317	0.00016614
MYC TARGETS V1	PVL Immature	-0.620091	-2.20506	7.98e-11
MYC TARGETS V1	T cells CD4+	-0.416246	-2.27604	7.19e-13
MYC TARGETS V1	T cells CD8+	-0.373185	-2.10082	2.64e-10
MYC TARGETS V2	B cells Memory	0.65687	0	> 0.05
MYC TARGETS V2	B cells Naive	0.247875	NA	> 0.05
MYC TARGETS V2	CAFs MSC iCAF-like	-0.111173	0	> 0.05
MYC TARGETS V2	CAFs myCAF-like	-0.340786	0	> 0.05
MYC TARGETS V2	Cancer Basal SC	-0.130825	0	> 0.05
MYC TARGETS V2	Cancer Cycling	-0.343654	0	> 0.05
MYC TARGETS V2	Cancer Her2 SC	-0.227446	0	> 0.05
MYC TARGETS V2	Cancer LumA SC	-0.248897	0	> 0.05
MYC TARGETS V2	Cancer LumB SC	-0.487307	0	> 0.05
MYC TARGETS V2	Cycling PVL	-0.625808	0	> 0.05
MYC TARGETS V2	Cycling T-cells	0.0744223	0	0
MYC TARGETS V2	Cycling Myeloid	0.237129	0	> 0.05
MYC TARGETS V2	DCs	0.232463	0	> 0.05
MYC TARGETS V2	Endothelial ACKR1	-0.360854	0	> 0.05
MYC TARGETS V2	Endothelial CXCL12	-0.202338	0	> 0.05
MYC TARGETS V2	Endothelial Lymphatic LYVE1	-0.269104	0	0
MYC TARGETS V2	Endothelial RGS5	-0.229024	0	> 0.05
MYC TARGETS V2	Luminal Progenitors	-0.408073	NA	> 0.05
MYC TARGETS V2	Macrophage	0.368844	0	> 0.05
MYC TARGETS V2	Mature Luminal	-0.136003	NA	> 0.05
MYC TARGETS V2	Monocyte	0.154214	0	> 0.05
MYC TARGETS V2	Myoepithelial	0.426376	NA	> 0.05
MYC TARGETS V2	NK cells	0.179952	0	> 0.05
MYC TARGETS V2	NKT cells	0.417348	0	> 0.05
MYC TARGETS V2	Plasmablasts	0.490424	0	> 0.05
MYC TARGETS V2	PVL Differentiated	0.155475	0	> 0.05
MYC TARGETS V2	PVL Immature	-0.270778	0	> 0.05
MYC TARGETS V2	T cells CD4+	0.14994	0	> 0.05
MYC TARGETS V2	T cells CD8+	0.246352	0	> 0.05
MYOGENESIS	B cells Memory	-0.0839096	0	> 0.05
MYOGENESIS	B cells Naive	-0.106881	NA	> 0.05
MYOGENESIS	CAFs MSC iCAF-like	0.0303569	0	> 0.05
MYOGENESIS	CAFs myCAF-like	0.350588	0	> 0.05
MYOGENESIS	Cancer Basal SC	0.350599	0	> 0.05
MYOGENESIS	Cancer Cycling	0.243414	0	> 0.05
MYOGENESIS	Cancer Her2 SC	0.0971259	0	> 0.05
MYOGENESIS	Cancer LumA SC	0.0395114	0	> 0.05
MYOGENESIS	Cancer LumB SC	0.203702	0	> 0.05
MYOGENESIS	Cycling PVL	0.376436	0	> 0.05
MYOGENESIS	Cycling T-cells	-0.0071784	0	0
MYOGENESIS	Cycling Myeloid	0.352106	0	> 0.05
MYOGENESIS	DCs	0.574553	0	> 0.05
MYOGENESIS	Endothelial ACKR1	0.144618	0	> 0.05
MYOGENESIS	Endothelial CXCL12	0.585191	0	> 0.05
MYOGENESIS	Endothelial Lymphatic LYVE1	0.346163	0	0
MYOGENESIS	Endothelial RGS5	-0.0516162	0	> 0.05
MYOGENESIS	Luminal Progenitors	0.425865	NA	> 0.05
MYOGENESIS	Macrophage	0.515427	0	> 0.05
MYOGENESIS	Mature Luminal	0.212693	NA	> 0.05
MYOGENESIS	Monocyte	0.533611	0	> 0.05
MYOGENESIS	Myoepithelial	0.107035	NA	> 0.05
MYOGENESIS	NK cells	0.222389	0	> 0.05
MYOGENESIS	NKT cells	0.686909	0	> 0.05
MYOGENESIS	Plasmablasts	0.442476	0	> 0.05
MYOGENESIS	PVL Differentiated	0.121592	0	> 0.05
MYOGENESIS	PVL Immature	0.221054	0	> 0.05
MYOGENESIS	T cells CD4+	0.283473	0	> 0.05
MYOGENESIS	T cells CD8+	0.337834	0	> 0.05
NOTCH SIGNALING	B cells Memory	-0.437735	0	> 0.05
NOTCH SIGNALING	B cells Naive	-0.119187	NA	> 0.05
NOTCH SIGNALING	CAFs MSC iCAF-like	-0.357207	0	> 0.05
NOTCH SIGNALING	CAFs myCAF-like	0.0259309	0	> 0.05
NOTCH SIGNALING	Cancer Basal SC	-0.0431709	0	> 0.05
NOTCH SIGNALING	Cancer Cycling	-0.51266	0	> 0.05
NOTCH SIGNALING	Cancer Her2 SC	-0.47261	0	> 0.05
NOTCH SIGNALING	Cancer LumA SC	-0.361616	0	> 0.05
NOTCH SIGNALING	Cancer LumB SC	-0.306781	0	> 0.05
NOTCH SIGNALING	Cycling PVL	0.13762	0	> 0.05
NOTCH SIGNALING	Cycling T-cells	-0.342714	0	0
NOTCH SIGNALING	Cycling Myeloid	-0.572425	0	> 0.05
NOTCH SIGNALING	DCs	-0.312084	0	> 0.05
NOTCH SIGNALING	Endothelial ACKR1	-0.0691533	0	> 0.05
NOTCH SIGNALING	Endothelial CXCL12	-0.376722	0	> 0.05
NOTCH SIGNALING	Endothelial Lymphatic LYVE1	0.118113	0	0
NOTCH SIGNALING	Endothelial RGS5	-0.497711	0	> 0.05
NOTCH SIGNALING	Luminal Progenitors	-0.0296956	NA	> 0.05
NOTCH SIGNALING	Macrophage	-0.123572	0	> 0.05
NOTCH SIGNALING	Mature Luminal	-0.417592	NA	> 0.05
NOTCH SIGNALING	Monocyte	0.0340227	0	> 0.05
NOTCH SIGNALING	Myoepithelial	-0.321919	NA	> 0.05
NOTCH SIGNALING	NK cells	0.022908	0	> 0.05
NOTCH SIGNALING	NKT cells	-0.0304361	0	> 0.05
NOTCH SIGNALING	Plasmablasts	0.115968	0	> 0.05
NOTCH SIGNALING	PVL Differentiated	0.126198	0	> 0.05
NOTCH SIGNALING	PVL Immature	0.361448	0	> 0.05
NOTCH SIGNALING	T cells CD4+	-0.329738	0	> 0.05
NOTCH SIGNALING	T cells CD8+	-0.131555	0	> 0.05
OXIDATIVE PHOSPHORYLATION	B cells Memory	-0.512031	-2.31122	1.25e-12
OXIDATIVE PHOSPHORYLATION	B cells Naive	0.0254835	NA	> 0.05
OXIDATIVE PHOSPHORYLATION	CAFs MSC iCAF-like	-0.163152	0	> 0.05
OXIDATIVE PHOSPHORYLATION	CAFs myCAF-like	-0.477032	-1.88409	6.05e-05
OXIDATIVE PHOSPHORYLATION	Cancer Basal SC	-0.228387	-2.2037	9.31e-11
OXIDATIVE PHOSPHORYLATION	Cancer Cycling	-0.0262686	-1.99516	1.85e-06
OXIDATIVE PHOSPHORYLATION	Cancer Her2 SC	0.0196613	0	> 0.05
OXIDATIVE PHOSPHORYLATION	Cancer LumA SC	0.29175	0	> 0.05
OXIDATIVE PHOSPHORYLATION	Cancer LumB SC	0.00702144	-1.65971	0.0100505
OXIDATIVE PHOSPHORYLATION	Cycling PVL	-0.0958599	0	> 0.05
OXIDATIVE PHOSPHORYLATION	Cycling T-cells	-0.395558	0	0
OXIDATIVE PHOSPHORYLATION	Cycling Myeloid	0.213462	0	> 0.05
OXIDATIVE PHOSPHORYLATION	DCs	-0.448513	0	> 0.05
OXIDATIVE PHOSPHORYLATION	Endothelial ACKR1	-0.629506	-2.14079	5.11e-11
OXIDATIVE PHOSPHORYLATION	Endothelial CXCL12	-0.568291	-2.02744	6.16e-08
OXIDATIVE PHOSPHORYLATION	Endothelial Lymphatic LYVE1	-0.718907	0	0
OXIDATIVE PHOSPHORYLATION	Endothelial RGS5	-0.841336	-1.97619	4.88e-08
OXIDATIVE PHOSPHORYLATION	Luminal Progenitors	-0.292244	NA	> 0.05
OXIDATIVE PHOSPHORYLATION	Macrophage	-0.429625	-2.48727	2.71e-12
OXIDATIVE PHOSPHORYLATION	Mature Luminal	-0.346727	NA	> 0.05
OXIDATIVE PHOSPHORYLATION	Monocyte	-0.516212	-1.87402	3.81e-05
OXIDATIVE PHOSPHORYLATION	Myoepithelial	-0.258154	NA	> 0.05
OXIDATIVE PHOSPHORYLATION	NK cells	-0.475306	-2.11886	3.07e-07
OXIDATIVE PHOSPHORYLATION	NKT cells	-0.57115	0	> 0.05
OXIDATIVE PHOSPHORYLATION	Plasmablasts	-0.533381	-2.10355	1.55e-07
OXIDATIVE PHOSPHORYLATION	PVL Differentiated	-0.714907	-2.03165	4.69e-07
OXIDATIVE PHOSPHORYLATION	PVL Immature	-0.677904	-2.24984	3.53e-11
OXIDATIVE PHOSPHORYLATION	T cells CD4+	-0.596712	-2.41545	3.3e-15
OXIDATIVE PHOSPHORYLATION	T cells CD8+	-0.634111	-2.15792	1.62e-11
P53 PATHWAY	B cells Memory	0.518891	0	> 0.05
P53 PATHWAY	B cells Naive	0.294134	NA	> 0.05
P53 PATHWAY	CAFs MSC iCAF-like	0.225371	0	> 0.05
P53 PATHWAY	CAFs myCAF-like	0.531313	0	> 0.05
P53 PATHWAY	Cancer Basal SC	0.0499876	0	> 0.05
P53 PATHWAY	Cancer Cycling	0.362802	0	> 0.05
P53 PATHWAY	Cancer Her2 SC	0.070645	0	> 0.05
P53 PATHWAY	Cancer LumA SC	0.501216	0	> 0.05
P53 PATHWAY	Cancer LumB SC	0.340456	0	> 0.05
P53 PATHWAY	Cycling PVL	0.17281	0	> 0.05
P53 PATHWAY	Cycling T-cells	0.468795	0	0
P53 PATHWAY	Cycling Myeloid	0.663008	0	> 0.05
P53 PATHWAY	DCs	0.728656	0	> 0.05
P53 PATHWAY	Endothelial ACKR1	0.176594	0	> 0.05
P53 PATHWAY	Endothelial CXCL12	-0.157502	0	> 0.05
P53 PATHWAY	Endothelial Lymphatic LYVE1	0.166979	0	0
P53 PATHWAY	Endothelial RGS5	0.252832	0	> 0.05
P53 PATHWAY	Luminal Progenitors	-0.0724149	NA	> 0.05
P53 PATHWAY	Macrophage	0.72488	0	> 0.05
P53 PATHWAY	Mature Luminal	-0.22608	NA	> 0.05
P53 PATHWAY	Monocyte	0.454428	0	> 0.05
P53 PATHWAY	Myoepithelial	-0.17865	NA	> 0.05
P53 PATHWAY	NK cells	0.226548	0	> 0.05
P53 PATHWAY	NKT cells	0.266209	0	> 0.05
P53 PATHWAY	Plasmablasts	-0.213535	0	> 0.05
P53 PATHWAY	PVL Differentiated	0.0470682	0	> 0.05
P53 PATHWAY	PVL Immature	-0.211042	0	> 0.05
P53 PATHWAY	T cells CD4+	0.322011	0	> 0.05
P53 PATHWAY	T cells CD8+	0.275523	0	> 0.05
PANCREAS BETA CELLS	B cells Memory	-0.544611	0	> 0.05
PANCREAS BETA CELLS	B cells Naive	-0.389622	NA	> 0.05
PANCREAS BETA CELLS	CAFs MSC iCAF-like	-0.477776	0	> 0.05
PANCREAS BETA CELLS	CAFs myCAF-like	-0.122441	0	> 0.05
PANCREAS BETA CELLS	Cancer Basal SC	0.47617	0	> 0.05
PANCREAS BETA CELLS	Cancer Cycling	0.489491	0	> 0.05
PANCREAS BETA CELLS	Cancer Her2 SC	0.503417	0	> 0.05
PANCREAS BETA CELLS	Cancer LumA SC	0.534506	0	> 0.05
PANCREAS BETA CELLS	Cancer LumB SC	0.635334	0	> 0.05
PANCREAS BETA CELLS	Cycling PVL	-0.320169	0	> 0.05
PANCREAS BETA CELLS	Cycling T-cells	0.371175	0	0
PANCREAS BETA CELLS	Cycling Myeloid	-0.161747	0	> 0.05
PANCREAS BETA CELLS	DCs	-0.512605	0	> 0.05
PANCREAS BETA CELLS	Endothelial ACKR1	-0.41249	0	> 0.05
PANCREAS BETA CELLS	Endothelial CXCL12	-0.12452	0	> 0.05
PANCREAS BETA CELLS	Endothelial Lymphatic LYVE1	-0.100041	0	0
PANCREAS BETA CELLS	Endothelial RGS5	-0.294139	0	> 0.05
PANCREAS BETA CELLS	Luminal Progenitors	0.244027	NA	> 0.05
PANCREAS BETA CELLS	Macrophage	-0.238363	0	> 0.05
PANCREAS BETA CELLS	Mature Luminal	-0.438343	NA	> 0.05
PANCREAS BETA CELLS	Monocyte	-0.165726	0	> 0.05
PANCREAS BETA CELLS	Myoepithelial	-0.142057	NA	> 0.05
PANCREAS BETA CELLS	NK cells	-0.34809	0	> 0.05
PANCREAS BETA CELLS	NKT cells	-0.705439	0	> 0.05
PANCREAS BETA CELLS	Plasmablasts	-0.64811	0	> 0.05
PANCREAS BETA CELLS	PVL Differentiated	-0.522357	0	> 0.05
PANCREAS BETA CELLS	PVL Immature	-0.567285	0	> 0.05
PANCREAS BETA CELLS	T cells CD4+	-0.527738	0	> 0.05
PANCREAS BETA CELLS	T cells CD8+	-0.586379	0	> 0.05
PEROXISOME	B cells Memory	-0.696552	0	> 0.05
PEROXISOME	B cells Naive	0.372825	NA	> 0.05
PEROXISOME	CAFs MSC iCAF-like	-0.427277	0	> 0.05
PEROXISOME	CAFs myCAF-like	-0.39119	0	> 0.05
PEROXISOME	Cancer Basal SC	0.216339	0	> 0.05
PEROXISOME	Cancer Cycling	0.170051	0	> 0.05
PEROXISOME	Cancer Her2 SC	0.386963	0	> 0.05
PEROXISOME	Cancer LumA SC	0.484754	0	> 0.05
PEROXISOME	Cancer LumB SC	0.259965	0	> 0.05
PEROXISOME	Cycling PVL	-0.651215	0	> 0.05
PEROXISOME	Cycling T-cells	-0.648367	0	0
PEROXISOME	Cycling Myeloid	0.565519	0	> 0.05
PEROXISOME	DCs	-0.289111	0	> 0.05
PEROXISOME	Endothelial ACKR1	-0.677065	0	> 0.05
PEROXISOME	Endothelial CXCL12	-0.814155	0	> 0.05
PEROXISOME	Endothelial Lymphatic LYVE1	-0.0880323	0	0
PEROXISOME	Endothelial RGS5	-0.713597	0	> 0.05
PEROXISOME	Luminal Progenitors	-0.434273	NA	> 0.05
PEROXISOME	Macrophage	-0.420602	0	> 0.05
PEROXISOME	Mature Luminal	-0.471769	NA	> 0.05
PEROXISOME	Monocyte	-0.368797	0	> 0.05
PEROXISOME	Myoepithelial	0.077048	NA	> 0.05
PEROXISOME	NK cells	-0.264561	0	> 0.05
PEROXISOME	NKT cells	-0.52164	0	> 0.05
PEROXISOME	Plasmablasts	-0.340577	0	> 0.05
PEROXISOME	PVL Differentiated	-0.76466	0	> 0.05
PEROXISOME	PVL Immature	-0.889378	0	> 0.05
PEROXISOME	T cells CD4+	-0.628063	-1.75126	0.00191894
PEROXISOME	T cells CD8+	-0.583075	0	> 0.05
PI3K AKT MTOR SIGNALING	B cells Memory	0.225941	0	> 0.05
PI3K AKT MTOR SIGNALING	B cells Naive	0.383311	NA	> 0.05
PI3K AKT MTOR SIGNALING	CAFs MSC iCAF-like	-0.048033	0	> 0.05
PI3K AKT MTOR SIGNALING	CAFs myCAF-like	-0.157661	0	> 0.05
PI3K AKT MTOR SIGNALING	Cancer Basal SC	-0.341795	0	> 0.05
PI3K AKT MTOR SIGNALING	Cancer Cycling	-0.0960351	0	> 0.05
PI3K AKT MTOR SIGNALING	Cancer Her2 SC	0.494949	0	> 0.05
PI3K AKT MTOR SIGNALING	Cancer LumA SC	0.310169	0	> 0.05
PI3K AKT MTOR SIGNALING	Cancer LumB SC	-0.191787	0	> 0.05
PI3K AKT MTOR SIGNALING	Cycling PVL	0.069713	0	> 0.05
PI3K AKT MTOR SIGNALING	Cycling T-cells	-0.0695834	0	0
PI3K AKT MTOR SIGNALING	Cycling Myeloid	0.189838	0	> 0.05
PI3K AKT MTOR SIGNALING	DCs	0.171847	0	> 0.05
PI3K AKT MTOR SIGNALING	Endothelial ACKR1	-0.0113347	0	> 0.05
PI3K AKT MTOR SIGNALING	Endothelial CXCL12	-0.113435	0	> 0.05
PI3K AKT MTOR SIGNALING	Endothelial Lymphatic LYVE1	0.0864366	0	0
PI3K AKT MTOR SIGNALING	Endothelial RGS5	0.129464	0	> 0.05
PI3K AKT MTOR SIGNALING	Luminal Progenitors	0.242055	NA	> 0.05
PI3K AKT MTOR SIGNALING	Macrophage	0.0550782	0	> 0.05
PI3K AKT MTOR SIGNALING	Mature Luminal	-0.489204	NA	> 0.05
PI3K AKT MTOR SIGNALING	Monocyte	-0.316988	0	> 0.05
PI3K AKT MTOR SIGNALING	Myoepithelial	0.285614	NA	> 0.05
PI3K AKT MTOR SIGNALING	NK cells	-0.469599	0	> 0.05
PI3K AKT MTOR SIGNALING	NKT cells	-0.558736	0	> 0.05
PI3K AKT MTOR SIGNALING	Plasmablasts	-0.375528	0	> 0.05
PI3K AKT MTOR SIGNALING	PVL Differentiated	-0.0176357	0	> 0.05
PI3K AKT MTOR SIGNALING	PVL Immature	-0.222172	0	> 0.05
PI3K AKT MTOR SIGNALING	T cells CD4+	-0.189086	0	> 0.05
PI3K AKT MTOR SIGNALING	T cells CD8+	-0.460964	0	> 0.05
PROTEIN SECRETION	B cells Memory	-0.344237	0	> 0.05
PROTEIN SECRETION	B cells Naive	0.302871	NA	> 0.05
PROTEIN SECRETION	CAFs MSC iCAF-like	-0.417857	0	> 0.05
PROTEIN SECRETION	CAFs myCAF-like	-0.139485	0	> 0.05
PROTEIN SECRETION	Cancer Basal SC	-0.37346	0	> 0.05
PROTEIN SECRETION	Cancer Cycling	-0.0180755	0	> 0.05
PROTEIN SECRETION	Cancer Her2 SC	-0.122146	0	> 0.05
PROTEIN SECRETION	Cancer LumA SC	0.0453227	0	> 0.05
PROTEIN SECRETION	Cancer LumB SC	0.0486594	0	> 0.05
PROTEIN SECRETION	Cycling PVL	0.300021	0	> 0.05
PROTEIN SECRETION	Cycling T-cells	0.0989809	0	0
PROTEIN SECRETION	Cycling Myeloid	-0.233024	0	> 0.05
PROTEIN SECRETION	DCs	-0.276017	0	> 0.05
PROTEIN SECRETION	Endothelial ACKR1	-0.801044	-1.71453	0.00209705
PROTEIN SECRETION	Endothelial CXCL12	-0.620458	0	> 0.05
PROTEIN SECRETION	Endothelial Lymphatic LYVE1	-0.658901	0	0
PROTEIN SECRETION	Endothelial RGS5	-0.616536	0	> 0.05
PROTEIN SECRETION	Luminal Progenitors	-0.611004	NA	> 0.05
PROTEIN SECRETION	Macrophage	-0.28463	0	> 0.05
PROTEIN SECRETION	Mature Luminal	-0.514769	NA	> 0.05
PROTEIN SECRETION	Monocyte	-0.240714	0	> 0.05
PROTEIN SECRETION	Myoepithelial	-0.17357	NA	> 0.05
PROTEIN SECRETION	NK cells	-0.297409	0	> 0.05
PROTEIN SECRETION	NKT cells	-0.430582	0	> 0.05
PROTEIN SECRETION	Plasmablasts	-0.53397	-1.56231	0.0268589
PROTEIN SECRETION	PVL Differentiated	0.00111427	0	> 0.05
PROTEIN SECRETION	PVL Immature	-0.634683	0	> 0.05
PROTEIN SECRETION	T cells CD4+	-0.0972648	0	> 0.05
PROTEIN SECRETION	T cells CD8+	-0.154348	0	> 0.05
REACTIVE OXYGEN SPECIES PATHWAY	B cells Memory	0.4694	0	> 0.05
REACTIVE OXYGEN SPECIES PATHWAY	B cells Naive	0.418394	NA	> 0.05
REACTIVE OXYGEN SPECIES PATHWAY	CAFs MSC iCAF-like	-0.252949	0	> 0.05
REACTIVE OXYGEN SPECIES PATHWAY	CAFs myCAF-like	-0.427006	0	> 0.05
REACTIVE OXYGEN SPECIES PATHWAY	Cancer Basal SC	-0.0684551	0	> 0.05
REACTIVE OXYGEN SPECIES PATHWAY	Cancer Cycling	-0.0133178	0	> 0.05
REACTIVE OXYGEN SPECIES PATHWAY	Cancer Her2 SC	0.0736709	0	> 0.05
REACTIVE OXYGEN SPECIES PATHWAY	Cancer LumA SC	0.317258	0	> 0.05
REACTIVE OXYGEN SPECIES PATHWAY	Cancer LumB SC	0.205173	0	> 0.05
REACTIVE OXYGEN SPECIES PATHWAY	Cycling PVL	0.284933	0	> 0.05
REACTIVE OXYGEN SPECIES PATHWAY	Cycling T-cells	-0.492055	0	0
REACTIVE OXYGEN SPECIES PATHWAY	Cycling Myeloid	0.457906	0	> 0.05
REACTIVE OXYGEN SPECIES PATHWAY	DCs	-0.0756436	0	> 0.05
REACTIVE OXYGEN SPECIES PATHWAY	Endothelial ACKR1	-0.663714	0	> 0.05
REACTIVE OXYGEN SPECIES PATHWAY	Endothelial CXCL12	-0.598736	0	> 0.05
REACTIVE OXYGEN SPECIES PATHWAY	Endothelial Lymphatic LYVE1	-0.354741	0	0
REACTIVE OXYGEN SPECIES PATHWAY	Endothelial RGS5	-0.213613	0	> 0.05
REACTIVE OXYGEN SPECIES PATHWAY	Luminal Progenitors	-0.320843	NA	> 0.05
REACTIVE OXYGEN SPECIES PATHWAY	Macrophage	0.12781	0	> 0.05
REACTIVE OXYGEN SPECIES PATHWAY	Mature Luminal	-0.274071	NA	> 0.05
REACTIVE OXYGEN SPECIES PATHWAY	Monocyte	0.185902	0	> 0.05
REACTIVE OXYGEN SPECIES PATHWAY	Myoepithelial	-0.080015	NA	> 0.05
REACTIVE OXYGEN SPECIES PATHWAY	NK cells	0.400005	0	> 0.05
REACTIVE OXYGEN SPECIES PATHWAY	NKT cells	-0.218319	0	> 0.05
REACTIVE OXYGEN SPECIES PATHWAY	Plasmablasts	-0.490089	0	> 0.05
REACTIVE OXYGEN SPECIES PATHWAY	PVL Differentiated	-0.486523	0	> 0.05
REACTIVE OXYGEN SPECIES PATHWAY	PVL Immature	-0.771101	0	> 0.05
REACTIVE OXYGEN SPECIES PATHWAY	T cells CD4+	0.246963	0	> 0.05
REACTIVE OXYGEN SPECIES PATHWAY	T cells CD8+	0.0500021	0	> 0.05
SPERMATOGENESIS	B cells Memory	-0.237721	0	> 0.05
SPERMATOGENESIS	B cells Naive	-0.341609	NA	> 0.05
SPERMATOGENESIS	CAFs MSC iCAF-like	0.367406	0	> 0.05
SPERMATOGENESIS	CAFs myCAF-like	-0.445287	0	> 0.05
SPERMATOGENESIS	Cancer Basal SC	-0.273565	0	> 0.05
SPERMATOGENESIS	Cancer Cycling	-0.212207	0	> 0.05
SPERMATOGENESIS	Cancer Her2 SC	-0.349691	0	> 0.05
SPERMATOGENESIS	Cancer LumA SC	-0.439752	0	> 0.05
SPERMATOGENESIS	Cancer LumB SC	-0.606657	0	> 0.05
SPERMATOGENESIS	Cycling PVL	0.177553	0	> 0.05
SPERMATOGENESIS	Cycling T-cells	0.530064	0	0
SPERMATOGENESIS	Cycling Myeloid	0.407651	0	> 0.05
SPERMATOGENESIS	DCs	0.272039	0	> 0.05
SPERMATOGENESIS	Endothelial ACKR1	0.347134	0	> 0.05
SPERMATOGENESIS	Endothelial CXCL12	0.611037	0	> 0.05
SPERMATOGENESIS	Endothelial Lymphatic LYVE1	0.070797	0	0
SPERMATOGENESIS	Endothelial RGS5	0.454162	0	> 0.05
SPERMATOGENESIS	Luminal Progenitors	0.489771	NA	> 0.05
SPERMATOGENESIS	Macrophage	0.403214	0	> 0.05
SPERMATOGENESIS	Mature Luminal	-0.133115	NA	> 0.05
SPERMATOGENESIS	Monocyte	0.0607785	0	> 0.05
SPERMATOGENESIS	Myoepithelial	-0.184055	NA	> 0.05
SPERMATOGENESIS	NK cells	0.505949	0	> 0.05
SPERMATOGENESIS	NKT cells	0.116223	0	> 0.05
SPERMATOGENESIS	Plasmablasts	0.418541	0	> 0.05
SPERMATOGENESIS	PVL Differentiated	0.0703678	0	> 0.05
SPERMATOGENESIS	PVL Immature	-0.230877	0	> 0.05
SPERMATOGENESIS	T cells CD4+	0.0125857	0	> 0.05
SPERMATOGENESIS	T cells CD8+	0.374148	0	> 0.05
TGF BETA SIGNALING	B cells Memory	0.581356	0	> 0.05
TGF BETA SIGNALING	B cells Naive	-0.433309	NA	> 0.05
TGF BETA SIGNALING	CAFs MSC iCAF-like	0.426984	0	> 0.05
TGF BETA SIGNALING	CAFs myCAF-like	0.675937	0	> 0.05
TGF BETA SIGNALING	Cancer Basal SC	0.0708963	0	> 0.05
TGF BETA SIGNALING	Cancer Cycling	0.0407591	0	> 0.05
TGF BETA SIGNALING	Cancer Her2 SC	0.339053	0	> 0.05
TGF BETA SIGNALING	Cancer LumA SC	0.148637	0	> 0.05
TGF BETA SIGNALING	Cancer LumB SC	0.0322469	0	> 0.05
TGF BETA SIGNALING	Cycling PVL	0.678835	2.45132	8.64e-06
TGF BETA SIGNALING	Cycling T-cells	0.419906	0	0
TGF BETA SIGNALING	Cycling Myeloid	0.646431	0	> 0.05
TGF BETA SIGNALING	DCs	0.570632	0	> 0.05
TGF BETA SIGNALING	Endothelial ACKR1	0.394217	0	> 0.05
TGF BETA SIGNALING	Endothelial CXCL12	0.375478	1.89551	0.00511202
TGF BETA SIGNALING	Endothelial Lymphatic LYVE1	0.240226	0	0
TGF BETA SIGNALING	Endothelial RGS5	0.229224	0	> 0.05
TGF BETA SIGNALING	Luminal Progenitors	0.518089	NA	> 0.05
TGF BETA SIGNALING	Macrophage	0.580798	0	> 0.05
TGF BETA SIGNALING	Mature Luminal	0.420646	NA	> 0.05
TGF BETA SIGNALING	Monocyte	0.352129	0	> 0.05
TGF BETA SIGNALING	Myoepithelial	0.33725	NA	> 0.05
TGF BETA SIGNALING	NK cells	0.116485	0	> 0.05
TGF BETA SIGNALING	NKT cells	0.155525	0	> 0.05
TGF BETA SIGNALING	Plasmablasts	0.388769	0	> 0.05
TGF BETA SIGNALING	PVL Differentiated	0.466505	0	> 0.05
TGF BETA SIGNALING	PVL Immature	0.383952	0	> 0.05
TGF BETA SIGNALING	T cells CD4+	0.557727	0	> 0.05
TGF BETA SIGNALING	T cells CD8+	0.295065	0	> 0.05
TNFA SIGNALING VIA NFKB	B cells Memory	0.648489	0	> 0.05
TNFA SIGNALING VIA NFKB	B cells Naive	0.365201	NA	> 0.05
TNFA SIGNALING VIA NFKB	CAFs MSC iCAF-like	0.146619	0	> 0.05
TNFA SIGNALING VIA NFKB	CAFs myCAF-like	0.575213	1.88439	6.28e-05
TNFA SIGNALING VIA NFKB	Cancer Basal SC	-0.211072	0	> 0.05
TNFA SIGNALING VIA NFKB	Cancer Cycling	0.0704248	0	> 0.05
TNFA SIGNALING VIA NFKB	Cancer Her2 SC	-0.242383	0	> 0.05
TNFA SIGNALING VIA NFKB	Cancer LumA SC	0.340912	0	> 0.05
TNFA SIGNALING VIA NFKB	Cancer LumB SC	-0.0920162	0	> 0.05
TNFA SIGNALING VIA NFKB	Cycling PVL	0.588877	2.54149	2.41e-10
TNFA SIGNALING VIA NFKB	Cycling T-cells	0.432825	0	0
TNFA SIGNALING VIA NFKB	Cycling Myeloid	0.364028	0	> 0.05
TNFA SIGNALING VIA NFKB	DCs	0.654606	2.73547	1.01e-20
TNFA SIGNALING VIA NFKB	Endothelial ACKR1	0.145981	0	> 0.05
TNFA SIGNALING VIA NFKB	Endothelial CXCL12	-0.07625	0	> 0.05
TNFA SIGNALING VIA NFKB	Endothelial Lymphatic LYVE1	0.256808	0	0
TNFA SIGNALING VIA NFKB	Endothelial RGS5	0.297536	1.57663	0.00324844
TNFA SIGNALING VIA NFKB	Luminal Progenitors	-0.0603267	NA	> 0.05
TNFA SIGNALING VIA NFKB	Macrophage	0.566137	2.06623	8.53e-07
TNFA SIGNALING VIA NFKB	Mature Luminal	-0.276048	NA	> 0.05
TNFA SIGNALING VIA NFKB	Monocyte	0.390051	2.01816	2.37e-06
TNFA SIGNALING VIA NFKB	Myoepithelial	-0.0055672	NA	> 0.05
TNFA SIGNALING VIA NFKB	NK cells	0.186595	0	> 0.05
TNFA SIGNALING VIA NFKB	NKT cells	0.438636	2.17466	8.35e-08
TNFA SIGNALING VIA NFKB	Plasmablasts	-0.285197	0	> 0.05
TNFA SIGNALING VIA NFKB	PVL Differentiated	0.210396	1.80419	7.9e-05
TNFA SIGNALING VIA NFKB	PVL Immature	-0.167388	0	> 0.05
TNFA SIGNALING VIA NFKB	T cells CD4+	0.4069	1.92685	1.72e-06
TNFA SIGNALING VIA NFKB	T cells CD8+	0.38509	1.61013	0.00327578
UNFOLDED PROTEIN RESPONSE	B cells Memory	0.389949	0	> 0.05
UNFOLDED PROTEIN RESPONSE	B cells Naive	0.191485	NA	> 0.05
UNFOLDED PROTEIN RESPONSE	CAFs MSC iCAF-like	-0.434846	0	> 0.05
UNFOLDED PROTEIN RESPONSE	CAFs myCAF-like	0.156697	0	> 0.05
UNFOLDED PROTEIN RESPONSE	Cancer Basal SC	0.0348517	0	> 0.05
UNFOLDED PROTEIN RESPONSE	Cancer Cycling	-0.151671	0	> 0.05
UNFOLDED PROTEIN RESPONSE	Cancer Her2 SC	0.0105699	0	> 0.05
UNFOLDED PROTEIN RESPONSE	Cancer LumA SC	0.261414	0	> 0.05
UNFOLDED PROTEIN RESPONSE	Cancer LumB SC	-0.2431	0	> 0.05
UNFOLDED PROTEIN RESPONSE	Cycling PVL	-0.0236548	0	> 0.05
UNFOLDED PROTEIN RESPONSE	Cycling T-cells	0.273455	0	0
UNFOLDED PROTEIN RESPONSE	Cycling Myeloid	0.367446	0	> 0.05
UNFOLDED PROTEIN RESPONSE	DCs	0.230278	0	> 0.05
UNFOLDED PROTEIN RESPONSE	Endothelial ACKR1	-0.494912	0	> 0.05
UNFOLDED PROTEIN RESPONSE	Endothelial CXCL12	-0.383707	0	> 0.05
UNFOLDED PROTEIN RESPONSE	Endothelial Lymphatic LYVE1	-0.310415	0	0
UNFOLDED PROTEIN RESPONSE	Endothelial RGS5	-0.6333	0	> 0.05
UNFOLDED PROTEIN RESPONSE	Luminal Progenitors	-0.252801	NA	> 0.05
UNFOLDED PROTEIN RESPONSE	Macrophage	0.34813	0	> 0.05
UNFOLDED PROTEIN RESPONSE	Mature Luminal	-0.37396	NA	> 0.05
UNFOLDED PROTEIN RESPONSE	Monocyte	0.35017	0	> 0.05
UNFOLDED PROTEIN RESPONSE	Myoepithelial	0.127249	NA	> 0.05
UNFOLDED PROTEIN RESPONSE	NK cells	-0.211528	0	> 0.05
UNFOLDED PROTEIN RESPONSE	NKT cells	-0.109551	0	> 0.05
UNFOLDED PROTEIN RESPONSE	Plasmablasts	-0.482381	0	> 0.05
UNFOLDED PROTEIN RESPONSE	PVL Differentiated	-0.437397	0	> 0.05
UNFOLDED PROTEIN RESPONSE	PVL Immature	-0.615568	0	> 0.05
UNFOLDED PROTEIN RESPONSE	T cells CD4+	-0.245615	0	> 0.05
UNFOLDED PROTEIN RESPONSE	T cells CD8+	-0.109256	0	> 0.05
UV RESPONSE DN	B cells Memory	-0.048509	0	> 0.05
UV RESPONSE DN	B cells Naive	-0.323011	NA	> 0.05
UV RESPONSE DN	CAFs MSC iCAF-like	0.271629	0	> 0.05
UV RESPONSE DN	CAFs myCAF-like	0.537423	1.92077	0.0001187
UV RESPONSE DN	Cancer Basal SC	0.2257	0	> 0.05
UV RESPONSE DN	Cancer Cycling	0.222524	0	> 0.05
UV RESPONSE DN	Cancer Her2 SC	0.0965995	0	> 0.05
UV RESPONSE DN	Cancer LumA SC	-0.0327298	0	> 0.05
UV RESPONSE DN	Cancer LumB SC	-0.0294972	0	> 0.05
UV RESPONSE DN	Cycling PVL	0.587709	2.00538	0.00018659
UV RESPONSE DN	Cycling T-cells	0.203242	0	0
UV RESPONSE DN	Cycling Myeloid	0.187311	0	> 0.05
UV RESPONSE DN	DCs	0.408958	0	> 0.05
UV RESPONSE DN	Endothelial ACKR1	0.250366	0	> 0.05
UV RESPONSE DN	Endothelial CXCL12	0.0689075	0	> 0.05
UV RESPONSE DN	Endothelial Lymphatic LYVE1	-0.0955884	0	0
UV RESPONSE DN	Endothelial RGS5	-0.0293368	0	> 0.05
UV RESPONSE DN	Luminal Progenitors	0.302065	NA	> 0.05
UV RESPONSE DN	Macrophage	0.469623	0	> 0.05
UV RESPONSE DN	Mature Luminal	0.466572	NA	> 0.05
UV RESPONSE DN	Monocyte	0.484424	0	> 0.05
UV RESPONSE DN	Myoepithelial	-0.008839	NA	> 0.05
UV RESPONSE DN	NK cells	0.567581	0	> 0.05
UV RESPONSE DN	NKT cells	0.572372	0	> 0.05
UV RESPONSE DN	Plasmablasts	0.447184	0	> 0.05
UV RESPONSE DN	PVL Differentiated	0.280813	0	> 0.05
UV RESPONSE DN	PVL Immature	0.236012	0	> 0.05
UV RESPONSE DN	T cells CD4+	0.592508	0	> 0.05
UV RESPONSE DN	T cells CD8+	0.581447	0	> 0.05
UV RESPONSE UP	B cells Memory	0.620383	0	> 0.05
UV RESPONSE UP	B cells Naive	0.223137	NA	> 0.05
UV RESPONSE UP	CAFs MSC iCAF-like	-0.0379203	0	> 0.05
UV RESPONSE UP	CAFs myCAF-like	0.226889	0	> 0.05
UV RESPONSE UP	Cancer Basal SC	-0.341767	0	> 0.05
UV RESPONSE UP	Cancer Cycling	0.141856	0	> 0.05
UV RESPONSE UP	Cancer Her2 SC	-0.0745954	0	> 0.05
UV RESPONSE UP	Cancer LumA SC	0.399033	0	> 0.05
UV RESPONSE UP	Cancer LumB SC	0.102604	0	> 0.05
UV RESPONSE UP	Cycling PVL	0.424931	0	> 0.05
UV RESPONSE UP	Cycling T-cells	0.495156	0	0
UV RESPONSE UP	Cycling Myeloid	0.681615	0	> 0.05
UV RESPONSE UP	DCs	0.610817	0	> 0.05
UV RESPONSE UP	Endothelial ACKR1	-0.154073	0	> 0.05
UV RESPONSE UP	Endothelial CXCL12	-0.300319	0	> 0.05
UV RESPONSE UP	Endothelial Lymphatic LYVE1	-0.0808456	0	0
UV RESPONSE UP	Endothelial RGS5	0.0158648	0	> 0.05
UV RESPONSE UP	Luminal Progenitors	-0.19927	NA	> 0.05
UV RESPONSE UP	Macrophage	0.641374	0	> 0.05
UV RESPONSE UP	Mature Luminal	-0.186445	NA	> 0.05
UV RESPONSE UP	Monocyte	0.361002	0	> 0.05
UV RESPONSE UP	Myoepithelial	0.0276097	NA	> 0.05
UV RESPONSE UP	NK cells	0.108997	0	> 0.05
UV RESPONSE UP	NKT cells	0.290345	0	> 0.05
UV RESPONSE UP	Plasmablasts	-0.286383	0	> 0.05
UV RESPONSE UP	PVL Differentiated	0.100108	0	> 0.05
UV RESPONSE UP	PVL Immature	-0.230241	0	> 0.05
UV RESPONSE UP	T cells CD4+	0.413357	0	> 0.05
UV RESPONSE UP	T cells CD8+	0.348349	0	> 0.05
WNT BETA CATENIN SIGNALING	B cells Memory	-0.0780472	0	> 0.05
WNT BETA CATENIN SIGNALING	B cells Naive	-0.251452	NA	> 0.05
WNT BETA CATENIN SIGNALING	CAFs MSC iCAF-like	-0.572457	0	> 0.05
WNT BETA CATENIN SIGNALING	CAFs myCAF-like	0.292277	0	> 0.05
WNT BETA CATENIN SIGNALING	Cancer Basal SC	0.0872742	0	> 0.05
WNT BETA CATENIN SIGNALING	Cancer Cycling	-0.246086	0	> 0.05
WNT BETA CATENIN SIGNALING	Cancer Her2 SC	-0.186075	0	> 0.05
WNT BETA CATENIN SIGNALING	Cancer LumA SC	-0.328933	0	> 0.05
WNT BETA CATENIN SIGNALING	Cancer LumB SC	-0.420135	0	> 0.05
WNT BETA CATENIN SIGNALING	Cycling PVL	0.354465	0	> 0.05
WNT BETA CATENIN SIGNALING	Cycling T-cells	0.259984	0	0
WNT BETA CATENIN SIGNALING	Cycling Myeloid	0.0960677	0	> 0.05
WNT BETA CATENIN SIGNALING	DCs	-0.316307	0	> 0.05
WNT BETA CATENIN SIGNALING	Endothelial ACKR1	0.0859833	0	> 0.05
WNT BETA CATENIN SIGNALING	Endothelial CXCL12	0.0688846	0	> 0.05
WNT BETA CATENIN SIGNALING	Endothelial Lymphatic LYVE1	0.232351	0	0
WNT BETA CATENIN SIGNALING	Endothelial RGS5	-0.384791	0	> 0.05
WNT BETA CATENIN SIGNALING	Luminal Progenitors	-0.137044	NA	> 0.05
WNT BETA CATENIN SIGNALING	Macrophage	-0.192755	0	> 0.05
WNT BETA CATENIN SIGNALING	Mature Luminal	0.154376	NA	> 0.05
WNT BETA CATENIN SIGNALING	Monocyte	-0.461009	0	> 0.05
WNT BETA CATENIN SIGNALING	Myoepithelial	-0.429977	NA	> 0.05
WNT BETA CATENIN SIGNALING	NK cells	-0.507405	0	> 0.05
WNT BETA CATENIN SIGNALING	NKT cells	-0.0938188	0	> 0.05
WNT BETA CATENIN SIGNALING	Plasmablasts	0.172791	0	> 0.05
WNT BETA CATENIN SIGNALING	PVL Differentiated	0.297412	0	> 0.05
WNT BETA CATENIN SIGNALING	PVL Immature	-0.379856	0	> 0.05
WNT BETA CATENIN SIGNALING	T cells CD4+	-0.175477	0	> 0.05
WNT BETA CATENIN SIGNALING	T cells CD8+	-0.0045996	0	> 0.05
XENOBIOTIC METABOLISM	B cells Memory	-0.265782	0	> 0.05
XENOBIOTIC METABOLISM	B cells Naive	-0.0285619	NA	> 0.05
XENOBIOTIC METABOLISM	CAFs MSC iCAF-like	-0.147228	0	> 0.05
XENOBIOTIC METABOLISM	CAFs myCAF-like	-0.43542	0	> 0.05
XENOBIOTIC METABOLISM	Cancer Basal SC	-0.373406	0	> 0.05
XENOBIOTIC METABOLISM	Cancer Cycling	0.140811	0	> 0.05
XENOBIOTIC METABOLISM	Cancer Her2 SC	-0.0122655	0	> 0.05
XENOBIOTIC METABOLISM	Cancer LumA SC	0.271095	0	> 0.05
XENOBIOTIC METABOLISM	Cancer LumB SC	0.221454	0	> 0.05
XENOBIOTIC METABOLISM	Cycling PVL	0.298913	0	> 0.05
XENOBIOTIC METABOLISM	Cycling T-cells	-0.132117	0	0
XENOBIOTIC METABOLISM	Cycling Myeloid	0.169084	0	> 0.05
XENOBIOTIC METABOLISM	DCs	-0.319802	0	> 0.05
XENOBIOTIC METABOLISM	Endothelial ACKR1	-0.338743	0	> 0.05
XENOBIOTIC METABOLISM	Endothelial CXCL12	-0.316024	0	> 0.05
XENOBIOTIC METABOLISM	Endothelial Lymphatic LYVE1	-0.185406	0	0
XENOBIOTIC METABOLISM	Endothelial RGS5	-0.253785	0	> 0.05
XENOBIOTIC METABOLISM	Luminal Progenitors	-0.302449	NA	> 0.05
XENOBIOTIC METABOLISM	Macrophage	-0.126188	0	> 0.05
XENOBIOTIC METABOLISM	Mature Luminal	-0.328907	NA	> 0.05
XENOBIOTIC METABOLISM	Monocyte	0.0886553	0	> 0.05
XENOBIOTIC METABOLISM	Myoepithelial	0.010957	NA	> 0.05
XENOBIOTIC METABOLISM	NK cells	0.532377	0	> 0.05
XENOBIOTIC METABOLISM	NKT cells	-0.0003989	0	> 0.05
XENOBIOTIC METABOLISM	Plasmablasts	-0.137617	-1.88332	6.68e-05
XENOBIOTIC METABOLISM	PVL Differentiated	-0.616932	0	> 0.05
XENOBIOTIC METABOLISM	PVL Immature	-0.792525	0	> 0.05
XENOBIOTIC METABOLISM	T cells CD4+	0.0429682	0	> 0.05
XENOBIOTIC METABOLISM	T cells CD8+	0.229878	0	> 0.05
