# Supplementary material for: Cell populations in human breast cancers are molecularly and biologically distinct with age
Source: Nat Aging. 2025 Nov 4;5(12):2546–63. doi: 10.1038/s43587-025-00984-1 (PMC12705435; doi:10.1038/s43587-025-00984-1)
Supplement: Supplementary file 6 — ASPEN validation in an independent mIF cohort (corresponds to Fig. 4). Clinical information including sample ID, breast cancer subtype, tissue of origin, age group, ER, PR, and HER2-positivity status, tumor grade and tumor stage. Image processing data for each TNBC and ER+ sample, including sample ID, age group, total pixels per image, total positive pixels for each color channel and overlap, percentage of positive pixels per image or overlap per region of interest, and averages across images per sample. [file 43587_2025_984_MOESM6_ESM.xlsx]

## Sheet: Table Legend
ASPEN validation in an independent mIF cohort (Corresponds to Fig. 4). Clinical information including sample ID, breast cancer subtype, tissue of origin, age group, ER, PR, and HER2-positivity status, tumor grade and tumor stage. Image processing data for each TNBC and ER+ sample, including sample ID, age group, total pixels per image, total positive pixels for each color channel and overlap, per…

## Sheet: Clinical Information
Figure 4 mIF Clinical data
Sample ID	Subtype	Tissue	Age	ER	PR	HER2	Grade	Stage
10	ER+	Breast	<45	+	NA	-	G2	T2N1AM0
23	ER+	Breast	<45	+	NA	-	G1	T3N0M0
25	ER+	Breast	<45	+	NA	-	G2	T2N2AM0
32	ER+	Breast	<45	+	NA	-	G2	T1CN1AM0
45	ER+	Breast	<45	+	NA	-	G1	T1BN1AM0
57	ER+	Breast	>70	+	-	-	G1	pT1b
52	ER+	Breast	>70	+	+	-	G1	pT1b(m) N0(sn)
53	ER+	Breast	>70	+	+	-	G2	pT2 NX
60	ER+	Breast	>70	+	+	-	G3	pT1b N0 (sn)
55	ER+	Right breast	>70	+	+	-	G2	pT1c
66	ER+	Right breast	>70	+	+	-	G2	pT2, pN1a
68	ER+	Left breast	>70	+	+	-	G2	pT1c pNX
2	TNBC	Breast	<45	-	-	-	G2	T3N1aM0
9	TNBC	Breast	<45	-	-	-	G1	T2N0M0
13	TNBC	Breast	<45	-	-	-	G2	T1cN2aM0
20	TNBC	Breast	<45	-	-	-	G2	T2N1aM0
26	TNBC	Breast	<45	-	-	-	G1	T3N0M0
59	TNBC	Left Breast	>70	Low+	-	-	G2	pT1cN0(sn)
67	TNBC	Breast	>70	-	-	-	G3	pT1cN0(sn)
51	TNBC	Breast	>70	-	-	-	G3	NA
56	TNBC	Right breast	>70	-	-	-	G3	pT1bN0
58	TNBC	Breast	>70	-	-	-	G3	pT1c N0 (sn)
64	TNBC	Right breast	>70	-	-	-	G3	pT2N0(SN)
70	TNBC	Left breast	>70	-	-	-	G3	PT1CN0(SN)

## Sheet: TNBC
Figure 4 mIF TNBC
Sample id	Age Group	Image	Total Pixels	DAPI Pixels	CY5 -Pancytokeratin (CK) Pixels	FITC - Vimentin (Vim) Pixels	(Vim+ CK) FITC+CY5 Overlap Pixels	Percentage of DAPI pixels (w.r.t total pixel)	Percentage of CY5 - CK pixels (w.r.t total pixel)	Percentage of FITC - Vim pixels (w.r.t total pixel)	Percentage of Overlap (Vim+CK) pixels (w.r.t CY5 - CK pixel)	Average Total pixel	Average DAPI pixel	Average CY5 - CK pixel	Average FITC - Vim pixel	Average overlap (CK+Vim) pixels
2	<45	R01	3538944	328230	1028584	181036	1796	9.2748	29.0647	5.11554	0.174609	3538944	1.28888e+06	1.17359e+06	359471	299.571
		R02	3538944	723491	990323	639712	128	20.4437	27.9836	18.0764	0.0129251
		R03	3538944	688503	181396	606763	40	19.455	3.99546	17.1453	0.0220512
		R04	3538944	1160080	859156	560397	100	32.7804	10.1487	15.8351	0.0116393
		R05	3538944	847467	596711	319940	16	23.9469	16.8613	9.04055	0.00268137
		R06	3538944	2086071	1871814	189966	17	58.9461	52.8919	5.36787	0.00090821
		R07	3538944	3188347	2687147	18482	0	90.0932	75.9308	0.522246	0
9	<45	R01	3538944	835035	2700787	318489	0	23.5956	76.3162	8.99955	0	3538944	843848	2.96689e+06	810046	0
		R02	3538944	875562	2406292	462893	0	24.7408	67.9947	13.08	0
		R03	3538944	574187	3056849	1350904	0	16.2248	86.3775	38.1725	0
		R04	3538944	846370	3492573	949819	0	23.9159	98.6897	26.8391	0
		R05	3538944	758941	3481053	1068266	0	21.4454	98.3642	30.186	0
		R06	3538944	936354	2879141	722890	0	26.4586	81.3559	20.4267	0
		R07	3538944	1080486	2751538	797058	0	30.5313	77.7503	22.5225	0
13	<45	R01	3538944	475427	3528027	385562	0	13.4341	99.6915	10.8948	0.00113378	3538944	574222	2.55745e+06	231609	0
		R02	3538944	726454	3536066	294929	0	20.5274	99.9187	8.33381	0.002828
		R03	3538944	735447	2671496	160625	0	20.7815	75.4885	4.53878	0
		R04	3538944	509872	2941796	94819	0	14.4075	83.1264	2.6793	0
		R05	3538944	423910	109864	222111	0	11.9784	3.10443	6.27619	0
20	<45	R01	3538944	758225	159592	579364	72071	21.4252	4.50959	16.3711	45.1595	3538944	693016	299840	357957	52953.5
		R02	3538944	667594	57096	377235	46417	18.8642	1.61336	10.6595	81.2964
		R03	3538944	586831	94488	125035	30799	16.5821	2.66995	3.53312	32.5957
		R04	3538944	759416	888182	350194	62527	21.4588	25.0974	9.89544	7.03989
26	<45	R01	3538944	1044422	871880	395952	23450	29.5122	24.6367	11.1884	2.68959	3538944	958467	574848	603651	10847.4
		R02	3538944	1088686	645987	278172	18397	30.763	18.2537	7.86031	2.84789
		R03	3538944	1161831	996386	997392	2000	32.8299	28.1549	28.1833	0.200725
		R04	3538944	1316256	166358	543904	3809	37.1935	4.70078	15.3691	2.28964
		R05	3538944	181139	193628	802834	6581	5.11845	5.47135	22.6857	3.39879
56	>70	R01	3538944	1398302	2522682	2175863	377726	39.5118	71.2835	61.4834	14.9732	3538944	1.23675e+06	2.05926e+06	1.58015e+06	288493
		R02	3538944	1175204	2194175	1694752	318547	33.2078	62.0008	47.8886	14.5178
		R03	3538944	1397732	882855	1448108	336664	39.4957	24.9469	40.9192	38.1336
		R04	3538944	1305838	2857792	1603387	324922	36.8991	80.7527	45.3069	11.3697
		R05	3538944	906676	1838794	978654	84604	25.62	51.9589	27.6538	4.60106
59	>70	R01	3538944	1008570	1998415	1663097	799320	28.4992	56.4693	46.9942	39.9977	3538944	895578	1894597	1205576	532767
		R02	3538944	638067	2280627	898740	839773	18.0299	64.4437	25.3957	36.822
		R03	3538944	1078339	1774592	989181	730826	30.4706	50.1447	27.9513	41.1828
		R04	3538944	791326	2026256	915195	219973	22.3605	57.2559	25.8607	10.8561
		R06	3538944	961588	1393095	1561667	73945	27.1716	39.3647	44.1281	5.30797
64	>70	R01	3538944	1333520	2237563	2239966	491324	37.6813	63.2269	63.2948	21.958	3538944	1.18641e+06	2.9466e+06	1.54313e+06	470634
		R02	3538944	1258531	2457030	1333436	677560	35.5623	69.4283	37.6789	27.5764
		R03	3538944	1350353	3340704	1567467	507545	38.1569	94.3983	44.2919	15.1928
		R04	3538944	1223056	3276980	1602295	472699	34.5599	92.5977	45.2761	14.4248
		R05	3538944	1216145	2475197	1308264	349954	34.3646	69.9417	36.9676	14.1384
		R06	3538944	1145932	3091409	1627512	664106	32.3806	87.354	45.9886	21.4823
		R07	3538944	921689	3165590	1269108	308592	26.0442	89.4501	35.8612	9.74832
		R08	3538944	1042034	3528344	1397027	293292	29.4448	99.7005	39.4758	8.31245
67	>70	R01	3538944	1403278	3479646	234141	75441	39.6524	98.3244	6.61613	2.16807	3538944	1094302	1.95668e+06	521615	42147
		R02	3538944	1088067	2855279	1038785	38888	30.7455	80.6817	29.353	1.36197
		R03	3538944	734354	3244277	356426	37701	20.7507	91.6736	10.0715	1.16208
		R04	3538944	1243265	105432	596979	45754	35.131	2.97919	16.8688	43.3967
		R05	3538944	1002546	98764	381745	12951	28.329	2.7908	10.787	13.1131
70	>70	R01	3538944	1043834	110234	893936	72071	29.4956	3.11488	25.26	65.38	3538944	1225802	366052	1.07446e+06	186893
		R02	3538944	1633736	94566	2086503	74177	46.1645	2.67218	58.9584	78.4394
		R03	3538944	906143	738465	654452	307992	25.6049	20.8668	18.4929	41.7071
		R04	3538944	1077526	1063404	1425752	625270	30.4477	30.0486	40.2875	58.7989
		R05	3538944	1070426	93508	512086	23450	30.247	2.64229	14.47	25.0781
		R06	3538944	1623147	96137	874054	18397	45.8653	2.71657	24.6982	19.1362
51	>70	R01	3538944	1418851	83053	1642779	26134	40.0925	2.34686	46.42	31.4667	3538944	1.83045e+06	551152	1.3738e+06	139474
		R02	3538944	1513759	388357	910795	87772	42.7743	10.9738	25.7363	22.6009
		R03	3538944	1744404	735473	1314761	199596	49.2917	20.7823	37.1512	27.1385
		R04	3538944	1765543	84438	1471684	1365	49.889	2.38597	41.5854	1.61657
		R05	3538944	1736327	372809	1451847	126308	49.0634	10.5345	41.0249	33.8801
		R06	3538944	2803832	1642779	1450929	395669	79.2279	46.42	40.9989	24.0853
58	>70	R01	3538944	1392780	1471683	1183268	244655	39.3558	41.5854	33.4356	16.6242	3538944	1.07556e+06	1.21585e+06	1.58264e+06	128503
		R02	3538944	901648	1451846	1221514	102499	25.4779	41.0249	34.5163	7.05991
		R03	3538944	1058300	1450928	3170002	423860	29.9044	40.9989	89.5748	29.213
		R04	3538944	1295960	1440081	1183268	0	36.62	40.6924	33.4356	0
		R05	3538944	1072219	1359004	1221514	5	30.2977	38.4014	34.5163	0.000367917
		R06	3538944	732464	121584	1516253	0	20.6972	3.43562	42.8448	0

## Sheet: ER+
Figure 4 mIF ER+
Sample id	Age Group	Image	Total Pixels	DAPI Pixels	CY5-CD31 Pixels	FITC-COX4 Pixels	(CD31+COX4)FITC+CY5 Overlap Pixels	Percentage of DAPI pixels (w.r.t total pixel)	Percentage of CY5-CD31 pixels (w.r.t total pixel)	Percentage of FITC-COX4 pixels (w.r.t total pixel)	Percentage of Overlap (CD31+COX4) pixels (w.r.t CY5 pixel)	Average Total pixel	Average DAPI pixel	Average CY5-CD31 pixel	Average FITC-COX4 pixel	Average overlap (CD31+COX4) pixels
10	<45	R01	3538944	770297	43664	1333182	23327	21.7663	1.23381	37.6718	53.4239	3538944	682896	57950.7	1.60822e+06	23755.7
		R02	3538944	631834	40952	1229930	20231	17.8537	1.15718	34.7542	49.4017
		R03	3538944	735187	102723	3205350	52764	20.7742	2.90265	90.5736	51.3653
		R04	3538944	736894	34935	1616671	17006	20.8224	0.987159	45.6823	48.679
		R05	3538944	606146	81193	719464	16239	17.1279	2.29427	20.3299	20.0005
		R06	3538944	617016	44237	1544718	12967	17.435	1.25001	43.6491	29.3126
23	<45	R01	3538944	774251	133568	1392274	44236	21.878	3.77423	39.3415	33.1187	3538944	736201	126173	1.2243e+06	44237
		R02	3538944	624842	185855	1515996	100046	17.6562	5.25171	42.8376	53.8301
		R03	3538944	453777	232441	947159	60234	12.8224	6.56809	26.7639	25.9137
		R04	3538944	639964	94822	875099	25091	18.0835	2.67939	24.7277	26.4612
		R05	3538944	962176	83771	1763100	32833	27.1882	2.36712	49.82	39.1938
		R06	3538944	962197	26582	852161	2982	27.1888	0.751128	24.0795	11.2181
25	<45	R01	3538944	1161928	46458	3170984	29821	32.8326	1.31276	89.6025	64.1892	3538944	1.22873e+06	55632.6	2.79762e+06	34950.1
		R02	3538944	1606214	82330	3423870	58261	45.3868	2.3264	96.7484	70.7652
		R03	3538944	1429982	37480	3468207	30410	40.407	1.05907	98.0012	81.1366
		R04	3538944	767571	98323	2951458	22355	21.6893	2.77831	83.3994	22.7363
		R05	3538944	1278298	29377	3538420	20937	36.1209	0.830106	99.9852	71.27
		R06	3538944	798719	35012	3474477	27412	22.5694	0.989335	98.1784	78.2932
		R07	3538944	1265775	67958	953527	43230	35.767	1.92029	26.9438	63.6128
		R08	3538944	1521364	48123	1400039	47175	42.9892	1.35981	39.5609	98.03
32	<45	R01	3538944	1316412	130044	930147	70751	37.1979	3.67466	26.2832	54.4054	2579540	882046	90538.5	1.18289e+06	58819.5
		R02	1488896	592370	44719	1133970	41157	39.7859	3.0035	76.1618	92.0347
		R03	3538944	1343223	137448	955811	94709	37.9555	3.88387	27.0084	68.9053
		R04	1751376	276178	49943	1711620	28661	15.7692	2.85164	97.73	57.3874
45	<45	R01	3538944	625882	84195	3092173	38635	17.6856	2.3791	87.3756	45.8875	3538944	662361	135100	1.22571e+06	36233.4
		R02	3538944	491019	92749	1219905	4543	13.8747	2.62081	34.4709	4.89817
		R03	3538944	553031	94217	702810	24713	15.627	2.66229	19.8593	26.2299
		R04	3538944	841561	178213	661632	58518	23.78	5.03577	18.6957	32.836
		R05	3538944	800312	226127	452031	54758	22.6144	6.38967	12.773	24.2156
52	>70	R01	3538944	308035	61265	1386556	31923	8.70415	1.73117	39.1799	52.1064	3538944	528915	59832.4	1.12299e+06	33330.2
		R02	3538944	643021	40626	708386	22860	18.1699	1.14797	20.0169	56.2694
		R03	3538944	511747	55821	1021792	33960	14.4604	1.57733	28.8728	60.8373
		R04	3538944	712395	54437	1572749	35949	20.1302	1.53823	44.4412	66.0378
		R05	3538944	469376	87013	925475	41959	13.2632	2.45873	26.1512	48.2215
53	>70	R01	3538944	783790	213884	1239698	30851	22.1476	6.04372	35.0302	14.4242	3.29714e+06	865912	132680	1.12054e+06	11182
		R02	3538944	639794	85001	385275	6302	18.0787	2.40187	10.8867	7.41403
		R03	3538944	1315310	162336	1317541	10730	37.1667	4.58713	37.2298	6.60975
		R04	2088128	531990	103714	1283852	6598	25.4769	4.96684	61.4834	6.36173
		R05	3538944	1006814	107067	802126	5753	28.4496	3.02539	22.6657	5.37327
		R06	3538944	917772	124077	1694752	6858	25.9335	3.50605	47.8886	5.52721
55	>70	R01	3538944	911417	116334	1603386	84111	25.7539	3.28725	45.3069	72.3013	3538944	877526	84207	1.71099e+06	43328.7
		R02	3538944	791304	96793	1536926	23578	22.3599	2.73508	43.429	24.3592
		R03	3538944	1027218	79392	978653	46416	29.0261	2.24338	27.6538	58.4643
		R04	3538944	846668	39187	2081719	17680	23.9243	1.10731	58.8232	45.117
		R05	3538944	690213	75878	1825298	22068	19.5034	2.14409	51.5775	29.0835
		R06	3538944	998339	97658	2239966	66119	28.2101	2.75952	63.2948	67.7046
57	>70	R01	3538944	313883	75078	1333435	10797	8.8694	2.12148	37.6789	14.381	3538944	526229	57087.6	1.34724e+06	12883.8
		R02	3538944	545251	40245	1567466	5425	15.4072	1.1372	44.2919	13.4799
		R03	3538944	589129	43723	1602295	18328	16.647	1.23548	45.2761	41.9184
		R04	3538944	391328	61957	1052010	6693	11.0578	1.75072	29.7267	10.8027
		R06	3538944	191311	47292	1007041	1210	5.40588	1.33633	28.456	2.55857
		R07	3538944	640757	61786	970081	20699	18.1059	1.74589	27.4116	33.5011
		R08	3538944	606640	79289	1937361	39878	17.1418	2.24047	54.7441	50.2945
		R09	3538944	738210	47331	1308264	40	20.8596	1.33743	36.9676	0.0845112
60	>70	R01	3538944	1592684	311448	1921761	140256	45.0045	8.80059	54.3033	45.0335	3538944	1.27889e+06	239759	1.24806e+06	99119.8
		R02	3538944	1438470	284936	1627511	4301	40.6469	8.05144	45.9886	1.50946
		R03	3538944	1774194	472382	1269108	232668	50.1334	13.3481	35.8612	49.2542
		R04	3538944	1169129	114783	1397027	30076	33.0361	3.24343	39.4758	26.2025
		R05	3538944	882005	168963	234140	128584	24.9228	4.77439	6.61613	76.1019
		R06	3538944	816863	86041	1038785	58834	23.0821	2.43126	29.353	68.379
66	>70	R01	3538944	675104	32580	356426	1295	19.0764	0.920614	10.0715	3.97483	3538944	608070	50951.4	327237	2253.4
		R02	3538944	267913	52842	596979	99	7.57042	1.49316	16.8688	0.187351
		R03	3538944	365536	57345	381744	358	10.329	1.6204	10.787	0.624292
		R04	3538944	490444	39865	42152	1842	13.8585	1.12647	1.19109	4.62059
		R05	3538944	1241351	72125	258883	7673	35.0769	2.03804	7.31526	10.6385
68	>70	R01	3538944	646941	24770	1011394	0	18.2806	0.699926	28.579	0	3538944	971443	20254.7	519165	0
		R02	3538944	356147	22233	7681	0	10.0637	0.628238	0.217042	0
		R03	3538944	1374466	8777	399278	0	38.8383	0.248012	11.2824	0
		R04	3538944	960179	25155	647509	0	27.1318	0.710805	18.2967	0
		R05	3538944	1039679	28744	503168	0	29.3782	0.81222	14.218	0
		R06	3538944	1451245	11849	545961	0	41.0079	0.334817	15.4272	0
