# Supplementary material for: Cell populations in human breast cancers are molecularly and biologically distinct with age
Source: Nat Aging. 2025 Nov 4;5(12):2546–63. doi: 10.1038/s43587-025-00984-1 (PMC12705435; doi:10.1038/s43587-025-00984-1)
Supplement: Supplementary file 7 — Cell numbers per age group, Interaction weights for intercellular communication, and mIF cohort information and cell proximity calculations (corresponds to Fig. 5). Numbers of each cell subtype in each cohort when stratified by age (≤55 and >55) for TNBC and ER+ breast cancer. n indicates the number of donors in each cohort. Interaction weights/probabilities between source cells (rows) and target cells (columns), as determined by CellChat analysis. Each sheet, whether depicting ER + , TNBC, older, younger, differential, major cell types, or more granular cell subpopulations, also indicates the absolute sum of incoming and outgoing interaction strengths per cell type Clinical information for TMAs including patient ID, age at diagnosis, clinical cohort origin, and breast cancer subtype, and distance traits depicting the percentage of ECs within 30μm of CAFs, the percentage of CD8 + T cells within 30μm of CAFs, the percentage of CD8 + T cells within 30μm of tumor epithelial cells, and the study cohort. [file 43587_2025_984_MOESM7_ESM.xlsx]

## Sheet: Table Legend
Cell numbers per age group, Interaction weights for intercellular communication, and mIF cohort information and cell proximity calculations (Corresponds to Fig. 5). Numbers of each cell subtype in each cohort when stratified by age (≤55 and >55) for TNBC and ER+ breast cancer. n indicates the number of donors in each cohort. Interaction weights/probabilities between source cells (rows) and target…

## Sheet: Cell Abundances
Figure 5 CellChat Minor Cell Abundance
	TNBC ≤55; n=6	TNBC >55; n=4	ER ≤55; n=6	ER >55; n=5
B cells Memory	565	827	246	356
B cells Naive	101	483	0	4
CAFs MSC iCAF-like	1042	221	1124	176
CAFs myCAF-like	1050	225	859	372
Cancer Basal SC	1360	2264	80	50
Cancer Cycling	2140	1231	199	283
Cancer Her2 SC	1932	63	39	288
Cancer LumA SC	53	24	1296	6120
Cancer LumB SC	131	36	2398	528
Cycling PVL	13	5	13	4
Cycling T-cells	448	701	118	68
Cycling_Myeloid	83	238	37	32
DCs	230	252	195	86
Endothelial ACKR1	462	259	2809	436
Endothelial CXCL12	173	158	817	205
Endothelial Lymphatic LYVE1	33	30	78	25
Endothelial RGS5	144	97	482	161
Luminal Progenitors	486	8	716	20
Macrophage	954	3063	492	606
Mature Luminal	254	18	731	13
Monocyte	418	1166	223	148
Myoepithelial	137	9	696	8
NK cells	182	571	374	266
NKT cells	117	243	233	144
Plasmablasts	1611	1056	324	306
PVL Differentiated	482	256	1744	413
PVL Immature	344	157	742	281
T cells CD4+	3323	3567	3243	2488
T cells CD8+	2323	2975	1427	1457
Total	20591	20203	21735	15344

## Sheet: TNBC Major Young
Figure 5: TNBC.young Major Cell Types		Target Cells
		B.cells	CAFs	Cancer.Epithelial	Endothelial	Myeloid	Normal.Epithelial	Plasmablasts	PVL	T.cells	TOTAL SENDING
Source Cells	B-cells	6.92961e-05	0.000275698	0.000919249	5.65706e-05	0.000598406	0.000123418	0	0	0.00483054	0.00687317
	CAFs	0.00204629	0.00479985	0.0165223	0.000833255	0.00795505	0.00464825	0.00223796	0.000122574	0.0444798	0.0836453
	Cancer Epithelial	0.0045585	0.00675997	0.0205687	0.00139729	0.0120679	0.00438209	0.00288313	0	0.0571819	0.109799
	Endothelial	0.000269687	0.000406456	0.000472709	0.000365118	0.000995132	0.000200346	0.000374944	0	0.00843341	0.0115178
	Myeloid	0.000603079	0.00084692	0.00295305	9.45698e-05	0.0034514	0.000469342	0.000139393	0	0.0177654	0.0263232
	Normal Epithelial	0.000726324	0.000720185	0.00303855	0.000430293	0.0020637	0.000691005	0.000563289	0	0.00974343	0.0179768
	Plasmablasts	0.000562105	1.28659e-05	0	3.39686e-05	0.00132678	0	2.4375e-05	0	0.0113149	0.013275
	PVL	0.000139382	0.00018293	0.000957962	2.97091e-05	0.000572421	0.000345003	0.000163078	0	0.0050336	0.00742409
	T-cells	0.00251666	0.00599025	0.0140784	0.00170884	0.00655929	0.00134966	0	0	0.0826691	0.114872
	TOTAL RECEIVING	0.0114913	0.0199951	0.0595109	0.00494961	0.0355901	0.0122091	0.00638616	0.000122574	0.241452

## Sheet: TNBC Major Old
Figure 5: TNBC.old Major Cell Types		Target Cells
		B.cells	CAFs	Cancer.Epithelial	Endothelial	Myeloid	Normal.Epithelial	Plasmablasts	PVL	T.cells	TOTAL SENDING
Source Cells	B-cells	4.14609e-05	0.00010786	0.000790951	0.000200945	0.0125069	0	0	0.000121826	0.012021	0.0257909
	CAFs	0.00111555	0.000727592	0.00475369	0.000705627	0.00885018	4.51097e-05	0.00048052	0.00060855	0.0150455	0.0323323
	Cancer Epithelial	0.00498604	0.00133833	0.0100544	0.00122371	0.0275474	9.29813e-05	0.000471698	0.000626894	0.0510444	0.0973858
	Endothelial	0.00106858	0.000486147	0.00299381	0.000853856	0.0101351	2.93108e-05	0.000539592	0.000421088	0.0151334	0.0316608
	Myeloid	0.00425689	0.00157051	0.00780932	0.00249795	0.0771026	3.92062e-05	0.00121461	0.00103923	0.0776344	0.173165
	Normal Epithelial	2.97062e-05	1.59225e-05	0.000104426	2.45356e-05	0.000231923	8.74549e-07	1.61232e-05	8.97719e-06	0.000468721	0.000901209
	Plasmablasts	0.000466807	1.54112e-06	0	1.97554e-05	0.00232987	0	1.43962e-05	1.28844e-06	0.00930668	0.0121403
	PVL	0.000588887	0.000401922	0.00257837	0.000433613	0.00560295	2.35216e-05	0.00024657	0.000375024	0.0103893	0.0206402
	T-cells	0.00474413	0.00170054	0.00524439	0.00261352	0.0522021	5.45148e-06	0	0.00129905	0.130345	0.198154
	TOTAL RECEIVING	0.0172981	0.00635036	0.0343294	0.00857352	0.196509	0.000236456	0.00298351	0.00450193	0.321388

## Sheet: TNBC Major Diff
Figure 5: TNBC.diff Major Cel Types
	Target Cells
Source Cells		B.cells	CAFs	Cancer.Epithelial	Endothelial	Myeloid	Normal.Epithelial	Plasmablasts	PVL	T.cells	TOTAL SENDING
	B-cells	-2.78353e-05	-0.000167838	-0.000128297	0.000144374	0.0119085	-0.000123418	0	0.000121826	0.00719045	0.0198125
	CAFs	-0.000930743	-0.00407225	-0.0117686	-0.000127628	0.000895126	-0.00460314	-0.00175744	0.000485976	-0.0294343	0.0540751
	Cancer Epithelial	0.000427543	-0.00542164	-0.0105143	-0.000173574	0.0154794	-0.00428911	-0.00241143	0.000626894	-0.00613749	0.0454814
	Endothelial	0.000798889	7.96914e-05	0.0025211	0.000488738	0.00913993	-0.000171035	0.000164648	0.000421088	0.0067	0.0204851
	Myeloid	0.00365381	0.000723593	0.00485627	0.00240338	0.0736512	-0.000430136	0.00107521	0.00103923	0.059869	0.147702
	Normal Epithelial	-0.000696618	-0.000704263	-0.00293412	-0.000405757	-0.00183177	-0.000690131	-0.000547166	8.97719e-06	-0.0092747	0.0170935
	Plasmablasts	-9.5298e-05	-1.13248e-05	0	-1.42132e-05	0.00100309	0	-9.97878e-06	1.28844e-06	-0.00200824	0.00314344
	PVL	0.000449505	0.000218992	0.00162041	0.000403903	0.00503053	-0.000321481	8.3492e-05	0.000375024	0.00535574	0.0138591
	T-cells	0.00222747	-0.00428971	-0.00883403	0.00090468	0.0456428	-0.00134421	0	0.00129905	0.0476756	0.112218
	TOTAL RECEIVING	0.00930772	0.0156893	0.0431771	0.00506625	0.164582	0.0119727	0.00604936	0.00437936	0.173646

## Sheet: ER+ Major Young
Figure 5: ER.young Major Cell Types		Target Cells
		B.cells	CAFs	Cancer.Epithelial	Endothelial	Myeloid	Normal.Epithelial	Plasmablasts	PVL	T.cells	TOTAL SENDING
Source Cells	B-cells	6.75062e-06	0.000100657	0.000181825	0.000218762	0.000237528	7.03713e-05	0	0.000101211	8.23412e-05	0.000999446
	CAFs	0.000788853	0.00406305	0.0208425	0.0120451	0.00456523	0.00863161	0.000513951	0.00881799	0.0131121	0.0733805
	Cancer Epithelial	0.000717476	0.00401878	0.00923656	0.0121937	0.00330793	0.00479704	0.000380267	0.00369265	0.00586529	0.0442097
	Endothelial	0.00100468	0.00518176	0.00977346	0.0304185	0.0075331	0.0054192	0.000610137	0.00730569	0.00934507	0.0765916
	Myeloid	9.46567e-06	0.000355958	0.000895475	0.00143547	0.00124417	0.000339733	1.48317e-05	0.000468094	0.000398076	0.00516128
	Normal Epithelial	0.00060456	0.00275635	0.00602926	0.00879264	0.00299767	0.00407555	0.000351701	0.00271941	0.00430508	0.0326322
	Plasmablasts	0	1.2824e-05	1.30176e-05	4.56909e-05	9.23689e-06	8.22633e-06	6.57029e-07	2.6078e-06	0	9.22606e-05
	PVL	0.000482483	0.00263674	0.00732472	0.011692	0.00254106	0.00348453	0.000265155	0.00466252	0.00461221	0.0377014
	T-cells	0	0.000216105	0.0030787	0.0067323	0.00069426	0	0	0.00174799	0.00277622	0.0152456
	TOTAL RECEIVING	0.00361427	0.0193422	0.0573756	0.0835742	0.0231302	0.0268263	0.0021367	0.0295182	0.0404964

## Sheet: ER+ Major Old
ER.old		Target Cells
Figure 5: ER.Old Major Cell Types		B.cells	CAFs	Cancer.Epithelial	Endothelial	Myeloid	Normal.Epithelial	Plasmablasts	PVL	T.cells	TOTAL SENDING
Source Cells	B-cells	0	4.50514e-05	0.000492198	2.48629e-06	0.000288092	0	0	6.02254e-05	0.000259721	0.00114777
	CAFs	0.000858903	0.00213019	0.0291817	0.00115409	0.00309406	8.5232e-05	0.000220603	0.00270717	0.0148233	0.0542552
	Cancer Epithelial	0.00655534	0.00341187	0.0556356	0.00740139	0.0195004	0.000298726	0.0012764	0.00434061	0.0556504	0.154071
	Endothelial	0.000703627	0.000890513	0.011586	0.00179937	0.00291624	4.47005e-05	0.000163224	0.00150055	0.00800816	0.0276124
	Myeloid	0.000232599	0.0004878	0.00379962	0.00084755	0.00255407	1.71326e-05	1.49578e-05	0.000529936	0.00401132	0.012495
	Normal Epithelial	3.46904e-05	2.08294e-05	0.000316271	4.41893e-05	0.000107528	1.40451e-06	4.13691e-06	2.36977e-05	0.000284411	0.000837158
	Plasmablasts	6.02301e-05	0	0	0	0.000211072	0	0	1.60855e-06	0.000466111	0.000739021
	PVL	0.000484927	0.00142098	0.0201799	0.00108138	0.00228074	5.30008e-05	0.000138627	0.00231615	0.00933514	0.0372909
	T-cells	0.000449268	0.00107336	0.00642316	0.00145965	0.000489162	0	0	0.000785318	0.00297619	0.0136561
	TOTAL RECEIVING	0.00937958	0.00948059	0.127615	0.0137901	0.0314414	0.000500196	0.00181794	0.0122653	0.0958148

## Sheet: ER+ Major Diff
Figurer 5: ER.diff Majorr Cell Types		Target Cells
		B.cells	CAFs	Cancer.Epithelial	Endothelial	Myeloid	Normal.Epithelial	Plasmablasts	PVL	T.cells	TOTAL SENDING
Source Cells	B-cells	-6.75062e-06	-5.56059e-05	0.000310373	-0.000216275	5.05634e-05	-7.03713e-05	0	-4.09856e-05	0.00017738	0.000928305
	CAFs	7.005e-05	-0.00193287	0.00833915	-0.010891	-0.00147117	-0.00854638	-0.000293348	-0.00611082	0.00171115	0.039366
	Cancer Epithelial	0.00583786	-0.000606916	0.046399	-0.00479235	0.0161925	-0.00449831	0.000896128	0.000647968	0.0497852	0.129656
	Endothelial	-0.00030105	-0.00429125	0.00181259	-0.0286191	-0.00461686	-0.0053745	-0.000446912	-0.00580514	-0.0013369	0.0526043
	Myeloid	0.000223133	0.000131843	0.00290415	-0.000587923	0.0013099	-0.000322601	1.26153e-07	6.18427e-05	0.00361324	0.00915476
	Normal Epithelial	-0.00056987	-0.00273552	-0.00571299	-0.00874846	-0.00289014	-0.00407414	-0.000347564	-0.00269572	-0.00402067	0.0317951
	Plasmablasts	6.02301e-05	-1.2824e-05	-1.30176e-05	-4.56909e-05	0.000201835	-8.22633e-06	-6.57029e-07	-9.99255e-07	0.000466111	0.00080959
	PVL	2.44352e-06	-0.00121576	0.0128552	-0.0106106	-0.000260318	-0.00343153	-0.000126528	-0.00234637	0.00472293	0.0355717
	T-cells	0.000449268	0.000857258	0.00334446	-0.00527265	-0.000205098	0	0	-0.000962669	0.00019997	0.0112914
	TOTAL RECEIVING	0.00752066	0.0118398	0.081691	0.0697841	0.0271984	0.0263261	0.00211126	0.0186725	0.0660335

## Sheet: TNBC Minor Young
Figure 5: TNBC.young Minor Cell Types		Target Cells
		B.cells.Memory	B.cells.Naive	CAFs.MSC.iCAF.like	CAFs.myCAF.like	Cancer.Basal.SC	Cancer.Cycling	Cancer.Her2.SC	Cancer.LumA.SC	Cancer.LumB.SC	Cycling.PVL	Cycling.T.cells	Cycling_Myeloid	DCs	Endothelial.ACKR1	Endothelial.CXCL12	Endothelial.Lymphatic.LYVE1	Endothelial.RGS5	Luminal.Progenitors	Macrophage	Mature.Luminal	Monocyte	Myoepithelial	NK.cells	NKT.cells	Plasmablasts	PVL.Differentiated	PVL.Immature	T.cells.CD4.	T.cells.CD8.	TOTAL SENDING
Source Cells	B cells Memory	0.000130411	1.85211e-05	0	0.000124363	0.000156995	0.000286099	0.000287026	8.18266e-06	0	0	0.00042185	1.03215e-05	0.000130573	1.06546e-05	1.25691e-05	0	1.31607e-05	2.3209e-06	0.000432134	3.8412e-05	0.000202328	1.72117e-05	0.000122532	8.91264e-06	0	0	0	0.000668103	0.00539856	0.00850124
	B cells Naive	1.93089e-06	4.96135e-07	2.09066e-05	2.40797e-05	3.04044e-05	5.5338e-05	5.54608e-05	1.58047e-06	2.76371e-06	0	6.00302e-05	2.28175e-06	1.74959e-05	2.78608e-06	3.26538e-06	0	3.40169e-06	6.10846e-07	6.27566e-05	7.33826e-06	2.74952e-05	3.33097e-06	1.53348e-05	1.22036e-06	0	0	0	8.08034e-06	0.000852191	0.00126058
	CAFs MSC iCAF-like	0.000875454	0.000141272	0.00107552	0.000950316	0.00109698	0.00349756	0.00432269	6.29251e-05	8.94906e-05	1.99075e-05	0.00127374	9.67131e-05	0.000424298	0.000242513	8.56136e-05	6.20723e-06	0.000177326	0.00127801	0.00185436	0.000553833	0.000944193	0.000472098	0.000577145	0.000100565	0.00090326	3.37993e-05	0.000408016	0.00773834	0.0114967	0.0407989
	CAFs myCAF-like	0.000953001	0.000148842	0.00138739	0.00121518	0.00172379	0.00443626	0.00609891	8.98708e-05	0.000119966	2.76032e-05	0.00164444	0.000128492	0.000570807	0.000228378	8.82753e-05	6.66513e-06	0.000219383	0.00186902	0.00243766	0.00079562	0.00132018	0.000704447	0.000697561	0.000126463	0.00137681	2.13471e-05	0.000616026	0.00986485	0.0143425	0.0532598
	Cancer Basal SC	0.000811933	0.000146393	0.000635815	0.000769521	0.00093045	0.00186022	0.00197188	4.70461e-05	8.52877e-05	6.01674e-06	0.00100785	0.000102366	0.000353782	0.000161785	0.000109718	7.22275e-06	0.000104297	0.000616673	0.00130177	0.000233153	0.000571973	0.000169126	0.000271973	5.27568e-05	0.00055699	2.02469e-05	1.87253e-05	0.00392931	0.00779906	0.0246533
	Cancer Cycling	0.00149295	0.000274054	0.00125637	0.00130492	0.00164056	0.00303336	0.00382745	7.93551e-05	0.000144251	1.52696e-05	0.00182242	0.000221366	0.000647719	0.000306522	0.000182709	1.40533e-05	0.000180285	0.0010238	0.00231102	0.000481712	0.00106743	0.000274443	0.000486226	0.000169817	0.00108785	0	2.13555e-05	0.00787334	0.0130091	0.0442497
	Cancer Her2 SC	0.00140786	0.000266718	0.00101408	0.00116794	0.00141024	0.00312086	0.00360429	8.57438e-05	0.000163518	7.53851e-06	0.00178915	0.000205835	0.000610514	0.000403724	0.000217831	1.37141e-05	0.000187954	0.00088712	0.00236712	0.0004202	0.00105277	0.000220257	0.000519758	0.00017292	0.0010876	0	0	0.00761357	0.0135706	0.0435894
	Cancer LumA SC	4.01864e-05	7.60565e-06	2.39636e-05	2.70757e-05	3.52429e-05	6.16048e-05	8.32297e-05	1.65787e-06	3.13819e-06	7.1649e-08	4.9902e-05	4.92663e-06	1.74945e-05	7.81732e-06	4.33961e-06	3.82637e-07	3.63173e-06	2.31984e-05	6.7373e-05	1.04792e-05	2.99883e-05	5.96861e-06	1.36963e-05	4.61772e-06	3.09032e-05	0	0	0.000185857	0.000395431	0.00113978
	Cancer LumB SC	7.62439e-05	1.44452e-05	5.65173e-05	6.6233e-05	7.12095e-05	0.000141492	0.000188737	3.74669e-06	7.09472e-06	9.75702e-08	9.27005e-05	8.51773e-06	3.28246e-05	9.18068e-06	8.02906e-06	4.49539e-07	6.39429e-06	4.46811e-05	0.000119472	2.20608e-05	5.72942e-05	1.24535e-05	2.47693e-05	8.81518e-06	4.87133e-05	0	0	0.000366935	0.000638467	0.00212758
	Cycling PVL	1.2441e-05	2.12637e-06	1.78451e-05	1.42339e-05	2.03357e-05	5.73896e-05	7.67861e-05	1.15836e-06	1.24653e-06	3.49965e-07	2.20526e-05	1.69962e-06	7.21019e-06	4.46962e-06	7.81921e-07	6.43752e-08	2.57648e-06	2.49829e-05	3.10056e-05	1.03428e-05	1.72831e-05	9.16215e-06	8.74203e-06	1.70688e-06	1.54454e-05	2.27783e-08	7.2393e-06	0.000127773	0.000189315	0.000685788
	Cycling T-cells	0.000197426	3.84202e-05	0.000240241	0.000275053	0.000169183	0.00044513	0.000491439	1.21552e-05	2.36967e-05	3.15828e-06	0.000510977	3.01178e-05	0.000115009	0.000191624	3.16184e-05	0	2.4277e-05	8.94087e-05	0.000377745	4.21003e-05	0.000188677	3.17101e-05	0.000134388	2.88326e-05	3.63975e-06	0	0	0.00134004	0.00546075	0.0104968
	Cycling_Myeloid	3.49896e-05	6.56654e-06	3.66141e-05	4.16232e-05	3.75151e-05	7.71596e-05	8.05667e-05	1.89257e-06	3.61979e-06	5.80897e-07	7.78712e-05	5.82807e-06	2.83416e-05	9.21657e-06	3.42029e-06	0	2.57196e-06	1.76241e-05	0.000107323	1.24217e-05	5.03107e-05	7.64402e-06	2.06455e-05	2.9301e-06	8.50235e-06	0	2.224e-06	0.000221281	0.000830044	0.00172933
	DCs	9.04614e-05	1.44415e-05	5.71313e-05	9.73544e-05	8.77767e-05	0.000171725	0.000177495	4.81473e-06	8.71927e-06	1.51709e-07	0.000194261	9.69743e-06	7.57565e-05	2.09471e-05	1.52042e-05	6.60464e-07	1.24036e-05	2.87686e-05	0.000265254	2.29259e-05	0.000118219	1.18346e-05	4.73093e-05	4.28069e-06	4.45753e-05	0	1.11867e-06	0.000398042	0.00225315	0.00423448
	Endothelial ACKR1	5.83e-05	1.09658e-05	0.000120157	0.00012832	4.74455e-05	0.000126572	0.000436387	1.48746e-06	2.08559e-06	1.66548e-06	0.00032669	1.47105e-05	6.31978e-05	0.000122198	2.9012e-05	2.9747e-06	2.75333e-05	6.06209e-05	0.000283137	2.40162e-05	0.000118763	2.29894e-05	7.41419e-05	1.53356e-05	0.00014834	0	1.39621e-05	0.000508497	0.00440382	0.00719332
	Endothelial CXCL12	9.01406e-05	1.74648e-05	4.62317e-05	5.0116e-05	4.44871e-05	6.19562e-05	0.000198156	1.33522e-06	1.82032e-06	7.53508e-07	0.000170221	9.80193e-06	4.18903e-05	5.21889e-05	2.04215e-05	2.06618e-06	1.85592e-05	3.60506e-05	0.000169757	2.54331e-05	8.32294e-05	1.31645e-05	5.36876e-05	8.99751e-06	0.000100227	1.02553e-06	7.48853e-06	0.000562545	0.00210394	0.00399316
	Endothelial Lymphatic LYVE1	5.14998e-06	1.18685e-06	4.78587e-06	2.63436e-06	5.09107e-06	1.1567e-05	2.68763e-05	2.33588e-07	3.53122e-07	9.18947e-08	2.19353e-05	9.07007e-07	3.00288e-06	9.06366e-06	1.50392e-06	1.90592e-07	1.49965e-06	4.80969e-06	1.34595e-05	3.77534e-06	5.09041e-06	1.88736e-06	4.83214e-06	4.12891e-07	9.7288e-06	0	6.79367e-07	3.40261e-05	0.000295544	0.000470318
	Endothelial RGS5	7.13933e-05	1.35042e-05	4.66645e-05	7.67119e-05	8.6263e-05	0.000161112	0.000230385	3.6032e-06	2.32389e-06	8.62276e-07	0.000146875	9.14534e-06	4.34751e-05	4.49483e-05	1.74402e-05	1.84015e-06	1.86285e-05	5.3137e-05	0.000172031	3.13295e-05	8.42526e-05	2.6428e-05	4.63599e-05	8.30184e-06	0.000101179	5.62379e-07	1.94504e-05	0.000472535	0.00177502	0.00376576
	Luminal Progenitors	0.000348673	6.36981e-05	0.000177355	0.000167321	0.000389052	0.00066236	0.000739562	1.80813e-05	3.10845e-05	1.96706e-06	0.000446738	4.90777e-05	0.00015478	0.000287087	5.33301e-05	5.53382e-06	3.33314e-05	0.000236116	0.00063439	9.28862e-05	0.000260384	6.30928e-05	0.000122167	2.65262e-05	0.000253233	0	1.09458e-06	0.00154437	0.00393547	0.0107988
	Macrophage	0.000294863	4.10384e-05	6.06241e-05	6.94884e-05	9.39964e-05	0.000647657	0.000692784	1.60535e-05	1.10666e-05	3.12508e-06	0.000766212	5.77491e-05	0.000271203	0.000158121	1.01492e-06	0	1.00559e-06	8.46869e-05	0.00126983	0.000107044	0.00048504	2.32609e-05	0.000227616	1.71839e-05	9.77933e-05	0	1.98091e-05	0.00190163	0.00997923	0.0173991
	Mature Luminal	0.00017777	3.23288e-05	7.42098e-05	0.000146842	0.000194149	0.000381555	0.000429052	9.96365e-06	9.6448e-06	1.42813e-06	0.000245356	2.23367e-05	7.82847e-05	7.36669e-05	1.51967e-05	2.12748e-06	1.72001e-05	0.00011276	0.000280405	4.81594e-05	0.000126162	4.06351e-05	6.93645e-05	1.75684e-05	0.000133624	4.58105e-06	6.34478e-06	0.000861274	0.00220847	0.00582045
	Monocyte	0.000110396	1.57829e-05	5.97776e-06	1.19536e-05	1.73599e-05	0.000238529	0.000262949	7.03161e-06	2.52273e-06	6.00447e-07	0.000262498	9.1979e-06	9.81878e-05	6.38027e-05	1.96456e-06	0	5.52847e-06	7.64013e-06	0.000344928	3.2537e-05	0.000164979	2.95375e-06	6.87635e-05	4.52746e-06	1.78966e-05	0	1.74825e-06	0.000563464	0.00361112	0.00593484
	Myoepithelial	0.00010251	1.78474e-05	8.44716e-05	7.38893e-05	0.000135573	0.000246064	0.000265626	5.57709e-06	9.43275e-06	1.10681e-06	0.000141407	1.59259e-05	4.77096e-05	3.73923e-05	1.61711e-05	1.5644e-06	1.98607e-05	9.64967e-05	0.000213225	3.93517e-05	8.55653e-05	3.38587e-05	4.33851e-05	8.5563e-06	7.87129e-05	2.18892e-06	1.14132e-05	0.000538027	0.0012026	0.00357551
	NK cells	5.11448e-05	7.68987e-06	4.21754e-05	8.8247e-05	5.13988e-05	0.000105072	0.000164253	3.12965e-06	0	4.18537e-07	0.00014578	3.99091e-07	2.15095e-05	5.61234e-05	5.243e-06	0	1.74726e-06	3.00973e-07	7.55487e-05	1.19422e-05	4.01669e-05	6.42617e-06	5.21443e-05	1.02236e-05	0	0	0	0.000353418	0.00195193	0.00324643
	NKT cells	1.42256e-05	3.09506e-06	3.51099e-05	4.02689e-05	2.11928e-06	8.79949e-05	9.5034e-05	2.35483e-06	1.96464e-06	3.27247e-07	7.636e-05	1.49952e-07	9.46455e-07	4.55547e-05	2.82108e-06	0	2.23975e-06	0	8.03877e-06	6.74476e-06	3.9355e-06	1.04644e-07	2.06247e-05	3.99163e-06	0	0	0	7.45047e-05	0.00114907	0.00167758
	Plasmablasts	0.000470111	8.93978e-05	7.27003e-06	5.64344e-06	0	0	0	0	0	0	0.000790316	4.46928e-05	0.000199086	2.09383e-05	6.78361e-06	5.57959e-07	5.85016e-06	0	0.000652919	8.09162e-07	0.000351631	3.30087e-05	0.000217874	0	2.4375e-05	0	0	0.00235949	0.0103153	0.0155961
	PVL Differentiated	1.20803e-05	1.97743e-06	2.12743e-05	1.61459e-05	3.52575e-05	9.97006e-05	0.000133453	1.82682e-06	2.056e-06	4.65025e-07	0.000119888	3.67115e-06	9.47006e-06	1.94027e-05	9.08009e-07	0	6.15475e-06	4.98465e-05	8.60121e-05	1.99147e-05	3.49813e-05	1.94187e-05	2.52505e-05	1.77218e-06	3.49594e-05	0	1.92912e-05	0.000203494	0.001947	0.00292567
	PVL Immature	0.000105382	1.88152e-05	0.000112763	9.18793e-05	0.000186339	0.000509564	0.00067827	9.4365e-06	9.8109e-06	2.69063e-06	0.000253416	1.67274e-05	5.67292e-05	4.55288e-05	8.20544e-06	9.7167e-07	2.72133e-05	0.000247182	0.000360693	9.97248e-05	0.000166392	9.71128e-05	8.5429e-05	1.02889e-05	0.000202319	0	8.86323e-05	0.00101139	0.00305016	0.00755307
	T cells CD4+	0.00104544	0.000159365	0.00131595	0.00155602	0.00101466	0.00261061	0.00291898	5.21078e-05	9.28291e-05	7.75144e-06	0.00318737	5.07292e-05	0.000430706	0.000407295	0.00021524	0	8.74209e-05	3.02762e-05	0.00151612	0.000260939	0.000797133	0.0001154	0.000921685	0.000128783	0	0	0	0.00652687	0.0384313	0.063881
	T cells CD8+	0.000758294	0.000152959	0.00116949	0.00131156	0.000742426	0.0019987	0.00216628	5.27535e-05	0.000103037	6.41716e-06	0.00247321	5.13866e-05	0.000431562	0.00135699	0.000135823	0	4.38996e-05	2.46405e-05	0.00147667	0.000183481	0.000740279	8.3452e-05	0.000754236	0.000146492	0	0	0	0.00564424	0.0285807	0.050589
	TOTAL RECEIVING	0.00984116	0.00172702	0.00914691	0.00991494	0.0104563	0.0251932	0.030704	0.000585105	0.000932824	0.000110416	0.0185415	0.00118477	0.00498357	0.00439992	0.00129445	6.72465e-05	0.00125533	0.00695078	0.0192922	0.00363869	0.00919613	0.00252288	0.00572764	0.0010928	0.00636668	8.3774e-05	0.00126462	0.0634953	0.191176

## Sheet: TNBC Minor Old
Figure 5: TNBC.old Minor Cell Types		Target Cells
		B.cells.Memory	B.cells.Naive	CAFs.MSC.iCAF.like	CAFs.myCAF.like	Cancer.Basal.SC	Cancer.Cycling	Cancer.Her2.SC	Cancer.LumA.SC	Cancer.LumB.SC	Cycling.PVL	Cycling.T.cells	Cycling_Myeloid	DCs	Endothelial.ACKR1	Endothelial.CXCL12	Endothelial.Lymphatic.LYVE1	Endothelial.RGS5	Luminal.Progenitors	Macrophage	Mature.Luminal	Monocyte	Myoepithelial	NK.cells	NKT.cells	Plasmablasts	PVL.Differentiated	PVL.Immature	T.cells.CD4.	T.cells.CD8.	TOTAL SENDING
Source Cells	B cells Memory	1.91496e-05	1.43737e-05	3.27201e-05	3.56827e-05	0.000323183	0.000172501	0	0	0	3.96406e-08	0.000790104	0.000361962	0.000245602	4.73855e-05	4.42665e-05	4.21289e-07	3.05596e-05	0	0.00618329	8.70432e-08	0.00148898	8.06511e-08	0.000518945	0.000147948	0	3.76277e-05	3.66607e-05	0.000212337	0.0081138	0.0188577
	B cells Naive	1.57817e-05	8.06058e-06	2.60064e-06	0	0	0	0	0	0	0	0.000396449	0.000209066	0.000141008	7.89302e-06	2.5105e-05	3.1904e-07	1.76151e-05	0	0.00327982	3.22416e-08	0.000850055	4.5921e-08	0.000360186	0.000100475	0	0	1.78558e-05	0.00019578	0.00447397	0.0101021
	CAFs MSC iCAF-like	0.000329168	0.000134094	0.000109733	0.000207332	0.00129786	0.000654567	1.13656e-05	3.79078e-06	8.35136e-06	4.60164e-06	0.000560054	0.000194366	0.000116103	0.000121497	0.000112931	7.02494e-06	9.10479e-05	4.71212e-06	0.00260183	7.19685e-06	0.000901495	9.92088e-06	0.00042398	0.00011228	0.000200673	9.00585e-05	0.000135575	0.00214659	0.00391898	0.0145172
	CAFs myCAF-like	0.00038517	0.000137216	0.000160776	0.000289075	0.00181775	0.000904103	1.50045e-05	5.22259e-06	1.10524e-05	6.64717e-06	0.000746283	0.000245637	0.000167306	0.000157672	0.000151711	1.05086e-05	0.000122782	6.71559e-06	0.00336499	1.03355e-05	0.0012798	1.41275e-05	0.00054687	0.000143772	0.000270275	0.000141514	0.000193675	0.00285649	0.00487933	0.0190418
	Cancer Basal SC	0.00206688	0.00090607	0.000414552	0.000338524	0.00416753	0.0021807	2.69571e-05	6.53771e-06	1.8722e-05	5.45061e-06	0.00329474	0.000841708	0.000792549	0.000386889	0.000260093	2.11598e-05	0.000179455	8.86722e-06	0.011815	1.37951e-05	0.00432203	1.62128e-05	0.00184188	0.000468302	0.000453675	0.00023296	0.000215729	0.00831311	0.023577	0.067187
	Cancer Cycling	0.00109659	0.000464306	0.000221351	0.000223329	0.00225376	0.00113256	1.0781e-05	1.83922e-06	7.25294e-06	2.84101e-06	0.00169709	0.000395142	0.000387378	0.000173933	0.00010755	1.76061e-05	8.06702e-05	4.08208e-06	0.00622141	5.50666e-06	0.00210608	8.28414e-06	0.000972791	0.000230281	0.000151271	0.000118943	0.000110162	0.00452544	0.0119072	0.0346354
	Cancer Her2 SC	2.58383e-05	1.5169e-05	4.43148e-06	5.62936e-06	4.63741e-05	2.5229e-05	2.20955e-07	4.02648e-08	1.51107e-07	1.46112e-07	5.19881e-05	1.19271e-05	1.16902e-05	5.43032e-06	3.77464e-06	9.72462e-08	2.94486e-06	5.80674e-08	0.000176649	1.11237e-07	5.91097e-05	7.87505e-08	2.05314e-05	4.78536e-06	7.68534e-07	4.75564e-06	4.44359e-06	8.97034e-05	0.000465264	0.00103734
	Cancer LumA SC	2.37327e-05	9.6218e-06	4.2695e-06	4.27004e-06	4.36966e-05	2.29341e-05	1.52354e-07	2.5756e-08	1.02799e-07	7.2335e-08	2.94753e-05	7.25717e-06	7.26622e-06	2.59071e-06	1.53885e-06	3.1058e-07	1.23592e-06	3.71345e-08	9.95433e-05	1.72368e-07	3.72513e-05	2.13626e-07	1.64199e-05	3.77991e-06	7.02268e-06	2.16439e-06	1.93264e-06	9.72232e-05	0.000181744	0.000606057
	Cancer LumB SC	1.83207e-05	1.08208e-05	4.72391e-06	2.94587e-06	2.5492e-05	1.4022e-05	1.58647e-07	2.66255e-08	1.07299e-07	3.86162e-08	3.932e-05	7.07977e-06	8.43734e-06	2.81772e-06	1.80076e-06	6.94887e-08	1.44231e-06	3.85911e-08	9.63436e-05	7.45219e-08	2.69541e-05	1.70288e-07	1.99803e-05	4.88574e-06	4.1922e-07	2.52723e-06	2.28619e-06	0.000105194	0.000284342	0.000680839
	Cycling PVL	7.46784e-06	2.767e-06	2.68951e-06	5.13022e-06	3.11951e-05	1.56238e-05	2.07519e-07	6.88092e-08	1.56414e-07	1.21765e-07	1.37005e-05	5.59644e-06	3.14454e-06	2.98642e-06	3.51594e-06	1.80897e-07	2.68116e-06	1.15753e-07	7.30881e-05	1.51499e-07	2.64171e-05	2.67881e-07	9.84032e-06	2.09794e-06	4.81144e-06	2.71017e-06	3.85514e-06	5.6622e-05	9.60104e-05	0.000373222
	Cycling T-cells	0.000326945	0.000210235	0.000121125	0.000113841	0.000821433	0.000222926	9.40889e-07	3.69151e-07	5.91503e-07	2.29581e-06	0.00122637	0.000323119	0.000231026	0.000187858	7.57673e-05	3.90706e-06	5.31389e-05	2.22041e-07	0.00484776	3.5537e-06	0.00157448	2.75972e-06	0.000788162	0.000259934	1.16919e-05	6.62918e-05	7.95067e-05	0.0026579	0.00984265	0.0240568
	Cycling_Myeloid	0.000159867	8.55596e-05	3.86924e-05	5.71181e-05	0.000294803	0.000150995	2.4227e-06	9.65563e-07	1.64843e-06	9.22891e-07	0.000435513	0.000200031	0.000138778	8.87009e-05	4.17329e-05	2.42467e-06	2.69975e-05	4.71031e-07	0.00294445	1.18009e-06	0.0008404	1.81127e-06	0.000280403	6.87049e-05	5.61757e-05	1.90527e-05	3.7855e-05	0.00114458	0.00301754	0.0101398
	DCs	0.000120211	6.8362e-05	1.89804e-05	2.33691e-05	0.000201345	0.000104704	1.33181e-06	6.45045e-07	1.06909e-06	2.15824e-07	0.000301729	0.000167243	0.000109036	3.45068e-05	2.27619e-05	9.86743e-07	1.464e-05	2.25225e-07	0.00257272	4.66494e-07	0.000714565	6.24411e-07	0.000156802	5.03217e-05	4.57059e-05	1.60125e-05	1.95332e-05	0.00032406	0.0027641	0.00785628
	Endothelial ACKR1	0.000292663	0.000140157	9.08984e-05	0.000133426	0.000905149	0.00044963	8.57335e-06	3.14083e-06	6.20438e-06	2.86391e-06	0.00061253	0.000236623	0.000153716	0.00015015	0.000127804	1.04732e-05	8.89833e-05	2.71165e-06	0.00334809	4.73047e-06	0.00108692	6.13819e-06	0.000417434	0.000103512	0.000243597	6.99868e-05	9.79455e-05	0.00170128	0.00406436	0.0145597
	Endothelial CXCL12	0.000244526	0.000122047	6.56726e-05	9.62062e-05	0.000623486	0.000292242	5.54484e-06	2.25642e-06	3.84941e-06	2.56658e-06	0.000466502	0.000161439	0.000121332	0.000120211	0.00010862	7.37965e-06	7.3349e-05	2.01784e-06	0.00226189	3.48829e-06	0.000750476	4.61528e-06	0.000323534	7.35947e-05	0.000172042	6.50513e-05	8.02645e-05	0.00148314	0.00304919	0.0107865
	Endothelial Lymphatic LYVE1	2.48072e-05	1.37091e-05	4.5482e-06	7.20081e-06	4.8009e-05	2.40234e-05	3.79152e-07	1.21584e-07	2.91943e-07	8.53948e-08	5.8378e-05	2.08347e-05	1.61559e-05	1.06909e-05	6.7343e-06	5.84025e-07	4.47288e-06	1.47923e-07	0.000291919	2.15379e-07	8.8764e-05	3.09194e-07	3.78886e-05	7.29823e-06	1.48829e-05	3.77718e-06	4.95664e-06	0.000129384	0.000414238	0.00123481
	Endothelial RGS5	0.000132931	5.9575e-05	4.21163e-05	6.58023e-05	0.00044282	0.000215598	3.8564e-06	1.49836e-06	2.79843e-06	1.57954e-06	0.000265521	9.55074e-05	6.86457e-05	7.06224e-05	6.86201e-05	4.65603e-06	4.85031e-05	1.22914e-06	0.00131968	2.18788e-06	0.00045884	3.64718e-06	0.000205217	4.48232e-05	0.000105139	4.32606e-05	5.4168e-05	0.000927358	0.00187406	0.00663026
	Luminal Progenitors	3.85437e-06	1.83006e-06	1.22635e-06	1.63132e-06	1.24385e-05	6.79661e-06	1.16112e-07	2.12308e-08	7.82834e-08	3.64271e-08	1.12804e-05	4.43068e-06	2.9107e-06	3.03403e-06	1.49651e-06	1.41086e-07	1.04947e-06	8.2048e-08	6.63996e-05	7.65887e-08	1.85748e-05	7.4341e-08	6.1183e-06	1.42409e-06	2.77237e-06	6.4376e-07	9.6531e-07	1.642e-05	9.56322e-05	0.000261556
	Macrophage	0.0019011	0.00100881	0.00042855	0.00058418	0.00336001	0.00158578	2.91044e-05	1.15428e-05	1.93427e-05	8.90988e-06	0.00495126	0.00264588	0.00180178	0.00121533	0.000467019	1.69365e-05	0.000302778	4.67054e-06	0.0411221	1.12543e-05	0.0109322	1.21549e-05	0.00299369	0.000879381	0.000812026	0.000205346	0.000388656	0.0124651	0.0384076	0.128572
	Mature Luminal	8.73436e-06	4.22057e-06	3.32379e-06	4.46077e-06	3.27558e-05	1.71565e-05	3.8334e-07	9.73022e-08	2.65342e-07	8.52813e-08	2.30933e-05	4.59893e-06	3.23829e-06	5.84711e-06	3.69813e-06	3.36564e-07	2.52371e-06	1.4047e-07	6.22695e-05	2.09092e-07	1.89757e-05	1.64382e-07	1.28434e-05	3.8667e-06	7.35283e-06	2.34356e-06	2.13268e-06	3.73451e-05	0.000193587	0.000456049
	Monocyte	0.000682	0.00037074	0.000113204	0.000186302	0.00109289	0.000559141	8.55453e-06	3.39092e-06	5.66854e-06	1.62456e-06	0.00166334	0.000780948	0.000552487	0.000356224	0.000166279	5.69674e-06	0.000104328	2.00906e-06	0.0124922	3.98008e-06	0.0034351	4.46352e-06	0.000895238	0.000267489	0.000274377	7.44686e-05	0.000132215	0.00249897	0.0134594	0.0401927
	Myoepithelial	6.99209e-06	3.15872e-06	2.41064e-06	3.5499e-06	2.66604e-05	1.34256e-05	1.97659e-07	4.87601e-08	2.08492e-07	9.19913e-08	1.44493e-05	5.48698e-06	2.99088e-06	4.25788e-06	3.06038e-06	2.58157e-07	2.4414e-06	1.14143e-07	7.51402e-05	1.75344e-07	2.23888e-05	1.97436e-07	8.9108e-06	2.45941e-06	5.61198e-06	1.80957e-06	2.53941e-06	3.44707e-05	0.00011634	0.000359847
	NK cells	0.000256822	0.000164367	8.80835e-05	7.89428e-05	0.000565591	0.000128518	0	6.4952e-08	5.19162e-08	8.15846e-07	0.000894267	0.0001691	0.00012169	0.00015107	4.80877e-05	2.28454e-06	3.58821e-05	1.67149e-07	0.0028566	4.39902e-07	0.000661228	2.19802e-06	0.000704071	0.000229894	3.15939e-06	2.61989e-05	5.13915e-05	0.00204883	0.0074217	0.0167115
	NKT cells	7.52533e-05	4.98724e-05	2.67767e-05	3.92576e-05	0.000102717	5.30839e-05	0	0	0	4.35323e-07	0.000305505	5.25028e-05	1.74623e-05	6.51561e-05	2.31445e-05	1.33092e-06	1.7104e-05	5.63611e-08	0.000830497	1.7068e-07	0.000243676	1.32991e-07	0.000205237	7.54919e-05	0	2.0453e-05	2.4468e-05	0.000295181	0.00302888	0.00555384
	Plasmablasts	0.000284739	0.000178617	9.58527e-07	0	0	0	0	0	0	4.1704e-08	0.000712322	0.000104674	8.87792e-05	1.31888e-05	5.67647e-06	6.23291e-07	3.20524e-06	0	0.00166263	2.91604e-08	0.000547246	3.06513e-08	0.000312062	0.000104143	1.43962e-05	0	1.80903e-06	0.000831006	0.00917755	0.0140437
	PVL Differentiated	0.000168117	6.28101e-05	6.49192e-05	0.000130558	0.000796693	0.000394867	4.51015e-06	1.85277e-06	3.98658e-06	2.6894e-06	0.00042449	9.35654e-05	6.97743e-05	5.55761e-05	8.0379e-05	3.24666e-06	6.19266e-05	2.47161e-06	0.00139357	3.74674e-06	0.000565754	6.1748e-06	0.000263679	6.70816e-05	0.00010047	6.53285e-05	9.47071e-05	0.00126453	0.00356485	0.00981233
	PVL Immature	0.000202038	6.6229e-05	8.65356e-05	0.000160823	0.00100252	0.000501864	7.95134e-06	2.89348e-06	6.09663e-06	3.65789e-06	0.000460153	0.000152151	8.86338e-05	8.56461e-05	9.88975e-05	5.6593e-06	7.79227e-05	3.26807e-06	0.00199453	5.02084e-06	0.000763799	8.05324e-06	0.000345717	7.91287e-05	0.00013837	8.98828e-05	0.000115656	0.00167624	0.00328722	0.0115166
	T cells CD4+	0.00123968	0.000811271	0.000279666	0.000369563	0.0014593	0.000774095	0	0	0	4.40543e-06	0.0048058	0.000754605	0.000512677	0.000492829	0.000318522	1.674e-06	0.000216991	3.38952e-08	0.0134455	1.1099e-06	0.00286119	4.80077e-07	0.00362542	0.000977684	0	0.000164672	0.000284358	0.00947567	0.0463906	0.0892678
	T cells CD8+	0.0010662	0.00069977	0.000304215	0.000446013	0.00123406	0.000629032	0	0	0	5.24305e-06	0.00435163	0.00107356	0.000735204	0.000881091	0.00028236	1.58727e-05	0.000203033	7.91557e-07	0.0182563	2.47516e-06	0.00461043	1.05986e-06	0.0031553	0.00107443	0	0.00023988	0.0002893	0.00704818	0.0406378	0.0872433
	TOTAL RECEIVING	0.0111856	0.00582384	0.00273975	0.00361416	0.0230295	0.0112461	0.000138714	4.64609e-05	9.80479e-05	5.85256e-05	0.0296033	0.00932604	0.0067168	0.00490109	0.00266295	0.00014217	0.0018697	4.54563e-05	0.145756	8.19731e-05	0.0412932	0.000104492	0.0194692	0.00558927	0.00309669	0.00180772	0.0024846	0.0646581	0.248705

[truncated: 6 more sheets: TNBC Minor Diff, ER+ Minor Young, ER+ Minor Old, ER+ Minor Diff, TMA Clinical Data, TMA distance_trait]
