# Supplementary material for: Cell populations in human breast cancers are molecularly and biologically distinct with age
Source: Nat Aging. 2025 Nov 4;5(12):2546–63. doi: 10.1038/s43587-025-00984-1 (PMC12705435; doi:10.1038/s43587-025-00984-1)
Supplement: Supplementary file 8 — All signaling nodes between all and selected cell types and linear regression results to select most dominant pathways across the TME (corresponds to Fig. 6). Univariate logistic regression was performed for each pathway depicted in Supplementary Figures, for TNBC and ER+ breast cancer, respectively. Regressions used interaction strengths for cell type-cell type interactions depicted in Supplementary Figures, with coefficients demonstrating relationship to the >55 age group. Table sheets denoted “All LR pairs” depict all possible ligand-receptor combinations derived from rankNet analysis by subtype. Table sheets denoted “Regression” depict the pathways analyzed for the selected cell types using logistic regression, the regression coefficient, p-values, 95% confidence interval, and frequency of pathway in plots depicted in Supplementary Figures. [file 43587_2025_984_MOESM8_ESM.xlsx]

## Sheet: Table Legend
All signaling nodes between all and selected cell types and linear regression results to select most dominant pathways across the TME (Corresponds to Fig. 6). Univariate logistic regression was performed for each pathway depicted in Supplementary Figures, for TNBC and ER+ breast cancer, respectively. Regressions used interaction strengths for cell type-cell type interactions depicted in Supplemen…

## Sheet: TNBC Regression
Figure 6: Regression Results, TNBC
pathway_name	estimate	pvalue	Freq
FN1	23.3996180774743	9.85966506146438e-06	35
APP	17.1639131195723	0.000115440650698653	30
ADGRE	23.244074192216	0.000301932451380872	23
CypA	11.5252685863248	0.00160376506373473	27
MPZ	39.4838367069205	0.00294029308726151	16
GALECTIN	12.6442628296742	0.00515429845923097	27
THBS	13.4894343810154	0.0127541349765748	21
PLAU	13.0025410024465	0.0270295083399937	15
MHC.I	8.08646563236812	0.0351461574322326	21
VCAM	25.8942312251308	0.0466358871431881	8
ICAM	20.2896454145956	0.0469660067950232	8
Cholesterol	18.0622255728485	0.0497576371294716	9
MHC.II	9.97473734700348	0.0534644469474596	14
ApoE	9.28271311739723	0.103564219510077	10
MIF	-4.8585585227459	0.129378766835742	30
MK	6.43676685409729	0.153464343178709	21
Desmosterol	17.4729051327782	0.160335174297083	5
CD99	4.67616997625138	0.175448207939363	38
JAM	-18.1801120077638	0.201905169134159	5
ANGPTL	10.343641198977	0.209767785345542	10
TENASCIN	17.9443816450181	0.2343105759688	4
CXCL	5.20984636994207	0.307532184664183	14
THY1	9.92336501210823	0.338204889359205	4
NOTCH	12.3420496135614	0.449276304851129	4
SELPLG	6.15180809422329	0.45768081219662	4
ANNEXIN	2.98706845728449	0.510481827701502	14
LAMININ	3.49949935247366	0.53078807986196	14
LAIR1	4.43936724947794	0.549502835525094	4
DESMOSOME	8.32875303816147	0.555079546955281	2
COMPLEMENT	4.3932245752912	0.629997415195949	6
PARs	3.61279093628767	0.678212106402804	5
PTN	2.00589326244448	0.718938070954986	14
ADGRA	-2.79004152394579	0.818896802339304	5
FGF	-1.60222741928186	0.856035184411138	4
CLEC	0.922912651712528	0.877574798683783	6
CLDN	-0.922161178859563	0.945048279532708	1
COLLAGEN	-0.124685540494203	0.977082817653245	14
PECAM2	169.197233486281	0.987782188635125	2
SIRP	-196.768416626351	0.987847585516973	12
KLK	196.526790482839	0.987848340481654	2
PDGF	-191.898447118909	0.987878342404159	2
CHEMERIN	161.702782396206	0.987891257357931	2
FASLG	198.931004385705	0.987899640581594	2
PERIOSTIN	220.660146924643	0.988469539648826	4
CD46	266.750455703087	0.98853344600986	4
PECAM1	189.320966177975	0.988710761218578	4
CSF	201.524788926152	0.988741980751084	4
IL10	180.136437435859	0.988750454717426	4
CD45	155.607650271039	0.988841977180956	8
IL16	-190.191211579946	0.988850820354256	4
OSM	210.914453766953	0.988920421114558	4
GAP	258.867680145528	0.988925951140646	4
SEMA4	210.042874932054	0.989896171847236	3
IGFBP	229.10174685995	0.990154253417122	7
SPP1	-180.869538853269	0.990237813536012	7
EGF	205.395116990609	0.990377495411664	3
VISFATIN	227.070583016093	0.990596350790739	6
GAS	260.620302511065	0.990637881743283	6
LCK	0.0772253525305073	0.990662418089434	2
Prostaglandin	239.583376709813	0.990830118190291	28
CCL	224.56470536668	0.990916814604936	13
CD6	184.667593714416	0.991167287153945	6
IFN.II	191.16807350284	0.991329306451483	5
SELL	201.674769919226	0.991455159697498	1
CD39	161.168254119064	0.991455159697904	1
Testosterone	-213.603217174055	0.991455159698039	1
DHT	-209.20426615047	0.99145515969804	1
SLIT	264.252079165088	0.991455159698282	1
SEMA3	203.914184775724	0.991455159698359	1
PROS	260.630852437667	0.99199222037398	2
CD86	163.503078261066	0.991997667333246	2

## Sheet: ER+ Regression
Figure 6: Regression Results, ER+
pathway_name	estimate	pvalue	Freq
FN1	12.8597	0.00118792	40
THBS	14.4962	0.00186941	34
PERIOSTIN	29.545	0.0133507	12
LAMININ	10.1018	0.0194076	40
NOTCH	-19.0478	0.0300451	10
Cholesterol	-16.3502	0.0308849	12
MIF	6.94461	0.0411587	24
ANGPTL	-10.3371	0.0525721	20
GALECTIN	-9.87431	0.0619858	16
IGF	-21.3878	0.0914995	6
CD99	5.79453	0.0950703	53
PTN	-7.42377	0.0965557	24
TENASCIN	-19.6853	0.137961	6
MPZ	9.93479	0.187442	9
GAS	-7.92115	0.203406	12
GAP	7.12908	0.212237	13
CCL	-5.66013	0.223989	12
PECAM1	-12.6504	0.229235	4
CD34	-14.1162	0.266746	3
PLAU	9.16757	0.297409	7
VISFATIN	5.86986	0.316496	10
COMPLEMENT	-10.5472	0.408925	3
APP	2.62134	0.41374	22
CD46	-5.23444	0.425568	10
COLLAGEN	3.04715	0.435599	28
Netrin	-4.96248	0.515491	6
GDF	-5.69908	0.529265	4
CALCR	-7.80218	0.54183	3
EPHB	-13.3142	0.577264	1
VEGF	6.50122	0.580948	3
ESAM	-3.12688	0.625763	4
CXCL	-1.81579	0.63722	18
CLDN	3.56672	0.640524	1
FGF	-3.07388	0.732491	4
ApoE	-2.48745	0.739419	4
Testosterone	-3.16634	0.744836	4
CDH	4.60675	0.751235	1
CDH5	-3.8829	0.786634	1
JAM	1.73418	0.801174	9
MHC.II	2.13832	0.801966	4
GRN	-1.70871	0.802182	6
OCLN	3.83161	0.80573	1
SELE	-1.30585	0.823152	8
PTPRM	-3.12144	0.854245	1
CypA	0.507748	0.858048	29
DHT	-2.79768	0.870975	1
CLEC	-0.881364	0.877496	6
SEMA3	-1.7149	0.886246	3
ADGRA	-0.927762	0.915858	8
MK	0.369612	0.916539	30
PDGF	-0.982937	0.922536	3
SEMA4	-1.01584	0.945006	4
ANGPT	-0.503147	0.967632	3
ADGRE	194.553	0.984981	16
TNF	197.608	0.986053	6
PROS	-211.888	0.98618	6
RA	-208.281	0.986207	6
CEACAM	121.741	0.986821	1
CysLTs	-186.347	0.986821	1
FLRT	-198.001	0.986821	1
CSPG4	189.061	0.986821	1
CADM	224.987	0.986821	1
IGFBP	-209.71	0.987187	12
EDN	-170.043	0.987368	2
Prostaglandin	214.745	0.987437	24
THY1	-175.887	0.987735	2
LCK	148.251	0.987883	2
UNC5	-212.178	0.987884	2
SELPLG	-183.641	0.987907	2
EPHA	-173.227	0.987907	2
ICAM	-204.624	0.9884	4
SPP1	186.312	0.989078	8
TWEAK	216.663	0.98969	3
EGF	-229.697	0.989716	8
SELL	-175.538	0.990025	3
CD45	-194.506	0.990044	3
IFN.II	197.794	0.990214	2
ADGRG	-161.698	0.990301	3
ANNEXIN	-199.129	0.990374	7
Desmosterol	-216.756	0.990391	3
CSF	-0.203084	0.991379	2
MHC.I	0.0510266	0.991957	8
PARs	-0.0307671	0.997664	3
LAIR1	-0.0439529	0.997906	1

## Sheet: TNBC all LR pairs
Figure 6: All Ligand-Receptor Pairs, TNBC
source	target	ligand	receptor	prob	pval	interaction_name	interaction_name_2	pathway_name	annotation	evidence	source.target	prob.original	group.names	dataset
T cells CD4+	CAFs MSC iCAF-like	AREG	EGFR	0.0792336	3	AREG_EGFR	AREG - EGFR	EGF	Secreted Signaling	KEGG: hsa04012	T cells CD4+ -> CAFs MSC iCAF-like (TNBC.old)	3.30223e-06	T cells CD4+ -> CAFs MSC iCAF-like	TNBC.old
T cells CD4+	CAFs MSC iCAF-like	AREG	EGFR	0	3	AREG_EGFR	AREG - EGFR	EGF	Secreted Signaling	KEGG: hsa04012	T cells CD4+ -> CAFs MSC iCAF-like (TNBC.old)	3.30223e-06	T cells CD4+ -> CAFs MSC iCAF-like	TNBC.young
Monocyte	CAFs MSC iCAF-like	AREG	EGFR	0.0824374	3	AREG_EGFR	AREG - EGFR	EGF	Secreted Signaling	KEGG: hsa04012	Monocyte -> CAFs MSC iCAF-like (TNBC.old)	5.39299e-06	Monocyte -> CAFs MSC iCAF-like	TNBC.old
Monocyte	CAFs MSC iCAF-like	AREG	EGFR	0	3	AREG_EGFR	AREG - EGFR	EGF	Secreted Signaling	KEGG: hsa04012	Monocyte -> CAFs MSC iCAF-like (TNBC.old)	5.39299e-06	Monocyte -> CAFs MSC iCAF-like	TNBC.young
Monocyte	CAFs MSC iCAF-like	HBEGF	EGFR	0.0817843	3	HBEGF_EGFR	HBEGF - EGFR	EGF	Secreted Signaling	KEGG: hsa04012	Monocyte -> CAFs MSC iCAF-like (TNBC.old)	4.89506e-06	Monocyte -> CAFs MSC iCAF-like	TNBC.old
Monocyte	CAFs MSC iCAF-like	HBEGF	EGFR	0	3	HBEGF_EGFR	HBEGF - EGFR	EGF	Secreted Signaling	KEGG: hsa04012	Monocyte -> CAFs MSC iCAF-like (TNBC.old)	4.89506e-06	Monocyte -> CAFs MSC iCAF-like	TNBC.young
Macrophage	CAFs MSC iCAF-like	HBEGF	EGFR	0.0856672	3	HBEGF_EGFR	HBEGF - EGFR	EGF	Secreted Signaling	KEGG: hsa04012	Macrophage -> CAFs MSC iCAF-like (TNBC.old)	8.52013e-06	Macrophage -> CAFs MSC iCAF-like	TNBC.old
Macrophage	CAFs MSC iCAF-like	HBEGF	EGFR	0	3	HBEGF_EGFR	HBEGF - EGFR	EGF	Secreted Signaling	KEGG: hsa04012	Macrophage -> CAFs MSC iCAF-like (TNBC.old)	8.52013e-06	Macrophage -> CAFs MSC iCAF-like	TNBC.young
Monocyte	CAFs MSC iCAF-like	EREG	EGFR	0.0751505	3	EREG_EGFR	EREG - EGFR	EGF	Secreted Signaling	KEGG: hsa04012	Monocyte -> CAFs MSC iCAF-like (TNBC.old)	1.66343e-06	Monocyte -> CAFs MSC iCAF-like	TNBC.old
Monocyte	CAFs MSC iCAF-like	EREG	EGFR	0	3	EREG_EGFR	EREG - EGFR	EGF	Secreted Signaling	KEGG: hsa04012	Monocyte -> CAFs MSC iCAF-like (TNBC.old)	1.66343e-06	Monocyte -> CAFs MSC iCAF-like	TNBC.young
CAFs myCAF-like	CAFs myCAF-like	FGF7	FGFR1	0.076162	3	FGF7_FGFR1	FGF7 - FGFR1	FGF	Secreted Signaling	PMC: 4393358	CAFs myCAF-like -> CAFs myCAF-like (TNBC.old)	1.98495e-06	CAFs myCAF-like -> CAFs myCAF-like	TNBC.old
CAFs myCAF-like	CAFs myCAF-like	FGF7	FGFR1	0.0833665	3	FGF7_FGFR1	FGF7 - FGFR1	FGF	Secreted Signaling	PMC: 4393358	CAFs myCAF-like -> CAFs myCAF-like (TNBC.young)	6.1736e-06	CAFs myCAF-like -> CAFs myCAF-like	TNBC.young
CAFs myCAF-like	CAFs MSC iCAF-like	FGF7	FGFR1	0.0763732	3	FGF7_FGFR1	FGF7 - FGFR1	FGF	Secreted Signaling	PMC: 4393358	CAFs myCAF-like -> CAFs MSC iCAF-like (TNBC.old)	2.05838e-06	CAFs myCAF-like -> CAFs MSC iCAF-like	TNBC.old
CAFs myCAF-like	CAFs MSC iCAF-like	FGF7	FGFR1	0.0855162	3	FGF7_FGFR1	FGF7 - FGFR1	FGF	Secreted Signaling	PMC: 4393358	CAFs myCAF-like -> CAFs MSC iCAF-like (TNBC.young)	8.34632e-06	CAFs myCAF-like -> CAFs MSC iCAF-like	TNBC.young
CAFs MSC iCAF-like	CAFs myCAF-like	FGF7	FGFR1	0.0802269	3	FGF7_FGFR1	FGF7 - FGFR1	FGF	Secreted Signaling	PMC: 4393358	CAFs MSC iCAF-like -> CAFs myCAF-like (TNBC.old)	3.86075e-06	CAFs MSC iCAF-like -> CAFs myCAF-like	TNBC.old
CAFs MSC iCAF-like	CAFs myCAF-like	FGF7	FGFR1	0.0914696	3	FGF7_FGFR1	FGF7 - FGFR1	FGF	Secreted Signaling	PMC: 4393358	CAFs MSC iCAF-like -> CAFs myCAF-like (TNBC.young)	1.78663e-05	CAFs MSC iCAF-like -> CAFs myCAF-like	TNBC.young
CAFs MSC iCAF-like	CAFs MSC iCAF-like	FGF7	FGFR1	0.0804556	3	FGF7_FGFR1	FGF7 - FGFR1	FGF	Secreted Signaling	PMC: 4393358	CAFs MSC iCAF-like -> CAFs MSC iCAF-like (TNBC.old)	4.00001e-06	CAFs MSC iCAF-like -> CAFs MSC iCAF-like	TNBC.old
CAFs MSC iCAF-like	CAFs MSC iCAF-like	FGF7	FGFR1	0.0940494	3	FGF7_FGFR1	FGF7 - FGFR1	FGF	Secreted Signaling	PMC: 4393358	CAFs MSC iCAF-like -> CAFs MSC iCAF-like (TNBC.young)	2.41143e-05	CAFs MSC iCAF-like -> CAFs MSC iCAF-like	TNBC.young
CAFs MSC iCAF-like	CAFs myCAF-like	PDGFD	PDGFRB	0	3	PDGFD_PDGFRB	PDGFD - PDGFRB	PDGF	Secreted Signaling	PMID: 15207812	CAFs MSC iCAF-like -> CAFs myCAF-like (TNBC.young)	6.18671e-06	CAFs MSC iCAF-like -> CAFs myCAF-like	TNBC.old
CAFs MSC iCAF-like	CAFs myCAF-like	PDGFD	PDGFRB	0.0833812	3	PDGFD_PDGFRB	PDGFD - PDGFRB	PDGF	Secreted Signaling	PMID: 15207812	CAFs MSC iCAF-like -> CAFs myCAF-like (TNBC.young)	6.18671e-06	CAFs MSC iCAF-like -> CAFs myCAF-like	TNBC.young
CAFs MSC iCAF-like	CAFs MSC iCAF-like	PDGFD	PDGFRB	0	3	PDGFD_PDGFRB	PDGFD - PDGFRB	PDGF	Secreted Signaling	PMID: 15207812	CAFs MSC iCAF-like -> CAFs MSC iCAF-like (TNBC.young)	3.59817e-06	CAFs MSC iCAF-like -> CAFs MSC iCAF-like	TNBC.old
CAFs MSC iCAF-like	CAFs MSC iCAF-like	PDGFD	PDGFRB	0.0797761	3	PDGFD_PDGFRB	PDGFD - PDGFRB	PDGF	Secreted Signaling	PMID: 15207812	CAFs MSC iCAF-like -> CAFs MSC iCAF-like (TNBC.young)	3.59817e-06	CAFs MSC iCAF-like -> CAFs MSC iCAF-like	TNBC.young
T cells CD8+	Monocyte	CCL5	CCR1	0.115025	3	CCL5_CCR1	CCL5 - CCR1	CCL	Secreted Signaling	KEGG: hsa04060	T cells CD8+ -> Monocyte (TNBC.old)	0.000167634	T cells CD8+ -> Monocyte	TNBC.old
T cells CD8+	Monocyte	CCL5	CCR1	0	3	CCL5_CCR1	CCL5 - CCR1	CCL	Secreted Signaling	KEGG: hsa04060	T cells CD8+ -> Monocyte (TNBC.old)	0.000167634	T cells CD8+ -> Monocyte	TNBC.young
T cells CD8+	Macrophage	CCL5	CCR1	0.138798	3	CCL5_CCR1	CCL5 - CCR1	CCL	Secreted Signaling	KEGG: hsa04060	T cells CD8+ -> Macrophage (TNBC.old)	0.000743058	T cells CD8+ -> Macrophage	TNBC.old
T cells CD8+	Macrophage	CCL5	CCR1	0	3	CCL5_CCR1	CCL5 - CCR1	CCL	Secreted Signaling	KEGG: hsa04060	T cells CD8+ -> Macrophage (TNBC.old)	0.000743058	T cells CD8+ -> Macrophage	TNBC.young
T cells CD4+	Monocyte	CCL5	CCR1	0.0965853	3	CCL5_CCR1	CCL5 - CCR1	CCL	Secreted Signaling	KEGG: hsa04060	T cells CD4+ -> Monocyte (TNBC.old)	3.18796e-05	T cells CD4+ -> Monocyte	TNBC.old
T cells CD4+	Monocyte	CCL5	CCR1	0	3	CCL5_CCR1	CCL5 - CCR1	CCL	Secreted Signaling	KEGG: hsa04060	T cells CD4+ -> Monocyte (TNBC.old)	3.18796e-05	T cells CD4+ -> Monocyte	TNBC.young
T cells CD4+	Macrophage	CCL5	CCR1	0.112958	3	CCL5_CCR1	CCL5 - CCR1	CCL	Secreted Signaling	KEGG: hsa04060	T cells CD4+ -> Macrophage (TNBC.old)	0.000142975	T cells CD4+ -> Macrophage	TNBC.old
T cells CD4+	Macrophage	CCL5	CCR1	0	3	CCL5_CCR1	CCL5 - CCR1	CCL	Secreted Signaling	KEGG: hsa04060	T cells CD4+ -> Macrophage (TNBC.old)	0.000142975	T cells CD4+ -> Macrophage	TNBC.young
Macrophage	Monocyte	CCL5	CCR1	0.0825915	3	CCL5_CCR1	CCL5 - CCR1	CCL	Secreted Signaling	KEGG: hsa04060	Macrophage -> Monocyte (TNBC.old)	5.5164e-06	Macrophage -> Monocyte	TNBC.old
Macrophage	Monocyte	CCL5	CCR1	0	3	CCL5_CCR1	CCL5 - CCR1	CCL	Secreted Signaling	KEGG: hsa04060	Macrophage -> Monocyte (TNBC.old)	5.5164e-06	Macrophage -> Monocyte	TNBC.young
Macrophage	Macrophage	CCL5	CCR1	0.0942924	3	CCL5_CCR1	CCL5 - CCR1	CCL	Secreted Signaling	KEGG: hsa04060	Macrophage -> Macrophage (TNBC.old)	2.4784e-05	Macrophage -> Macrophage	TNBC.old
Macrophage	Macrophage	CCL5	CCR1	0	3	CCL5_CCR1	CCL5 - CCR1	CCL	Secreted Signaling	KEGG: hsa04060	Macrophage -> Macrophage (TNBC.old)	2.4784e-05	Macrophage -> Macrophage	TNBC.young
CAFs myCAF-like	Monocyte	CCL5	CCR1	0.0744866	3	CCL5_CCR1	CCL5 - CCR1	CCL	Secreted Signaling	KEGG: hsa04060	CAFs myCAF-like -> Monocyte (TNBC.old)	1.47738e-06	CAFs myCAF-like -> Monocyte	TNBC.old
CAFs myCAF-like	Monocyte	CCL5	CCR1	0	3	CCL5_CCR1	CCL5 - CCR1	CCL	Secreted Signaling	KEGG: hsa04060	CAFs myCAF-like -> Monocyte (TNBC.old)	1.47738e-06	CAFs myCAF-like -> Monocyte	TNBC.young
CAFs myCAF-like	Macrophage	CCL5	CCR1	0.0838648	3	CCL5_CCR1	CCL5 - CCR1	CCL	Secreted Signaling	KEGG: hsa04060	CAFs myCAF-like -> Macrophage (TNBC.old)	6.62971e-06	CAFs myCAF-like -> Macrophage	TNBC.old
CAFs myCAF-like	Macrophage	CCL5	CCR1	0	3	CCL5_CCR1	CCL5 - CCR1	CCL	Secreted Signaling	KEGG: hsa04060	CAFs myCAF-like -> Macrophage (TNBC.old)	6.62971e-06	CAFs myCAF-like -> Macrophage	TNBC.young
CAFs MSC iCAF-like	Monocyte	CCL5	CCR1	0.0753489	3	CCL5_CCR1	CCL5 - CCR1	CCL	Secreted Signaling	KEGG: hsa04060	CAFs MSC iCAF-like -> Monocyte (TNBC.old)	1.72276e-06	CAFs MSC iCAF-like -> Monocyte	TNBC.old
CAFs MSC iCAF-like	Monocyte	CCL5	CCR1	0	3	CCL5_CCR1	CCL5 - CCR1	CCL	Secreted Signaling	KEGG: hsa04060	CAFs MSC iCAF-like -> Monocyte (TNBC.old)	1.72276e-06	CAFs MSC iCAF-like -> Monocyte	TNBC.young
CAFs MSC iCAF-like	Macrophage	CCL5	CCR1	0.0849574	3	CCL5_CCR1	CCL5 - CCR1	CCL	Secreted Signaling	KEGG: hsa04060	CAFs MSC iCAF-like -> Macrophage (TNBC.old)	7.72844e-06	CAFs MSC iCAF-like -> Macrophage	TNBC.old
CAFs MSC iCAF-like	Macrophage	CCL5	CCR1	0	3	CCL5_CCR1	CCL5 - CCR1	CCL	Secreted Signaling	KEGG: hsa04060	CAFs MSC iCAF-like -> Macrophage (TNBC.old)	7.72844e-06	CAFs MSC iCAF-like -> Macrophage	TNBC.young
T cells CD8+	Monocyte	CCL3	CCR1	0.0922659	3	CCL3_CCR1	CCL3 - CCR1	CCL	Secreted Signaling	KEGG: hsa04060	T cells CD8+ -> Monocyte (TNBC.old)	1.96342e-05	T cells CD8+ -> Monocyte	TNBC.old
T cells CD8+	Monocyte	CCL3	CCR1	0	3	CCL3_CCR1	CCL3 - CCR1	CCL	Secreted Signaling	KEGG: hsa04060	T cells CD8+ -> Monocyte (TNBC.old)	1.96342e-05	T cells CD8+ -> Monocyte	TNBC.young
T cells CD8+	Macrophage	CCL3	CCR1	0.107101	3	CCL3_CCR1	CCL3 - CCR1	CCL	Secreted Signaling	KEGG: hsa04060	T cells CD8+ -> Macrophage (TNBC.old)	8.81072e-05	T cells CD8+ -> Macrophage	TNBC.old
T cells CD8+	Macrophage	CCL3	CCR1	0	3	CCL3_CCR1	CCL3 - CCR1	CCL	Secreted Signaling	KEGG: hsa04060	T cells CD8+ -> Macrophage (TNBC.old)	8.81072e-05	T cells CD8+ -> Macrophage	TNBC.young
Monocyte	Monocyte	CCL3	CCR1	0.0907517	3	CCL3_CCR1	CCL3 - CCR1	CCL	Secreted Signaling	KEGG: hsa04060	Monocyte -> Monocyte (TNBC.old)	1.6386e-05	Monocyte -> Monocyte	TNBC.old
Monocyte	Monocyte	CCL3	CCR1	0	3	CCL3_CCR1	CCL3 - CCR1	CCL	Secreted Signaling	KEGG: hsa04060	Monocyte -> Monocyte (TNBC.old)	1.6386e-05	Monocyte -> Monocyte	TNBC.young
Monocyte	Macrophage	CCL3	CCR1	0.105046	3	CCL3_CCR1	CCL3 - CCR1	CCL	Secreted Signaling	KEGG: hsa04060	Monocyte -> Macrophage (TNBC.old)	7.33951e-05	Monocyte -> Macrophage	TNBC.old
Monocyte	Macrophage	CCL3	CCR1	0	3	CCL3_CCR1	CCL3 - CCR1	CCL	Secreted Signaling	KEGG: hsa04060	Monocyte -> Macrophage (TNBC.old)	7.33951e-05	Monocyte -> Macrophage	TNBC.young
Macrophage	Monocyte	CCL3	CCR1	0.104202	3	CCL3_CCR1	CCL3 - CCR1	CCL	Secreted Signaling	KEGG: hsa04060	Macrophage -> Monocyte (TNBC.old)	6.79522e-05	Macrophage -> Monocyte	TNBC.old
Macrophage	Monocyte	CCL3	CCR1	0	3	CCL3_CCR1	CCL3 - CCR1	CCL	Secreted Signaling	KEGG: hsa04060	Macrophage -> Monocyte (TNBC.old)	6.79522e-05	Macrophage -> Monocyte	TNBC.young
Macrophage	Macrophage	CCL3	CCR1	0.123468	3	CCL3_CCR1	CCL3 - CCR1	CCL	Secreted Signaling	KEGG: hsa04060	Macrophage -> Macrophage (TNBC.old)	0.000303754	Macrophage -> Macrophage	TNBC.old
Macrophage	Macrophage	CCL3	CCR1	0	3	CCL3_CCR1	CCL3 - CCR1	CCL	Secreted Signaling	KEGG: hsa04060	Macrophage -> Macrophage (TNBC.old)	0.000303754	Macrophage -> Macrophage	TNBC.young
Monocyte	Monocyte	CCL3L3	CCR1	0.0818207	3	CCL3L3_CCR1	CCL3L3 - CCR1	CCL	Secreted Signaling	KEGG: hsa04060	Monocyte -> Monocyte (TNBC.old)	4.92178e-06	Monocyte -> Monocyte	TNBC.old
Monocyte	Monocyte	CCL3L3	CCR1	0	3	CCL3L3_CCR1	CCL3L3 - CCR1	CCL	Secreted Signaling	KEGG: hsa04060	Monocyte -> Monocyte (TNBC.old)	4.92178e-06	Monocyte -> Monocyte	TNBC.young
Monocyte	Macrophage	CCL3L3	CCR1	0.0932838	3	CCL3L3_CCR1	CCL3L3 - CCR1	CCL	Secreted Signaling	KEGG: hsa04060	Monocyte -> Macrophage (TNBC.old)	2.20992e-05	Monocyte -> Macrophage	TNBC.old
Monocyte	Macrophage	CCL3L3	CCR1	0	3	CCL3L3_CCR1	CCL3L3 - CCR1	CCL	Secreted Signaling	KEGG: hsa04060	Monocyte -> Macrophage (TNBC.old)	2.20992e-05	Monocyte -> Macrophage	TNBC.young
Macrophage	Monocyte	CCL3L3	CCR1	0.0879014	3	CCL3L3_CCR1	CCL3L3 - CCR1	CCL	Secreted Signaling	KEGG: hsa04060	Macrophage -> Monocyte (TNBC.old)	1.14631e-05	Macrophage -> Monocyte	TNBC.old
Macrophage	Monocyte	CCL3L3	CCR1	0	3	CCL3L3_CCR1	CCL3L3 - CCR1	CCL	Secreted Signaling	KEGG: hsa04060	Macrophage -> Monocyte (TNBC.old)	1.14631e-05	Macrophage -> Monocyte	TNBC.young
Macrophage	Macrophage	CCL3L3	CCR1	0.101272	3	CCL3L3_CCR1	CCL3L3 - CCR1	CCL	Secreted Signaling	KEGG: hsa04060	Macrophage -> Macrophage (TNBC.old)	5.14763e-05	Macrophage -> Macrophage	TNBC.old
Macrophage	Macrophage	CCL3L3	CCR1	0	3	CCL3L3_CCR1	CCL3L3 - CCR1	CCL	Secreted Signaling	KEGG: hsa04060	Macrophage -> Macrophage (TNBC.old)	5.14763e-05	Macrophage -> Macrophage	TNBC.young
Macrophage	Monocyte	CCL8	CCR1	0.087	3	CCL8_CCR1	CCL8 - CCR1	CCL	Secreted Signaling	KEGG: hsa04060	Macrophage -> Monocyte (TNBC.old)	1.01885e-05	Macrophage -> Monocyte	TNBC.old
Macrophage	Monocyte	CCL8	CCR1	0	3	CCL8_CCR1	CCL8 - CCR1	CCL	Secreted Signaling	KEGG: hsa04060	Macrophage -> Monocyte (TNBC.old)	1.01885e-05	Macrophage -> Monocyte	TNBC.young
Macrophage	Macrophage	CCL8	CCR1	0.100079	3	CCL8_CCR1	CCL8 - CCR1	CCL	Secreted Signaling	KEGG: hsa04060	Macrophage -> Macrophage (TNBC.old)	4.57576e-05	Macrophage -> Macrophage	TNBC.old
Macrophage	Macrophage	CCL8	CCR1	0	3	CCL8_CCR1	CCL8 - CCR1	CCL	Secreted Signaling	KEGG: hsa04060	Macrophage -> Macrophage (TNBC.old)	4.57576e-05	Macrophage -> Macrophage	TNBC.young
CAFs MSC iCAF-like	T cells CD4+	CCL19	CCR7	0.0950989	3	CCL19_CCR7	CCL19 - CCR7	CCL	Secreted Signaling	KEGG: hsa04060	CAFs MSC iCAF-like -> T cells CD4+ (TNBC.old)	2.71164e-05	CAFs MSC iCAF-like -> T cells CD4+	TNBC.old
CAFs MSC iCAF-like	T cells CD4+	CCL19	CCR7	0	3	CCL19_CCR7	CCL19 - CCR7	CCL	Secreted Signaling	KEGG: hsa04060	CAFs MSC iCAF-like -> T cells CD4+ (TNBC.old)	2.71164e-05	CAFs MSC iCAF-like -> T cells CD4+	TNBC.young
Macrophage	T cells CD8+	CXCL9	CXCR3	0.109072	3	CXCL9_CXCR3	CXCL9 - CXCR3	CXCL	Secreted Signaling	KEGG: hsa04060	Macrophage -> T cells CD8+ (TNBC.old)	0.000104301	Macrophage -> T cells CD8+	TNBC.old
Macrophage	T cells CD8+	CXCL9	CXCR3	0	3	CXCL9_CXCR3	CXCL9 - CXCR3	CXCL	Secreted Signaling	KEGG: hsa04060	Macrophage -> T cells CD8+ (TNBC.old)	0.000104301	Macrophage -> T cells CD8+	TNBC.young
Macrophage	T cells CD4+	CXCL9	CXCR3	0.110463	3	CXCL9_CXCR3	CXCL9 - CXCR3	CXCL	Secreted Signaling	KEGG: hsa04060	Macrophage -> T cells CD4+ (TNBC.old)	0.000117059	Macrophage -> T cells CD4+	TNBC.old
Macrophage	T cells CD4+	CXCL9	CXCR3	0	3	CXCL9_CXCR3	CXCL9 - CXCR3	CXCL	Secreted Signaling	KEGG: hsa04060	Macrophage -> T cells CD4+ (TNBC.old)	0.000117059	Macrophage -> T cells CD4+	TNBC.young
CAFs myCAF-like	T cells CD8+	CXCL9	CXCR3	0.0941665	3	CXCL9_CXCR3	CXCL9 - CXCR3	CXCL	Secreted Signaling	KEGG: hsa04060	CAFs myCAF-like -> T cells CD8+ (TNBC.old)	2.44352e-05	CAFs myCAF-like -> T cells CD8+	TNBC.old
CAFs myCAF-like	T cells CD8+	CXCL9	CXCR3	0	3	CXCL9_CXCR3	CXCL9 - CXCR3	CXCL	Secreted Signaling	KEGG: hsa04060	CAFs myCAF-like -> T cells CD8+ (TNBC.old)	2.44352e-05	CAFs myCAF-like -> T cells CD8+	TNBC.young
CAFs myCAF-like	T cells CD4+	CXCL9	CXCR3	0.095207	3	CXCL9_CXCR3	CXCL9 - CXCR3	CXCL	Secreted Signaling	KEGG: hsa04060	CAFs myCAF-like -> T cells CD4+ (TNBC.old)	2.74422e-05	CAFs myCAF-like -> T cells CD4+	TNBC.old
CAFs myCAF-like	T cells CD4+	CXCL9	CXCR3	0	3	CXCL9_CXCR3	CXCL9 - CXCR3	CXCL	Secreted Signaling	KEGG: hsa04060	CAFs myCAF-like -> T cells CD4+ (TNBC.old)	2.74422e-05	CAFs myCAF-like -> T cells CD4+	TNBC.young
CAFs MSC iCAF-like	T cells CD8+	CXCL9	CXCR3	0.0897014	3	CXCL9_CXCR3	CXCL9 - CXCR3	CXCL	Secreted Signaling	KEGG: hsa04060	CAFs MSC iCAF-like -> T cells CD8+ (TNBC.old)	1.44027e-05	CAFs MSC iCAF-like -> T cells CD8+	TNBC.old
CAFs MSC iCAF-like	T cells CD8+	CXCL9	CXCR3	0	3	CXCL9_CXCR3	CXCL9 - CXCR3	CXCL	Secreted Signaling	KEGG: hsa04060	CAFs MSC iCAF-like -> T cells CD8+ (TNBC.old)	1.44027e-05	CAFs MSC iCAF-like -> T cells CD8+	TNBC.young
CAFs MSC iCAF-like	T cells CD4+	CXCL9	CXCR3	0.0906419	3	CXCL9_CXCR3	CXCL9 - CXCR3	CXCL	Secreted Signaling	KEGG: hsa04060	CAFs MSC iCAF-like -> T cells CD4+ (TNBC.old)	1.61688e-05	CAFs MSC iCAF-like -> T cells CD4+	TNBC.old
CAFs MSC iCAF-like	T cells CD4+	CXCL9	CXCR3	0	3	CXCL9_CXCR3	CXCL9 - CXCR3	CXCL	Secreted Signaling	KEGG: hsa04060	CAFs MSC iCAF-like -> T cells CD4+ (TNBC.old)	1.61688e-05	CAFs MSC iCAF-like -> T cells CD4+	TNBC.young
Monocyte	T cells CD8+	CXCL10	CXCR3	0.0989271	3	CXCL10_CXCR3	CXCL10 - CXCR3	CXCL	Secreted Signaling	KEGG: hsa04060	Monocyte -> T cells CD8+ (TNBC.old)	4.07338e-05	Monocyte -> T cells CD8+	TNBC.old
Monocyte	T cells CD8+	CXCL10	CXCR3	0	3	CXCL10_CXCR3	CXCL10 - CXCR3	CXCL	Secreted Signaling	KEGG: hsa04060	Monocyte -> T cells CD8+ (TNBC.old)	4.07338e-05	Monocyte -> T cells CD8+	TNBC.young
Monocyte	T cells CD4+	CXCL10	CXCR3	0.10007	3	CXCL10_CXCR3	CXCL10 - CXCR3	CXCL	Secreted Signaling	KEGG: hsa04060	Monocyte -> T cells CD4+ (TNBC.old)	4.57167e-05	Monocyte -> T cells CD4+	TNBC.old
Monocyte	T cells CD4+	CXCL10	CXCR3	0	3	CXCL10_CXCR3	CXCL10 - CXCR3	CXCL	Secreted Signaling	KEGG: hsa04060	Monocyte -> T cells CD4+ (TNBC.old)	4.57167e-05	Monocyte -> T cells CD4+	TNBC.young
Macrophage	T cells CD8+	CXCL10	CXCR3	0.113769	3	CXCL10_CXCR3	CXCL10 - CXCR3	CXCL	Secreted Signaling	KEGG: hsa04060	Macrophage -> T cells CD8+ (TNBC.old)	0.000152287	Macrophage -> T cells CD8+	TNBC.old
Macrophage	T cells CD8+	CXCL10	CXCR3	0	3	CXCL10_CXCR3	CXCL10 - CXCR3	CXCL	Secreted Signaling	KEGG: hsa04060	Macrophage -> T cells CD8+ (TNBC.old)	0.000152287	Macrophage -> T cells CD8+	TNBC.young
Macrophage	T cells CD4+	CXCL10	CXCR3	0.115284	3	CXCL10_CXCR3	CXCL10 - CXCR3	CXCL	Secreted Signaling	KEGG: hsa04060	Macrophage -> T cells CD4+ (TNBC.old)	0.000170938	Macrophage -> T cells CD4+	TNBC.old
Macrophage	T cells CD4+	CXCL10	CXCR3	0	3	CXCL10_CXCR3	CXCL10 - CXCR3	CXCL	Secreted Signaling	KEGG: hsa04060	Macrophage -> T cells CD4+ (TNBC.old)	0.000170938	Macrophage -> T cells CD4+	TNBC.young
CAFs myCAF-like	T cells CD8+	CXCL10	CXCR3	0.0912397	3	CXCL10_CXCR3	CXCL10 - CXCR3	CXCL	Secreted Signaling	KEGG: hsa04060	CAFs myCAF-like -> T cells CD8+ (TNBC.old)	1.73808e-05	CAFs myCAF-like -> T cells CD8+	TNBC.old
CAFs myCAF-like	T cells CD8+	CXCL10	CXCR3	0	3	CXCL10_CXCR3	CXCL10 - CXCR3	CXCL	Secreted Signaling	KEGG: hsa04060	CAFs myCAF-like -> T cells CD8+ (TNBC.old)	1.73808e-05	CAFs myCAF-like -> T cells CD8+	TNBC.young
CAFs myCAF-like	T cells CD4+	CXCL10	CXCR3	0.0922138	3	CXCL10_CXCR3	CXCL10 - CXCR3	CXCL	Secreted Signaling	KEGG: hsa04060	CAFs myCAF-like -> T cells CD4+ (TNBC.old)	1.95143e-05	CAFs myCAF-like -> T cells CD4+	TNBC.old
CAFs myCAF-like	T cells CD4+	CXCL10	CXCR3	0	3	CXCL10_CXCR3	CXCL10 - CXCR3	CXCL	Secreted Signaling	KEGG: hsa04060	CAFs myCAF-like -> T cells CD4+ (TNBC.old)	1.95143e-05	CAFs myCAF-like -> T cells CD4+	TNBC.young
CAFs MSC iCAF-like	T cells CD8+	CXCL10	CXCR3	0.0858257	3	CXCL10_CXCR3	CXCL10 - CXCR3	CXCL	Secreted Signaling	KEGG: hsa04060	CAFs MSC iCAF-like -> T cells CD8+ (TNBC.old)	8.70574e-06	CAFs MSC iCAF-like -> T cells CD8+	TNBC.old
CAFs MSC iCAF-like	T cells CD8+	CXCL10	CXCR3	0	3	CXCL10_CXCR3	CXCL10 - CXCR3	CXCL	Secreted Signaling	KEGG: hsa04060	CAFs MSC iCAF-like -> T cells CD8+ (TNBC.old)	8.70574e-06	CAFs MSC iCAF-like -> T cells CD8+	TNBC.young
CAFs MSC iCAF-like	T cells CD4+	CXCL10	CXCR3	0.0866845	3	CXCL10_CXCR3	CXCL10 - CXCR3	CXCL	Secreted Signaling	KEGG: hsa04060	CAFs MSC iCAF-like -> T cells CD4+ (TNBC.old)	9.77109e-06	CAFs MSC iCAF-like -> T cells CD4+	TNBC.old
CAFs MSC iCAF-like	T cells CD4+	CXCL10	CXCR3	0	3	CXCL10_CXCR3	CXCL10 - CXCR3	CXCL	Secreted Signaling	KEGG: hsa04060	CAFs MSC iCAF-like -> T cells CD4+ (TNBC.old)	9.77109e-06	CAFs MSC iCAF-like -> T cells CD4+	TNBC.young
CAFs myCAF-like	T cells CD8+	CXCL11	CXCR3	0.0881554	3	CXCL11_CXCR3	CXCL11 - CXCR3	CXCL	Secreted Signaling	KEGG: hsa04060	CAFs myCAF-like -> T cells CD8+ (TNBC.old)	1.1845e-05	CAFs myCAF-like -> T cells CD8+	TNBC.old
CAFs myCAF-like	T cells CD8+	CXCL11	CXCR3	0	3	CXCL11_CXCR3	CXCL11 - CXCR3	CXCL	Secreted Signaling	KEGG: hsa04060	CAFs myCAF-like -> T cells CD8+ (TNBC.old)	1.1845e-05	CAFs myCAF-like -> T cells CD8+	TNBC.young
CAFs myCAF-like	T cells CD4+	CXCL11	CXCR3	0.0890627	3	CXCL11_CXCR3	CXCL11 - CXCR3	CXCL	Secreted Signaling	KEGG: hsa04060	CAFs myCAF-like -> T cells CD4+ (TNBC.old)	1.3296e-05	CAFs myCAF-like -> T cells CD4+	TNBC.old
CAFs myCAF-like	T cells CD4+	CXCL11	CXCR3	0	3	CXCL11_CXCR3	CXCL11 - CXCR3	CXCL	Secreted Signaling	KEGG: hsa04060	CAFs myCAF-like -> T cells CD4+ (TNBC.old)	1.3296e-05	CAFs myCAF-like -> T cells CD4+	TNBC.young
CAFs MSC iCAF-like	T cells CD8+	CXCL11	CXCR3	0.0823661	3	CXCL11_CXCR3	CXCL11 - CXCR3	CXCL	Secreted Signaling	KEGG: hsa04060	CAFs MSC iCAF-like -> T cells CD8+ (TNBC.old)	5.33664e-06	CAFs MSC iCAF-like -> T cells CD8+	TNBC.old
CAFs MSC iCAF-like	T cells CD8+	CXCL11	CXCR3	0	3	CXCL11_CXCR3	CXCL11 - CXCR3	CXCL	Secreted Signaling	KEGG: hsa04060	CAFs MSC iCAF-like -> T cells CD8+ (TNBC.old)	5.33664e-06	CAFs MSC iCAF-like -> T cells CD8+	TNBC.young
CAFs MSC iCAF-like	T cells CD4+	CXCL11	CXCR3	0.0831559	3	CXCL11_CXCR3	CXCL11 - CXCR3	CXCL	Secreted Signaling	KEGG: hsa04060	CAFs MSC iCAF-like -> T cells CD4+ (TNBC.old)	5.98889e-06	CAFs MSC iCAF-like -> T cells CD4+	TNBC.old
CAFs MSC iCAF-like	T cells CD4+	CXCL11	CXCR3	0	3	CXCL11_CXCR3	CXCL11 - CXCR3	CXCL	Secreted Signaling	KEGG: hsa04060	CAFs MSC iCAF-like -> T cells CD4+ (TNBC.old)	5.98889e-06	CAFs MSC iCAF-like -> T cells CD4+	TNBC.young
T cells CD8+	T cells CD8+	CXCL13	CXCR3	0.110024	3	CXCL13_CXCR3	CXCL13 - CXCR3	CXCL	Secreted Signaling	KEGG: hsa04060	T cells CD8+ -> T cells CD8+ (TNBC.old)	0.000112908	T cells CD8+ -> T cells CD8+	TNBC.old
T cells CD8+	T cells CD8+	CXCL13	CXCR3	0.123145	3	CXCL13_CXCR3	CXCL13 - CXCR3	CXCL	Secreted Signaling	KEGG: hsa04060	T cells CD8+ -> T cells CD8+ (TNBC.young)	0.000297387	T cells CD8+ -> T cells CD8+	TNBC.young
T cells CD8+	T cells CD4+	CXCL13	CXCR3	0.111439	3	CXCL13_CXCR3	CXCL13 - CXCR3	CXCL	Secreted Signaling	KEGG: hsa04060	T cells CD8+ -> T cells CD4+ (TNBC.old)	0.000126723	T cells CD8+ -> T cells CD4+	TNBC.old
T cells CD8+	T cells CD4+	CXCL13	CXCR3	0.128133	3	CXCL13_CXCR3	CXCL13 - CXCR3	CXCL	Secreted Signaling	KEGG: hsa04060	T cells CD8+ -> T cells CD4+ (TNBC.young)	0.00040793	T cells CD8+ -> T cells CD4+	TNBC.young
CAFs myCAF-like	T cells CD8+	CXCL12	CXCR4	0.113796	3	CXCL12_CXCR4	CXCL12 - CXCR4	CXCL	Secreted Signaling	KEGG: hsa04060	CAFs myCAF-like -> T cells CD8+ (TNBC.old)	0.000152609	CAFs myCAF-like -> T cells CD8+	TNBC.old
CAFs myCAF-like	T cells CD8+	CXCL12	CXCR4	0.130523	3	CXCL12_CXCR4	CXCL12 - CXCR4	CXCL	Secreted Signaling	KEGG: hsa04060	CAFs myCAF-like -> T cells CD8+ (TNBC.young)	0.000470597	CAFs myCAF-like -> T cells CD8+	TNBC.young
CAFs myCAF-like	T cells CD4+	CXCL12	CXCR4	0.114244	3	CXCL12_CXCR4	CXCL12 - CXCR4	CXCL	Secreted Signaling	KEGG: hsa04060	CAFs myCAF-like -> T cells CD4+ (TNBC.old)	0.000157961	CAFs myCAF-like -> T cells CD4+	TNBC.old
CAFs myCAF-like	T cells CD4+	CXCL12	CXCR4	0.133372	3	CXCL12_CXCR4	CXCL12 - CXCR4	CXCL	Secreted Signaling	KEGG: hsa04060	CAFs myCAF-like -> T cells CD4+ (TNBC.young)	0.000554289	CAFs myCAF-like -> T cells CD4+	TNBC.young
CAFs myCAF-like	Monocyte	CXCL12	CXCR4	0.0870142	3	CXCL12_CXCR4	CXCL12 - CXCR4	CXCL	Secreted Signaling	KEGG: hsa04060	CAFs myCAF-like -> Monocyte (TNBC.old)	1.02076e-05	CAFs myCAF-like -> Monocyte	TNBC.old
CAFs myCAF-like	Monocyte	CXCL12	CXCR4	0.0991935	3	CXCL12_CXCR4	CXCL12 - CXCR4	CXCL	Secreted Signaling	KEGG: hsa04060	CAFs myCAF-like -> Monocyte (TNBC.young)	4.18549e-05	CAFs myCAF-like -> Monocyte	TNBC.young
CAFs myCAF-like	Macrophage	CXCL12	CXCR4	0.0910085	3	CXCL12_CXCR4	CXCL12 - CXCR4	CXCL	Secreted Signaling	KEGG: hsa04060	CAFs myCAF-like -> Macrophage (TNBC.old)	1.69035e-05	CAFs myCAF-like -> Macrophage	TNBC.old
CAFs myCAF-like	Macrophage	CXCL12	CXCR4	0.0985585	3	CXCL12_CXCR4	CXCL12 - CXCR4	CXCL	Secreted Signaling	KEGG: hsa04060	CAFs myCAF-like -> Macrophage (TNBC.young)	3.92225e-05	CAFs myCAF-like -> Macrophage	TNBC.young
CAFs MSC iCAF-like	T cells CD8+	CXCL12	CXCR4	0.118579	3	CXCL12_CXCR4	CXCL12 - CXCR4	CXCL	Secreted Signaling	KEGG: hsa04060	CAFs MSC iCAF-like -> T cells CD8+ (TNBC.old)	0.000217527	CAFs MSC iCAF-like -> T cells CD8+	TNBC.old
CAFs MSC iCAF-like	T cells CD8+	CXCL12	CXCR4	0.146215	3	CXCL12_CXCR4	CXCL12 - CXCR4	CXCL	Secreted Signaling	KEGG: hsa04060	CAFs MSC iCAF-like -> T cells CD8+ (TNBC.young)	0.00107093	CAFs MSC iCAF-like -> T cells CD8+	TNBC.young
CAFs MSC iCAF-like	T cells CD4+	CXCL12	CXCR4	0.119156	3	CXCL12_CXCR4	CXCL12 - CXCR4	CXCL	Secreted Signaling	KEGG: hsa04060	CAFs MSC iCAF-like -> T cells CD4+ (TNBC.old)	0.000226591	CAFs MSC iCAF-like -> T cells CD4+	TNBC.old
CAFs MSC iCAF-like	T cells CD4+	CXCL12	CXCR4	0.150263	3	CXCL12_CXCR4	CXCL12 - CXCR4	CXCL	Secreted Signaling	KEGG: hsa04060	CAFs MSC iCAF-like -> T cells CD4+ (TNBC.young)	0.00128759	CAFs MSC iCAF-like -> T cells CD4+	TNBC.young
CAFs MSC iCAF-like	Monocyte	CXCL12	CXCR4	0.0900999	3	CXCL12_CXCR4	CXCL12 - CXCR4	CXCL	Secreted Signaling	KEGG: hsa04060	CAFs MSC iCAF-like -> Monocyte (TNBC.old)	1.51307e-05	CAFs MSC iCAF-like -> Monocyte	TNBC.old
CAFs MSC iCAF-like	Monocyte	CXCL12	CXCR4	0.108708	3	CXCL12_CXCR4	CXCL12 - CXCR4	CXCL	Secreted Signaling	KEGG: hsa04060	CAFs MSC iCAF-like -> Monocyte (TNBC.young)	0.000101142	CAFs MSC iCAF-like -> Monocyte	TNBC.young
CAFs MSC iCAF-like	Macrophage	CXCL12	CXCR4	0.0944166	3	CXCL12_CXCR4	CXCL12 - CXCR4	CXCL	Secreted Signaling	KEGG: hsa04060	CAFs MSC iCAF-like -> Macrophage (TNBC.old)	2.51324e-05	CAFs MSC iCAF-like -> Macrophage	TNBC.old
CAFs MSC iCAF-like	Macrophage	CXCL12	CXCR4	0.10837	3	CXCL12_CXCR4	CXCL12 - CXCR4	CXCL	Secreted Signaling	KEGG: hsa04060	CAFs MSC iCAF-like -> Macrophage (TNBC.young)	9.82832e-05	CAFs MSC iCAF-like -> Macrophage	TNBC.young
Monocyte	T cells CD8+	CXCL16	CXCR6	0	3	CXCL16_CXCR6	CXCL16 - CXCR6	CXCL	Secreted Signaling	KEGG: hsa04060	Monocyte -> T cells CD8+ (TNBC.young)	4.09655e-05	Monocyte -> T cells CD8+	TNBC.old
Monocyte	T cells CD8+	CXCL16	CXCR6	0.0989827	3	CXCL16_CXCR6	CXCL16 - CXCR6	CXCL	Secreted Signaling	KEGG: hsa04060	Monocyte -> T cells CD8+ (TNBC.young)	4.09655e-05	Monocyte -> T cells CD8+	TNBC.young
Macrophage	T cells CD8+	CXCL16	CXCR6	0	3	CXCL16_CXCR6	CXCL16 - CXCR6	CXCL	Secreted Signaling	KEGG: hsa04060	Macrophage -> T cells CD8+ (TNBC.young)	0.000191686	Macrophage -> T cells CD8+	TNBC.old
Macrophage	T cells CD8+	CXCL16	CXCR6	0.116827	3	CXCL16_CXCR6	CXCL16 - CXCR6	CXCL	Secreted Signaling	KEGG: hsa04060	Macrophage -> T cells CD8+ (TNBC.young)	0.000191686	Macrophage -> T cells CD8+	TNBC.young
T cells CD8+	T cells CD8+	MIF	CD74_CXCR4	0.169039	3	MIF_CD74_CXCR4	MIF - (CD74+CXCR4)	MIF	Secreted Signaling	PMID: 29637711; PMID: 24760155	T cells CD8+ -> T cells CD8+ (TNBC.old)	0.00269655	T cells CD8+ -> T cells CD8+	TNBC.old
T cells CD8+	T cells CD8+	MIF	CD74_CXCR4	0.153501	3	MIF_CD74_CXCR4	MIF - (CD74+CXCR4)	MIF	Secreted Signaling	PMID: 29637711; PMID: 24760155	T cells CD8+ -> T cells CD8+ (TNBC.young)	0.00148161	T cells CD8+ -> T cells CD8+	TNBC.young
T cells CD8+	T cells CD4+	MIF	CD74_CXCR4	0.170004	3	MIF_CD74_CXCR4	MIF - (CD74+CXCR4)	MIF	Secreted Signaling	PMID: 29637711; PMID: 24760155	T cells CD8+ -> T cells CD4+ (TNBC.old)	0.00278861	T cells CD8+ -> T cells CD4+	TNBC.old
T cells CD8+	T cells CD4+	MIF	CD74_CXCR4	0.157486	3	MIF_CD74_CXCR4	MIF - (CD74+CXCR4)	MIF	Secreted Signaling	PMID: 29637711; PMID: 24760155	T cells CD8+ -> T cells CD4+ (TNBC.young)	0.00174716	T cells CD8+ -> T cells CD4+	TNBC.young
T cells CD8+	Monocyte	MIF	CD74_CXCR4	0	3	MIF_CD74_CXCR4	MIF - (CD74+CXCR4)	MIF	Secreted Signaling	PMID: 29637711; PMID: 24760155	T cells CD8+ -> Monocyte (TNBC.young)	0.000221856	T cells CD8+ -> Monocyte	TNBC.old
T cells CD8+	Monocyte	MIF	CD74_CXCR4	0.118857	3	MIF_CD74_CXCR4	MIF - (CD74+CXCR4)	MIF	Secreted Signaling	PMID: 29637711; PMID: 24760155	T cells CD8+ -> Monocyte (TNBC.young)	0.000221856	T cells CD8+ -> Monocyte	TNBC.young
T cells CD8+	Macrophage	MIF	CD74_CXCR4	0	3	MIF_CD74_CXCR4	MIF - (CD74+CXCR4)	MIF	Secreted Signaling	PMID: 29637711; PMID: 24760155	T cells CD8+ -> Macrophage (TNBC.young)	0.000350208	T cells CD8+ -> Macrophage	TNBC.old
T cells CD8+	Macrophage	MIF	CD74_CXCR4	0.125676	3	MIF_CD74_CXCR4	MIF - (CD74+CXCR4)	MIF	Secreted Signaling	PMID: 29637711; PMID: 24760155	T cells CD8+ -> Macrophage (TNBC.young)	0.000350208	T cells CD8+ -> Macrophage	TNBC.young
T cells CD4+	T cells CD8+	MIF	CD74_CXCR4	0.173948	3	MIF_CD74_CXCR4	MIF - (CD74+CXCR4)	MIF	Secreted Signaling	PMID: 29637711; PMID: 24760155	T cells CD4+ -> T cells CD8+ (TNBC.old)	0.00318649	T cells CD4+ -> T cells CD8+	TNBC.old
T cells CD4+	T cells CD8+	MIF	CD74_CXCR4	0.161692	3	MIF_CD74_CXCR4	MIF - (CD74+CXCR4)	MIF	Secreted Signaling	PMID: 29637711; PMID: 24760155	T cells CD4+ -> T cells CD8+ (TNBC.young)	0.00206091	T cells CD4+ -> T cells CD8+	TNBC.young
T cells CD4+	T cells CD4+	MIF	CD74_CXCR4	0.174961	3	MIF_CD74_CXCR4	MIF - (CD74+CXCR4)	MIF	Secreted Signaling	PMID: 29637711; PMID: 24760155	T cells CD4+ -> T cells CD4+ (TNBC.old)	0.00329434	T cells CD4+ -> T cells CD4+	TNBC.old
T cells CD4+	T cells CD4+	MIF	CD74_CXCR4	0.166102	3	MIF_CD74_CXCR4	MIF - (CD74+CXCR4)	MIF	Secreted Signaling	PMID: 29637711; PMID: 24760155	T cells CD4+ -> T cells CD4+ (TNBC.young)	0.00242873	T cells CD4+ -> T cells CD4+	TNBC.young
T cells CD4+	Monocyte	MIF	CD74_CXCR4	0	3	MIF_CD74_CXCR4	MIF - (CD74+CXCR4)	MIF	Secreted Signaling	PMID: 29637711; PMID: 24760155	T cells CD4+ -> Monocyte (TNBC.young)	0.000308411	T cells CD4+ -> Monocyte	TNBC.old
T cells CD4+	Monocyte	MIF	CD74_CXCR4	0.1237	3	MIF_CD74_CXCR4	MIF - (CD74+CXCR4)	MIF	Secreted Signaling	PMID: 29637711; PMID: 24760155	T cells CD4+ -> Monocyte (TNBC.young)	0.000308411	T cells CD4+ -> Monocyte	TNBC.young
T cells CD4+	Macrophage	MIF	CD74_CXCR4	0	3	MIF_CD74_CXCR4	MIF - (CD74+CXCR4)	MIF	Secreted Signaling	PMID: 29637711; PMID: 24760155	T cells CD4+ -> Macrophage (TNBC.young)	0.000486384	T cells CD4+ -> Macrophage	TNBC.old
T cells CD4+	Macrophage	MIF	CD74_CXCR4	0.131087	3	MIF_CD74_CXCR4	MIF - (CD74+CXCR4)	MIF	Secreted Signaling	PMID: 29637711; PMID: 24760155	T cells CD4+ -> Macrophage (TNBC.young)	0.000486384	T cells CD4+ -> Macrophage	TNBC.young
Monocyte	T cells CD8+	MIF	CD74_CXCR4	0.145242	3	MIF_CD74_CXCR4	MIF - (CD74+CXCR4)	MIF	Secreted Signaling	PMID: 29637711; PMID: 24760155	Monocyte -> T cells CD8+ (TNBC.old)	0.00102297	Monocyte -> T cells CD8+	TNBC.old
Monocyte	T cells CD8+	MIF	CD74_CXCR4	0.118577	3	MIF_CD74_CXCR4	MIF - (CD74+CXCR4)	MIF	Secreted Signaling	PMID: 29637711; PMID: 24760155	Monocyte -> T cells CD8+ (TNBC.young)	0.000217491	Monocyte -> T cells CD8+	TNBC.young
Monocyte	T cells CD4+	MIF	CD74_CXCR4	0.145941	3	MIF_CD74_CXCR4	MIF - (CD74+CXCR4)	MIF	Secreted Signaling	PMID: 29637711; PMID: 24760155	Monocyte -> T cells CD4+ (TNBC.old)	0.00105723	Monocyte -> T cells CD4+	TNBC.old
Monocyte	T cells CD4+	MIF	CD74_CXCR4	0.120879	3	MIF_CD74_CXCR4	MIF - (CD74+CXCR4)	MIF	Secreted Signaling	PMID: 29637711; PMID: 24760155	Monocyte -> T cells CD4+ (TNBC.young)	0.000255383	Monocyte -> T cells CD4+	TNBC.young
Monocyte	Monocyte	MIF	CD74_CXCR4	0	3	MIF_CD74_CXCR4	MIF - (CD74+CXCR4)	MIF	Secreted Signaling	PMID: 29637711; PMID: 24760155	Monocyte -> Monocyte (TNBC.young)	3.24349e-05	Monocyte -> Monocyte	TNBC.old
Monocyte	Monocyte	MIF	CD74_CXCR4	0.0967466	3	MIF_CD74_CXCR4	MIF - (CD74+CXCR4)	MIF	Secreted Signaling	PMID: 29637711; PMID: 24760155	Monocyte -> Monocyte (TNBC.young)	3.24349e-05	Monocyte -> Monocyte	TNBC.young
Monocyte	Macrophage	MIF	CD74_CXCR4	0	2	MIF_CD74_CXCR4	MIF - (CD74+CXCR4)	MIF	Secreted Signaling	PMID: 29637711; PMID: 24760155	Monocyte -> Macrophage (TNBC.young)	5.0884e-05	Monocyte -> Macrophage	TNBC.old
Monocyte	Macrophage	MIF	CD74_CXCR4	0.101154	2	MIF_CD74_CXCR4	MIF - (CD74+CXCR4)	MIF	Secreted Signaling	PMID: 29637711; PMID: 24760155	Monocyte -> Macrophage (TNBC.young)	5.0884e-05	Monocyte -> Macrophage	TNBC.young
Macrophage	T cells CD8+	MIF	CD74_CXCR4	0.169237	3	MIF_CD74_CXCR4	MIF - (CD74+CXCR4)	MIF	Secreted Signaling	PMID: 29637711; PMID: 24760155	Macrophage -> T cells CD8+ (TNBC.old)	0.00271525	Macrophage -> T cells CD8+	TNBC.old
Macrophage	T cells CD8+	MIF	CD74_CXCR4	0.13299	3	MIF_CD74_CXCR4	MIF - (CD74+CXCR4)	MIF	Secreted Signaling	PMID: 29637711; PMID: 24760155	Macrophage -> T cells CD8+ (TNBC.young)	0.000542471	Macrophage -> T cells CD8+	TNBC.young
Macrophage	T cells CD4+	MIF	CD74_CXCR4	0.170192	3	MIF_CD74_CXCR4	MIF - (CD74+CXCR4)	MIF	Secreted Signaling	PMID: 29637711; PMID: 24760155	Macrophage -> T cells CD4+ (TNBC.old)	0.00280674	Macrophage -> T cells CD4+	TNBC.old
Macrophage	T cells CD4+	MIF	CD74_CXCR4	0.135925	3	MIF_CD74_CXCR4	MIF - (CD74+CXCR4)	MIF	Secreted Signaling	PMID: 29637711; PMID: 24760155	Macrophage -> T cells CD4+ (TNBC.young)	0.000638096	Macrophage -> T cells CD4+	TNBC.young
Macrophage	Monocyte	MIF	CD74_CXCR4	0	3	MIF_CD74_CXCR4	MIF - (CD74+CXCR4)	MIF	Secreted Signaling	PMID: 29637711; PMID: 24760155	Macrophage -> Monocyte (TNBC.young)	8.1035e-05	Macrophage -> Monocyte	TNBC.old
Macrophage	Monocyte	MIF	CD74_CXCR4	0.10615	3	MIF_CD74_CXCR4	MIF - (CD74+CXCR4)	MIF	Secreted Signaling	PMID: 29637711; PMID: 24760155	Macrophage -> Monocyte (TNBC.young)	8.1035e-05	Macrophage -> Monocyte	TNBC.young
Macrophage	Macrophage	MIF	CD74_CXCR4	0	3	MIF_CD74_CXCR4	MIF - (CD74+CXCR4)	MIF	Secreted Signaling	PMID: 29637711; PMID: 24760155	Macrophage -> Macrophage (TNBC.young)	0.00012745	Macrophage -> Macrophage	TNBC.old
Macrophage	Macrophage	MIF	CD74_CXCR4	0.11151	3	MIF_CD74_CXCR4	MIF - (CD74+CXCR4)	MIF	Secreted Signaling	PMID: 29637711; PMID: 24760155	Macrophage -> Macrophage (TNBC.young)	0.00012745	Macrophage -> Macrophage	TNBC.young
Cancer Basal SC	T cells CD8+	MIF	CD74_CXCR4	0.171521	3	MIF_CD74_CXCR4	MIF - (CD74+CXCR4)	MIF	Secreted Signaling	PMID: 29637711; PMID: 24760155	Cancer Basal SC -> T cells CD8+ (TNBC.old)	0.00293755	Cancer Basal SC -> T cells CD8+	TNBC.old
Cancer Basal SC	T cells CD8+	MIF	CD74_CXCR4	0.151239	3	MIF_CD74_CXCR4	MIF - (CD74+CXCR4)	MIF	Secreted Signaling	PMID: 29637711; PMID: 24760155	Cancer Basal SC -> T cells CD8+ (TNBC.young)	0.00134405	Cancer Basal SC -> T cells CD8+	TNBC.young
Cancer Basal SC	T cells CD4+	MIF	CD74_CXCR4	0.172767	3	MIF_CD74_CXCR4	MIF - (CD74+CXCR4)	MIF	Secreted Signaling	PMID: 29637711; PMID: 24760155	Cancer Basal SC -> T cells CD4+ (TNBC.old)	0.00306365	Cancer Basal SC -> T cells CD4+	TNBC.old
Cancer Basal SC	T cells CD4+	MIF	CD74_CXCR4	0.155414	3	MIF_CD74_CXCR4	MIF - (CD74+CXCR4)	MIF	Secreted Signaling	PMID: 29637711; PMID: 24760155	Cancer Basal SC -> T cells CD4+ (TNBC.young)	0.00160535	Cancer Basal SC -> T cells CD4+	TNBC.young
Cancer Basal SC	Monocyte	MIF	CD74_CXCR4	0.135183	3	MIF_CD74_CXCR4	MIF - (CD74+CXCR4)	MIF	Secreted Signaling	PMID: 29637711; PMID: 24760155	Cancer Basal SC -> Monocyte (TNBC.old)	0.000612862	Cancer Basal SC -> Monocyte	TNBC.old
Cancer Basal SC	Monocyte	MIF	CD74_CXCR4	0.117665	3	MIF_CD74_CXCR4	MIF - (CD74+CXCR4)	MIF	Secreted Signaling	PMID: 29637711; PMID: 24760155	Cancer Basal SC -> Monocyte (TNBC.young)	0.000203732	Cancer Basal SC -> Monocyte	TNBC.young
Cancer Basal SC	Macrophage	MIF	CD74_CXCR4	0	3	MIF_CD74_CXCR4	MIF - (CD74+CXCR4)	MIF	Secreted Signaling	PMID: 29637711; PMID: 24760155	Cancer Basal SC -> Macrophage (TNBC.young)	0.000327762	Cancer Basal SC -> Macrophage	TNBC.old
Cancer Basal SC	Macrophage	MIF	CD74_CXCR4	0.124638	3	MIF_CD74_CXCR4	MIF - (CD74+CXCR4)	MIF	Secreted Signaling	PMID: 29637711; PMID: 24760155	Cancer Basal SC -> Macrophage (TNBC.young)	0.000327762	Cancer Basal SC -> Macrophage	TNBC.young
CAFs myCAF-like	T cells CD8+	MIF	CD74_CXCR4	0.115529	3	MIF_CD74_CXCR4	MIF - (CD74+CXCR4)	MIF	Secreted Signaling	PMID: 29637711; PMID: 24760155	CAFs myCAF-like -> T cells CD8+ (TNBC.old)	0.000174114	CAFs myCAF-like -> T cells CD8+	TNBC.old
CAFs myCAF-like	T cells CD8+	MIF	CD74_CXCR4	0.136142	3	MIF_CD74_CXCR4	MIF - (CD74+CXCR4)	MIF	Secreted Signaling	PMID: 29637711; PMID: 24760155	CAFs myCAF-like -> T cells CD8+ (TNBC.young)	0.000645629	CAFs myCAF-like -> T cells CD8+	TNBC.young
CAFs myCAF-like	T cells CD4+	MIF	CD74_CXCR4	0	3	MIF_CD74_CXCR4	MIF - (CD74+CXCR4)	MIF	Secreted Signaling	PMID: 29637711; PMID: 24760155	CAFs myCAF-like -> T cells CD4+ (TNBC.young)	0.000760712	CAFs myCAF-like -> T cells CD4+	TNBC.old
CAFs myCAF-like	T cells CD4+	MIF	CD74_CXCR4	0.139251	3	MIF_CD74_CXCR4	MIF - (CD74+CXCR4)	MIF	Secreted Signaling	PMID: 29637711; PMID: 24760155	CAFs myCAF-like -> T cells CD4+ (TNBC.young)	0.000760712	CAFs myCAF-like -> T cells CD4+	TNBC.young
CAFs myCAF-like	Monocyte	MIF	CD74_CXCR4	0	3	MIF_CD74_CXCR4	MIF - (CD74+CXCR4)	MIF	Secreted Signaling	PMID: 29637711; PMID: 24760155	CAFs myCAF-like -> Monocyte (TNBC.young)	9.65994e-05	CAFs myCAF-like -> Monocyte	TNBC.old
CAFs myCAF-like	Monocyte	MIF	CD74_CXCR4	0.108167	3	MIF_CD74_CXCR4	MIF - (CD74+CXCR4)	MIF	Secreted Signaling	PMID: 29637711; PMID: 24760155	CAFs myCAF-like -> Monocyte (TNBC.young)	9.65994e-05	CAFs myCAF-like -> Monocyte	TNBC.young
CAFs myCAF-like	Macrophage	MIF	CD74_CXCR4	0	3	MIF_CD74_CXCR4	MIF - (CD74+CXCR4)	MIF	Secreted Signaling	PMID: 29637711; PMID: 24760155	CAFs myCAF-like -> Macrophage (TNBC.young)	0.000152301	CAFs myCAF-like -> Macrophage	TNBC.old
CAFs myCAF-like	Macrophage	MIF	CD74_CXCR4	0.11377	3	MIF_CD74_CXCR4	MIF - (CD74+CXCR4)	MIF	Secreted Signaling	PMID: 29637711; PMID: 24760155	CAFs myCAF-like -> Macrophage (TNBC.young)	0.000152301	CAFs myCAF-like -> Macrophage	TNBC.young
CAFs MSC iCAF-like	T cells CD8+	MIF	CD74_CXCR4	0	3	MIF_CD74_CXCR4	MIF - (CD74+CXCR4)	MIF	Secreted Signaling	PMID: 29637711; PMID: 24760155	CAFs MSC iCAF-like -> T cells CD8+ (TNBC.young)	0.00051783	CAFs MSC iCAF-like -> T cells CD8+	TNBC.old
CAFs MSC iCAF-like	T cells CD8+	MIF	CD74_CXCR4	0.132173	3	MIF_CD74_CXCR4	MIF - (CD74+CXCR4)	MIF	Secreted Signaling	PMID: 29637711; PMID: 24760155	CAFs MSC iCAF-like -> T cells CD8+ (TNBC.young)	0.00051783	CAFs MSC iCAF-like -> T cells CD8+	TNBC.young
CAFs MSC iCAF-like	T cells CD4+	MIF	CD74_CXCR4	0	3	MIF_CD74_CXCR4	MIF - (CD74+CXCR4)	MIF	Secreted Signaling	PMID: 29637711; PMID: 24760155	CAFs MSC iCAF-like -> T cells CD4+ (TNBC.young)	0.000607535	CAFs MSC iCAF-like -> T cells CD4+	TNBC.old
CAFs MSC iCAF-like	T cells CD4+	MIF	CD74_CXCR4	0.135024	3	MIF_CD74_CXCR4	MIF - (CD74+CXCR4)	MIF	Secreted Signaling	PMID: 29637711; PMID: 24760155	CAFs MSC iCAF-like -> T cells CD4+ (TNBC.young)	0.000607535	CAFs MSC iCAF-like -> T cells CD4+	TNBC.young
CAFs MSC iCAF-like	Monocyte	MIF	CD74_CXCR4	0	3	MIF_CD74_CXCR4	MIF - (CD74+CXCR4)	MIF	Secreted Signaling	PMID: 29637711; PMID: 24760155	CAFs MSC iCAF-like -> Monocyte (TNBC.young)	7.71628e-05	CAFs MSC iCAF-like -> Monocyte	TNBC.old
CAFs MSC iCAF-like	Monocyte	MIF	CD74_CXCR4	0.105601	3	MIF_CD74_CXCR4	MIF - (CD74+CXCR4)	MIF	Secreted Signaling	PMID: 29637711; PMID: 24760155	CAFs MSC iCAF-like -> Monocyte (TNBC.young)	7.71628e-05	CAFs MSC iCAF-like -> Monocyte	TNBC.young
CAFs MSC iCAF-like	Macrophage	MIF	CD74_CXCR4	0	3	MIF_CD74_CXCR4	MIF - (CD74+CXCR4)	MIF	Secreted Signaling	PMID: 29637711; PMID: 24760155	CAFs MSC iCAF-like -> Macrophage (TNBC.young)	0.000120906	CAFs MSC iCAF-like -> Macrophage	TNBC.old
CAFs MSC iCAF-like	Macrophage	MIF	CD74_CXCR4	0.110859	3	MIF_CD74_CXCR4	MIF - (CD74+CXCR4)	MIF	Secreted Signaling	PMID: 29637711; PMID: 24760155	CAFs MSC iCAF-like -> Macrophage (TNBC.young)	0.000120906	CAFs MSC iCAF-like -> Macrophage	TNBC.young
T cells CD8+	T cells CD8+	MIF	CD74_CD44	0.162803	3	MIF_CD74_CD44	MIF - (CD74+CD44)	MIF	Secreted Signaling	PMID: 29637711; PMID: 26175090	T cells CD8+ -> T cells CD8+ (TNBC.old)	0.00214977	T cells CD8+ -> T cells CD8+	TNBC.old
T cells CD8+	T cells CD8+	MIF	CD74_CD44	0.146468	3	MIF_CD74_CD44	MIF - (CD74+CD44)	MIF	Secreted Signaling	PMID: 29637711; PMID: 26175090	T cells CD8+ -> T cells CD8+ (TNBC.young)	0.00108363	T cells CD8+ -> T cells CD8+	TNBC.young
T cells CD8+	T cells CD4+	MIF	CD74_CD44	0	3	MIF_CD74_CD44	MIF - (CD74+CD44)	MIF	Secreted Signaling	PMID: 29637711; PMID: 26175090	T cells CD8+ -> T cells CD4+ (TNBC.young)	0.00142924	T cells CD8+ -> T cells CD4+	TNBC.old
T cells CD8+	T cells CD4+	MIF	CD74_CD44	0.152658	3	MIF_CD74_CD44	MIF - (CD74+CD44)	MIF	Secreted Signaling	PMID: 29637711; PMID: 26175090	T cells CD8+ -> T cells CD4+ (TNBC.young)	0.00142924	T cells CD8+ -> T cells CD4+	TNBC.young
T cells CD8+	Monocyte	MIF	CD74_CD44	0.145911	3	MIF_CD74_CD44	MIF - (CD74+CD44)	MIF	Secreted Signaling	PMID: 29637711; PMID: 26175090	T cells CD8+ -> Monocyte (TNBC.old)	0.00105574	T cells CD8+ -> Monocyte	TNBC.old
T cells CD8+	Monocyte	MIF	CD74_CD44	0.120394	3	MIF_CD74_CD44	MIF - (CD74+CD44)	MIF	Secreted Signaling	PMID: 29637711; PMID: 26175090	T cells CD8+ -> Monocyte (TNBC.young)	0.000247015	T cells CD8+ -> Monocyte	TNBC.young
T cells CD8+	Macrophage	MIF	CD74_CD44	0.16798	3	MIF_CD74_CD44	MIF - (CD74+CD44)	MIF	Secreted Signaling	PMID: 29637711; PMID: 26175090	T cells CD8+ -> Macrophage (TNBC.old)	0.00259776	T cells CD8+ -> Macrophage	TNBC.old
T cells CD8+	Macrophage	MIF	CD74_CD44	0.132141	3	MIF_CD74_CD44	MIF - (CD74+CD44)	MIF	Secreted Signaling	PMID: 29637711; PMID: 26175090	T cells CD8+ -> Macrophage (TNBC.young)	0.000516879	T cells CD8+ -> Macrophage	TNBC.young
T cells CD4+	T cells CD8+	MIF	CD74_CD44	0.16734	3	MIF_CD74_CD44	MIF - (CD74+CD44)	MIF	Secreted Signaling	PMID: 29637711; PMID: 26175090	T cells CD4+ -> T cells CD8+ (TNBC.old)	0.0025393	T cells CD4+ -> T cells CD8+	TNBC.old
T cells CD4+	T cells CD8+	MIF	CD74_CD44	0.153884	3	MIF_CD74_CD44	MIF - (CD74+CD44)	MIF	Secreted Signaling	PMID: 29637711; PMID: 26175090	T cells CD4+ -> T cells CD8+ (TNBC.young)	0.00150584	T cells CD4+ -> T cells CD8+	TNBC.young
T cells CD4+	T cells CD4+	MIF	CD74_CD44	0.170104	3	MIF_CD74_CD44	MIF - (CD74+CD44)	MIF	Secreted Signaling	PMID: 29637711; PMID: 26175090	T cells CD4+ -> T cells CD4+ (TNBC.old)	0.0027983	T cells CD4+ -> T cells CD4+	TNBC.old
T cells CD4+	T cells CD4+	MIF	CD74_CD44	0.160726	3	MIF_CD74_CD44	MIF - (CD74+CD44)	MIF	Secreted Signaling	PMID: 29637711; PMID: 26175090	T cells CD4+ -> T cells CD4+ (TNBC.young)	0.00198571	T cells CD4+ -> T cells CD4+	TNBC.young
T cells CD4+	Monocyte	MIF	CD74_CD44	0.149554	3	MIF_CD74_CD44	MIF - (CD74+CD44)	MIF	Secreted Signaling	PMID: 29637711; PMID: 26175090	T cells CD4+ -> Monocyte (TNBC.old)	0.00124756	T cells CD4+ -> Monocyte	TNBC.old
T cells CD4+	Monocyte	MIF	CD74_CD44	0.125371	3	MIF_CD74_CD44	MIF - (CD74+CD44)	MIF	Secreted Signaling	PMID: 29637711; PMID: 26175090	T cells CD4+ -> Monocyte (TNBC.young)	0.000343504	T cells CD4+ -> Monocyte	TNBC.young
T cells CD4+	Macrophage	MIF	CD74_CD44	0.172822	3	MIF_CD74_CD44	MIF - (CD74+CD44)	MIF	Secreted Signaling	PMID: 29637711; PMID: 26175090	T cells CD4+ -> Macrophage (TNBC.old)	0.00306935	T cells CD4+ -> Macrophage	TNBC.old
T cells CD4+	Macrophage	MIF	CD74_CD44	0.138155	3	MIF_CD74_CD44	MIF - (CD74+CD44)	MIF	Secreted Signaling	PMID: 29637711; PMID: 26175090	T cells CD4+ -> Macrophage (TNBC.young)	0.000718579	T cells CD4+ -> Macrophage	TNBC.young
Monocyte	T cells CD8+	MIF	CD74_CD44	0.140596	2	MIF_CD74_CD44	MIF - (CD74+CD44)	MIF	Secreted Signaling	PMID: 29637711; PMID: 26175090	Monocyte -> T cells CD8+ (TNBC.old)	0.000814786	Monocyte -> T cells CD8+	TNBC.old
Monocyte	T cells CD8+	MIF	CD74_CD44	0.114251	3	MIF_CD74_CD44	MIF - (CD74+CD44)	MIF	Secreted Signaling	PMID: 29637711; PMID: 26175090	Monocyte -> T cells CD8+ (TNBC.young)	0.000158039	Monocyte -> T cells CD8+	TNBC.young
Monocyte	T cells CD4+	MIF	CD74_CD44	0	3	MIF_CD74_CD44	MIF - (CD74+CD44)	MIF	Secreted Signaling	PMID: 29637711; PMID: 26175090	Monocyte -> T cells CD4+ (TNBC.young)	0.000208158	Monocyte -> T cells CD4+	TNBC.old
Monocyte	T cells CD4+	MIF	CD74_CD44	0.117963	3	MIF_CD74_CD44	MIF - (CD74+CD44)	MIF	Secreted Signaling	PMID: 29637711; PMID: 26175090	Monocyte -> T cells CD4+ (TNBC.young)	0.000208158	Monocyte -> T cells CD4+	TNBC.young
Monocyte	Monocyte	MIF	CD74_CD44	0.127832	3	MIF_CD74_CD44	MIF - (CD74+CD44)	MIF	Secreted Signaling	PMID: 29637711; PMID: 26175090	Monocyte -> Monocyte (TNBC.old)	0.000400507	Monocyte -> Monocyte	TNBC.old
Monocyte	Monocyte	MIF	CD74_CD44	0.0977845	3	MIF_CD74_CD44	MIF - (CD74+CD44)	MIF	Secreted Signaling	PMID: 29637711; PMID: 26175090	Monocyte -> Monocyte (TNBC.young)	3.61956e-05	Monocyte -> Monocyte	TNBC.young
Monocyte	Macrophage	MIF	CD74_CD44	0.144453	3	MIF_CD74_CD44	MIF - (CD74+CD44)	MIF	Secreted Signaling	PMID: 29637711; PMID: 26175090	Monocyte -> Macrophage (TNBC.old)	0.000985202	Monocyte -> Macrophage	TNBC.old
Monocyte	Macrophage	MIF	CD74_CD44	0.105373	3	MIF_CD74_CD44	MIF - (CD74+CD44)	MIF	Secreted Signaling	PMID: 29637711; PMID: 26175090	Monocyte -> Macrophage (TNBC.young)	7.55982e-05	Monocyte -> Macrophage	TNBC.young
Macrophage	T cells CD8+	MIF	CD74_CD44	0.16297	3	MIF_CD74_CD44	MIF - (CD74+CD44)	MIF	Secreted Signaling	PMID: 29637711; PMID: 26175090	Macrophage -> T cells CD8+ (TNBC.old)	0.00216331	Macrophage -> T cells CD8+	TNBC.old
Macrophage	T cells CD8+	MIF	CD74_CD44	0.127616	3	MIF_CD74_CD44	MIF - (CD74+CD44)	MIF	Secreted Signaling	PMID: 29637711; PMID: 26175090	Macrophage -> T cells CD8+ (TNBC.young)	0.000395237	Macrophage -> T cells CD8+	TNBC.young
Macrophage	T cells CD4+	MIF	CD74_CD44	0.165589	2	MIF_CD74_CD44	MIF - (CD74+CD44)	MIF	Secreted Signaling	PMID: 29637711; PMID: 26175090	Macrophage -> T cells CD4+ (TNBC.old)	0.00238379	Macrophage -> T cells CD4+	TNBC.old
Macrophage	T cells CD4+	MIF	CD74_CD44	0.132275	3	MIF_CD74_CD44	MIF - (CD74+CD44)	MIF	Secreted Signaling	PMID: 29637711; PMID: 26175090	Macrophage -> T cells CD4+ (TNBC.young)	0.000520873	Macrophage -> T cells CD4+	TNBC.young
Macrophage	Monocyte	MIF	CD74_CD44	0.146058	3	MIF_CD74_CD44	MIF - (CD74+CD44)	MIF	Secreted Signaling	PMID: 29637711; PMID: 26175090	Macrophage -> Monocyte (TNBC.old)	0.00106306	Macrophage -> Monocyte	TNBC.old
Macrophage	Monocyte	MIF	CD74_CD44	0.10739	3	MIF_CD74_CD44	MIF - (CD74+CD44)	MIF	Secreted Signaling	PMID: 29637711; PMID: 26175090	Macrophage -> Monocyte (TNBC.young)	9.03461e-05	Macrophage -> Monocyte	TNBC.young
Macrophage	Macrophage	MIF	CD74_CD44	0.168169	3	MIF_CD74_CD44	MIF - (CD74+CD44)	MIF	Secreted Signaling	PMID: 29637711; PMID: 26175090	Macrophage -> Macrophage (TNBC.old)	0.00261525	Macrophage -> Macrophage	TNBC.old
Macrophage	Macrophage	MIF	CD74_CD44	0.116623	3	MIF_CD74_CD44	MIF - (CD74+CD44)	MIF	Secreted Signaling	PMID: 29637711; PMID: 26175090	Macrophage -> Macrophage (TNBC.young)	0.000188841	Macrophage -> Macrophage	TNBC.young
Cancer Basal SC	T cells CD8+	MIF	CD74_CD44	0.165445	3	MIF_CD74_CD44	MIF - (CD74+CD44)	MIF	Secreted Signaling	PMID: 29637711; PMID: 26175090	Cancer Basal SC -> T cells CD8+ (TNBC.old)	0.00237137	Cancer Basal SC -> T cells CD8+	TNBC.old
Cancer Basal SC	T cells CD8+	MIF	CD74_CD44	0.144817	3	MIF_CD74_CD44	MIF - (CD74+CD44)	MIF	Secreted Signaling	PMID: 29637711; PMID: 26175090	Cancer Basal SC -> T cells CD8+ (TNBC.young)	0.00100251	Cancer Basal SC -> T cells CD8+	TNBC.young
Cancer Basal SC	T cells CD4+	MIF	CD74_CD44	0.168264	3	MIF_CD74_CD44	MIF - (CD74+CD44)	MIF	Secreted Signaling	PMID: 29637711; PMID: 26175090	Cancer Basal SC -> T cells CD4+ (TNBC.old)	0.00262406	Cancer Basal SC -> T cells CD4+	TNBC.old
Cancer Basal SC	T cells CD4+	MIF	CD74_CD44	0.150962	3	MIF_CD74_CD44	MIF - (CD74+CD44)	MIF	Secreted Signaling	PMID: 29637711; PMID: 26175090	Cancer Basal SC -> T cells CD4+ (TNBC.young)	0.00132784	Cancer Basal SC -> T cells CD4+	TNBC.young
Cancer Basal SC	Monocyte	MIF	CD74_CD44	0.147758	3	MIF_CD74_CD44	MIF - (CD74+CD44)	MIF	Secreted Signaling	PMID: 29637711; PMID: 26175090	Cancer Basal SC -> Monocyte (TNBC.old)	0.00115018	Cancer Basal SC -> Monocyte	TNBC.old
Cancer Basal SC	Monocyte	MIF	CD74_CD44	0.119073	3	MIF_CD74_CD44	MIF - (CD74+CD44)	MIF	Secreted Signaling	PMID: 29637711; PMID: 26175090	Cancer Basal SC -> Monocyte (TNBC.young)	0.000225278	Cancer Basal SC -> Monocyte	TNBC.young
Cancer Basal SC	Macrophage	MIF	CD74_CD44	0.170545	3	MIF_CD74_CD44	MIF - (CD74+CD44)	MIF	Secreted Signaling	PMID: 29637711; PMID: 26175090	Cancer Basal SC -> Macrophage (TNBC.old)	0.00284113	Cancer Basal SC -> Macrophage	TNBC.old
Cancer Basal SC	Macrophage	MIF	CD74_CD44	0.130647	3	MIF_CD74_CD44	MIF - (CD74+CD44)	MIF	Secreted Signaling	PMID: 29637711; PMID: 26175090	Cancer Basal SC -> Macrophage (TNBC.young)	0.000474052	Cancer Basal SC -> Macrophage	TNBC.young
Cancer Basal SC	Cancer Basal SC	MIF	CD74_CD44	0.151934	3	MIF_CD74_CD44	MIF - (CD74+CD44)	MIF	Secreted Signaling	PMID: 29637711; PMID: 26175090	Cancer Basal SC -> Cancer Basal SC (TNBC.old)	0.00138534	Cancer Basal SC -> Cancer Basal SC	TNBC.old
Cancer Basal SC	Cancer Basal SC	MIF	CD74_CD44	0	3	MIF_CD74_CD44	MIF - (CD74+CD44)	MIF	Secreted Signaling	PMID: 29637711; PMID: 26175090	Cancer Basal SC -> Cancer Basal SC (TNBC.old)	0.00138534	Cancer Basal SC -> Cancer Basal SC	TNBC.young
Cancer Basal SC	CAFs MSC iCAF-like	MIF	CD74_CD44	0.112485	3	MIF_CD74_CD44	MIF - (CD74+CD44)	MIF	Secreted Signaling	PMID: 29637711; PMID: 26175090	Cancer Basal SC -> CAFs MSC iCAF-like (TNBC.old)	0.000137746	Cancer Basal SC -> CAFs MSC iCAF-like	TNBC.old
Cancer Basal SC	CAFs MSC iCAF-like	MIF	CD74_CD44	0	3	MIF_CD74_CD44	MIF - (CD74+CD44)	MIF	Secreted Signaling	PMID: 29637711; PMID: 26175090	Cancer Basal SC -> CAFs MSC iCAF-like (TNBC.old)	0.000137746	Cancer Basal SC -> CAFs MSC iCAF-like	TNBC.young
CAFs myCAF-like	T cells CD8+	MIF	CD74_CD44	0	3	MIF_CD74_CD44	MIF - (CD74+CD44)	MIF	Secreted Signaling	PMID: 29637711; PMID: 26175090	CAFs myCAF-like -> T cells CD8+ (TNBC.young)	0.000471602	CAFs myCAF-like -> T cells CD8+	TNBC.old
CAFs myCAF-like	T cells CD8+	MIF	CD74_CD44	0.130559	3	MIF_CD74_CD44	MIF - (CD74+CD44)	MIF	Secreted Signaling	PMID: 29637711; PMID: 26175090	CAFs myCAF-like -> T cells CD8+ (TNBC.young)	0.000471602	CAFs myCAF-like -> T cells CD8+	TNBC.young
CAFs myCAF-like	T cells CD4+	MIF	CD74_CD44	0	3	MIF_CD74_CD44	MIF - (CD74+CD44)	MIF	Secreted Signaling	PMID: 29637711; PMID: 26175090	CAFs myCAF-like -> T cells CD4+ (TNBC.young)	0.00062185	CAFs myCAF-like -> T cells CD4+	TNBC.old
CAFs myCAF-like	T cells CD4+	MIF	CD74_CD44	0.13545	3	MIF_CD74_CD44	MIF - (CD74+CD44)	MIF	Secreted Signaling	PMID: 29637711; PMID: 26175090	CAFs myCAF-like -> T cells CD4+ (TNBC.young)	0.00062185	CAFs myCAF-like -> T cells CD4+	TNBC.young
CAFs myCAF-like	Monocyte	MIF	CD74_CD44	0.104237	3	MIF_CD74_CD44	MIF - (CD74+CD44)	MIF	Secreted Signaling	PMID: 29637711; PMID: 26175090	CAFs myCAF-like -> Monocyte (TNBC.old)	6.81671e-05	CAFs myCAF-like -> Monocyte	TNBC.old
CAFs myCAF-like	Monocyte	MIF	CD74_CD44	0.109444	3	MIF_CD74_CD44	MIF - (CD74+CD44)	MIF	Secreted Signaling	PMID: 29637711; PMID: 26175090	CAFs myCAF-like -> Monocyte (TNBC.young)	0.000107602	CAFs myCAF-like -> Monocyte	TNBC.young
CAFs myCAF-like	Macrophage	MIF	CD74_CD44	0	3	MIF_CD74_CD44	MIF - (CD74+CD44)	MIF	Secreted Signaling	PMID: 29637711; PMID: 26175090	CAFs myCAF-like -> Macrophage (TNBC.young)	0.000225075	CAFs myCAF-like -> Macrophage	TNBC.old
CAFs myCAF-like	Macrophage	MIF	CD74_CD44	0.119061	3	MIF_CD74_CD44	MIF - (CD74+CD44)	MIF	Secreted Signaling	PMID: 29637711; PMID: 26175090	CAFs myCAF-like -> Macrophage (TNBC.young)	0.000225075	CAFs myCAF-like -> Macrophage	TNBC.young
CAFs MSC iCAF-like	T cells CD8+	MIF	CD74_CD44	0	3	MIF_CD74_CD44	MIF - (CD74+CD44)	MIF	Secreted Signaling	PMID: 29637711; PMID: 26175090	CAFs MSC iCAF-like -> T cells CD8+ (TNBC.young)	0.000375795	CAFs MSC iCAF-like -> T cells CD8+	TNBC.old
CAFs MSC iCAF-like	T cells CD8+	MIF	CD74_CD44	0.126799	3	MIF_CD74_CD44	MIF - (CD74+CD44)	MIF	Secreted Signaling	PMID: 29637711; PMID: 26175090	CAFs MSC iCAF-like -> T cells CD8+ (TNBC.young)	0.000375795	CAFs MSC iCAF-like -> T cells CD8+	TNBC.young
CAFs MSC iCAF-like	T cells CD4+	MIF	CD74_CD44	0	3	MIF_CD74_CD44	MIF - (CD74+CD44)	MIF	Secreted Signaling	PMID: 29637711; PMID: 26175090	CAFs MSC iCAF-like -> T cells CD4+ (TNBC.young)	0.000494838	CAFs MSC iCAF-like -> T cells CD4+	TNBC.old
CAFs MSC iCAF-like	T cells CD4+	MIF	CD74_CD44	0.131384	3	MIF_CD74_CD44	MIF - (CD74+CD44)	MIF	Secreted Signaling	PMID: 29637711; PMID: 26175090	CAFs MSC iCAF-like -> T cells CD4+ (TNBC.young)	0.000494838	CAFs MSC iCAF-like -> T cells CD4+	TNBC.young
CAFs MSC iCAF-like	Monocyte	MIF	CD74_CD44	0	3	MIF_CD74_CD44	MIF - (CD74+CD44)	MIF	Secreted Signaling	PMID: 29637711; PMID: 26175090	CAFs MSC iCAF-like -> Monocyte (TNBC.young)	8.61487e-05	CAFs MSC iCAF-like -> Monocyte	TNBC.old
CAFs MSC iCAF-like	Monocyte	MIF	CD74_CD44	0.106844	3	MIF_CD74_CD44	MIF - (CD74+CD44)	MIF	Secreted Signaling	PMID: 29637711; PMID: 26175090	CAFs MSC iCAF-like -> Monocyte (TNBC.young)	8.61487e-05	CAFs MSC iCAF-like -> Monocyte	TNBC.young
CAFs MSC iCAF-like	Macrophage	MIF	CD74_CD44	0	3	MIF_CD74_CD44	MIF - (CD74+CD44)	MIF	Secreted Signaling	PMID: 29637711; PMID: 26175090	CAFs MSC iCAF-like -> Macrophage (TNBC.young)	0.000179864	CAFs MSC iCAF-like -> Macrophage	TNBC.old
CAFs MSC iCAF-like	Macrophage	MIF	CD74_CD44	0.115965	3	MIF_CD74_CD44	MIF - (CD74+CD44)	MIF	Secreted Signaling	PMID: 29637711; PMID: 26175090	CAFs MSC iCAF-like -> Macrophage (TNBC.young)	0.000179864	CAFs MSC iCAF-like -> Macrophage	TNBC.young
Monocyte	CAFs myCAF-like	OSM	OSMR_IL6ST	0.0777127	3	OSM_OSMR_IL6ST	OSM - (OSMR+IL6ST)	OSM	Secreted Signaling	KEGG: hsa04060	Monocyte -> CAFs myCAF-like (TNBC.old)	2.57953e-06	Monocyte -> CAFs myCAF-like	TNBC.old
Monocyte	CAFs myCAF-like	OSM	OSMR_IL6ST	0	3	OSM_OSMR_IL6ST	OSM - (OSMR+IL6ST)	OSM	Secreted Signaling	KEGG: hsa04060	Monocyte -> CAFs myCAF-like (TNBC.old)	2.57953e-06	Monocyte -> CAFs myCAF-like	TNBC.young
Monocyte	CAFs MSC iCAF-like	OSM	OSMR_IL6ST	0.0787132	3	OSM_OSMR_IL6ST	OSM - (OSMR+IL6ST)	OSM	Secreted Signaling	KEGG: hsa04060	Monocyte -> CAFs MSC iCAF-like (TNBC.old)	3.03787e-06	Monocyte -> CAFs MSC iCAF-like	TNBC.old
Monocyte	CAFs MSC iCAF-like	OSM	OSMR_IL6ST	0	3	OSM_OSMR_IL6ST	OSM - (OSMR+IL6ST)	OSM	Secreted Signaling	KEGG: hsa04060	Monocyte -> CAFs MSC iCAF-like (TNBC.old)	3.03787e-06	Monocyte -> CAFs MSC iCAF-like	TNBC.young
Macrophage	CAFs myCAF-like	OSM	OSMR_IL6ST	0.0793174	3	OSM_OSMR_IL6ST	OSM - (OSMR+IL6ST)	OSM	Secreted Signaling	KEGG: hsa04060	Macrophage -> CAFs myCAF-like (TNBC.old)	3.34656e-06	Macrophage -> CAFs myCAF-like	TNBC.old
Macrophage	CAFs myCAF-like	OSM	OSMR_IL6ST	0	3	OSM_OSMR_IL6ST	OSM - (OSMR+IL6ST)	OSM	Secreted Signaling	KEGG: hsa04060	Macrophage -> CAFs myCAF-like (TNBC.old)	3.34656e-06	Macrophage -> CAFs myCAF-like	TNBC.young
Macrophage	CAFs MSC iCAF-like	OSM	OSMR_IL6ST	0.0803625	3	OSM_OSMR_IL6ST	OSM - (OSMR+IL6ST)	OSM	Secreted Signaling	KEGG: hsa04060	Macrophage -> CAFs MSC iCAF-like (TNBC.old)	3.94279e-06	Macrophage -> CAFs MSC iCAF-like	TNBC.old
Macrophage	CAFs MSC iCAF-like	OSM	OSMR_IL6ST	0	3	OSM_OSMR_IL6ST	OSM - (OSMR+IL6ST)	OSM	Secreted Signaling	KEGG: hsa04060	Macrophage -> CAFs MSC iCAF-like (TNBC.old)	3.94279e-06	Macrophage -> CAFs MSC iCAF-like	TNBC.young
Monocyte	Monocyte	IL10	IL10RA_IL10RB	0.0867207	3	IL10_IL10RA_IL10RB	IL10 - (IL10RA+IL10RB)	IL10	Secreted Signaling	KEGG: hsa04060	Monocyte -> Monocyte (TNBC.old)	9.81817e-06	Monocyte -> Monocyte	TNBC.old
Monocyte	Monocyte	IL10	IL10RA_IL10RB	0	3	IL10_IL10RA_IL10RB	IL10 - (IL10RA+IL10RB)	IL10	Secreted Signaling	KEGG: hsa04060	Monocyte -> Monocyte (TNBC.old)	9.81817e-06	Monocyte -> Monocyte	TNBC.young
Monocyte	Macrophage	IL10	IL10RA_IL10RB	0.0958193	3	IL10_IL10RA_IL10RB	IL10 - (IL10RA+IL10RB)	IL10	Secreted Signaling	KEGG: hsa04060	Monocyte -> Macrophage (TNBC.old)	2.93472e-05	Monocyte -> Macrophage	TNBC.old
Monocyte	Macrophage	IL10	IL10RA_IL10RB	0	3	IL10_IL10RA_IL10RB	IL10 - (IL10RA+IL10RB)	IL10	Secreted Signaling	KEGG: hsa04060	Monocyte -> Macrophage (TNBC.old)	2.93472e-05	Monocyte -> Macrophage	TNBC.young
Macrophage	Monocyte	IL10	IL10RA_IL10RB	0.0930544	3	IL10_IL10RA_IL10RB	IL10 - (IL10RA+IL10RB)	IL10	Secreted Signaling	KEGG: hsa04060	Macrophage -> Monocyte (TNBC.old)	2.15228e-05	Macrophage -> Monocyte	TNBC.old
Macrophage	Monocyte	IL10	IL10RA_IL10RB	0	3	IL10_IL10RA_IL10RB	IL10 - (IL10RA+IL10RB)	IL10	Secreted Signaling	KEGG: hsa04060	Macrophage -> Monocyte (TNBC.old)	2.15228e-05	Macrophage -> Monocyte	TNBC.young
Macrophage	Macrophage	IL10	IL10RA_IL10RB	0.103612	3	IL10_IL10RA_IL10RB	IL10 - (IL10RA+IL10RB)	IL10	Secreted Signaling	KEGG: hsa04060	Macrophage -> Macrophage (TNBC.old)	6.43374e-05	Macrophage -> Macrophage	TNBC.old
Macrophage	Macrophage	IL10	IL10RA_IL10RB	0	3	IL10_IL10RA_IL10RB	IL10 - (IL10RA+IL10RB)	IL10	Secreted Signaling	KEGG: hsa04060	Macrophage -> Macrophage (TNBC.old)	6.43374e-05	Macrophage -> Macrophage	TNBC.young
CAFs MSC iCAF-like	Monocyte	IL34	CSF1R	0.0762122	3	IL34_CSF1R	IL34 - CSF1R	CSF	Secreted Signaling	KEGG: hsa04060	CAFs MSC iCAF-like -> Monocyte (TNBC.old)	2.00221e-06	CAFs MSC iCAF-like -> Monocyte	TNBC.old
CAFs MSC iCAF-like	Monocyte	IL34	CSF1R	0	3	IL34_CSF1R	IL34 - CSF1R	CSF	Secreted Signaling	KEGG: hsa04060	CAFs MSC iCAF-like -> Monocyte (TNBC.old)	2.00221e-06	CAFs MSC iCAF-like -> Monocyte	TNBC.young
CAFs MSC iCAF-like	Macrophage	IL34	CSF1R	0.085301	3	IL34_CSF1R	IL34 - CSF1R	CSF	Secreted Signaling	KEGG: hsa04060	CAFs MSC iCAF-like -> Macrophage (TNBC.old)	8.10371e-06	CAFs MSC iCAF-like -> Macrophage	TNBC.old
CAFs MSC iCAF-like	Macrophage	IL34	CSF1R	0	3	IL34_CSF1R	IL34 - CSF1R	CSF	Secreted Signaling	KEGG: hsa04060	CAFs MSC iCAF-like -> Macrophage (TNBC.old)	8.10371e-06	CAFs MSC iCAF-like -> Macrophage	TNBC.young
CAFs myCAF-like	Monocyte	CSF1	CSF1R	0.0818763	3	CSF1_CSF1R	CSF1 - CSF1R	CSF	Secreted Signaling	KEGG: hsa04060	CAFs myCAF-like -> Monocyte (TNBC.old)	4.96273e-06	CAFs myCAF-like -> Monocyte	TNBC.old
CAFs myCAF-like	Monocyte	CSF1	CSF1R	0	3	CSF1_CSF1R	CSF1 - CSF1R	CSF	Secreted Signaling	KEGG: hsa04060	CAFs myCAF-like -> Monocyte (TNBC.old)	4.96273e-06	CAFs myCAF-like -> Monocyte	TNBC.young
CAFs myCAF-like	Macrophage	CSF1	CSF1R	0.092439	3	CSF1_CSF1R	CSF1 - CSF1R	CSF	Secreted Signaling	KEGG: hsa04060	CAFs myCAF-like -> Macrophage (TNBC.old)	2.00366e-05	CAFs myCAF-like -> Macrophage	TNBC.old
CAFs myCAF-like	Macrophage	CSF1	CSF1R	0	3	CSF1_CSF1R	CSF1 - CSF1R	CSF	Secreted Signaling	KEGG: hsa04060	CAFs myCAF-like -> Macrophage (TNBC.old)	2.00366e-05	CAFs myCAF-like -> Macrophage	TNBC.young
CAFs MSC iCAF-like	Monocyte	CSF1	CSF1R	0.0792554	3	CSF1_CSF1R	CSF1 - CSF1R	CSF	Secreted Signaling	KEGG: hsa04060	CAFs MSC iCAF-like -> Monocyte (TNBC.old)	3.31373e-06	CAFs MSC iCAF-like -> Monocyte	TNBC.old
CAFs MSC iCAF-like	Monocyte	CSF1	CSF1R	0	3	CSF1_CSF1R	CSF1 - CSF1R	CSF	Secreted Signaling	KEGG: hsa04060	CAFs MSC iCAF-like -> Monocyte (TNBC.old)	3.31373e-06	CAFs MSC iCAF-like -> Monocyte	TNBC.young
CAFs MSC iCAF-like	Macrophage	CSF1	CSF1R	0.0891226	3	CSF1_CSF1R	CSF1 - CSF1R	CSF	Secreted Signaling	KEGG: hsa04060	CAFs MSC iCAF-like -> Macrophage (TNBC.old)	1.33968e-05	CAFs MSC iCAF-like -> Macrophage	TNBC.old
CAFs MSC iCAF-like	Macrophage	CSF1	CSF1R	0	3	CSF1_CSF1R	CSF1 - CSF1R	CSF	Secreted Signaling	KEGG: hsa04060	CAFs MSC iCAF-like -> Macrophage (TNBC.old)	1.33968e-05	CAFs MSC iCAF-like -> Macrophage	TNBC.young
T cells CD8+	Monocyte	IL16	CD4	0	3	IL16_CD4	IL16 - CD4	IL16	Secreted Signaling	KEGG: hsa04060	T cells CD8+ -> Monocyte (TNBC.young)	6.62521e-06	T cells CD8+ -> Monocyte	TNBC.old
T cells CD8+	Monocyte	IL16	CD4	0.0838601	3	IL16_CD4	IL16 - CD4	IL16	Secreted Signaling	KEGG: hsa04060	T cells CD8+ -> Monocyte (TNBC.young)	6.62521e-06	T cells CD8+ -> Monocyte	TNBC.young
T cells CD8+	Macrophage	IL16	CD4	0	3	IL16_CD4	IL16 - CD4	IL16	Secreted Signaling	KEGG: hsa04060	T cells CD8+ -> Macrophage (TNBC.young)	1.60073e-05	T cells CD8+ -> Macrophage	TNBC.old
T cells CD8+	Macrophage	IL16	CD4	0.0905595	3	IL16_CD4	IL16 - CD4	IL16	Secreted Signaling	KEGG: hsa04060	T cells CD8+ -> Macrophage (TNBC.young)	1.60073e-05	T cells CD8+ -> Macrophage	TNBC.young
T cells CD4+	Monocyte	IL16	CD4	0	3	IL16_CD4	IL16 - CD4	IL16	Secreted Signaling	KEGG: hsa04060	T cells CD4+ -> Monocyte (TNBC.young)	9.31668e-06	T cells CD4+ -> Monocyte	TNBC.old
T cells CD4+	Monocyte	IL16	CD4	0.0863282	3	IL16_CD4	IL16 - CD4	IL16	Secreted Signaling	KEGG: hsa04060	T cells CD4+ -> Monocyte (TNBC.young)	9.31668e-06	T cells CD4+ -> Monocyte	TNBC.young
T cells CD4+	Macrophage	IL16	CD4	0	3	IL16_CD4	IL16 - CD4	IL16	Secreted Signaling	KEGG: hsa04060	T cells CD4+ -> Macrophage (TNBC.young)	2.25103e-05	T cells CD4+ -> Macrophage	TNBC.old
T cells CD4+	Macrophage	IL16	CD4	0.0934445	3	IL16_CD4	IL16 - CD4	IL16	Secreted Signaling	KEGG: hsa04060	T cells CD4+ -> Macrophage (TNBC.young)	2.25103e-05	T cells CD4+ -> Macrophage	TNBC.young
T cells CD8+	Monocyte	IFNG	IFNGR1_IFNGR2	0.113728	3	IFNG_IFNGR1_IFNGR2	IFNG - (IFNGR1+IFNGR2)	IFN-II	Secreted Signaling	KEGG: hsa04060	T cells CD8+ -> Monocyte (TNBC.old)	0.000151802	T cells CD8+ -> Monocyte	TNBC.old
T cells CD8+	Monocyte	IFNG	IFNGR1_IFNGR2	0	3	IFNG_IFNGR1_IFNGR2	IFNG - (IFNGR1+IFNGR2)	IFN-II	Secreted Signaling	KEGG: hsa04060	T cells CD8+ -> Monocyte (TNBC.old)	0.000151802	T cells CD8+ -> Monocyte	TNBC.young
T cells CD8+	Macrophage	IFNG	IFNGR1_IFNGR2	0.127402	3	IFNG_IFNGR1_IFNGR2	IFNG - (IFNGR1+IFNGR2)	IFN-II	Secreted Signaling	KEGG: hsa04060	T cells CD8+ -> Macrophage (TNBC.old)	0.000390073	T cells CD8+ -> Macrophage	TNBC.old
T cells CD8+	Macrophage	IFNG	IFNGR1_IFNGR2	0	3	IFNG_IFNGR1_IFNGR2	IFNG - (IFNGR1+IFNGR2)	IFN-II	Secreted Signaling	KEGG: hsa04060	T cells CD8+ -> Macrophage (TNBC.old)	0.000390073	T cells CD8+ -> Macrophage	TNBC.young
T cells CD8+	Cancer Basal SC	IFNG	IFNGR1_IFNGR2	0.100713	3	IFNG_IFNGR1_IFNGR2	IFNG - (IFNGR1+IFNGR2)	IFN-II	Secreted Signaling	KEGG: hsa04060	T cells CD8+ -> Cancer Basal SC (TNBC.old)	4.87296e-05	T cells CD8+ -> Cancer Basal SC	TNBC.old
T cells CD8+	Cancer Basal SC	IFNG	IFNGR1_IFNGR2	0	3	IFNG_IFNGR1_IFNGR2	IFNG - (IFNGR1+IFNGR2)	IFN-II	Secreted Signaling	KEGG: hsa04060	T cells CD8+ -> Cancer Basal SC (TNBC.old)	4.87296e-05	T cells CD8+ -> Cancer Basal SC	TNBC.young
T cells CD8+	CAFs myCAF-like	IFNG	IFNGR1_IFNGR2	0.0847616	3	IFNG_IFNGR1_IFNGR2	IFNG - (IFNGR1+IFNGR2)	IFN-II	Secreted Signaling	KEGG: hsa04060	T cells CD8+ -> CAFs myCAF-like (TNBC.old)	7.52113e-06	T cells CD8+ -> CAFs myCAF-like	TNBC.old
T cells CD8+	CAFs myCAF-like	IFNG	IFNGR1_IFNGR2	0	3	IFNG_IFNGR1_IFNGR2	IFNG - (IFNGR1+IFNGR2)	IFN-II	Secreted Signaling	KEGG: hsa04060	T cells CD8+ -> CAFs myCAF-like (TNBC.old)	7.52113e-06	T cells CD8+ -> CAFs myCAF-like	TNBC.young
T cells CD8+	CAFs MSC iCAF-like	IFNG	IFNGR1_IFNGR2	0.0884001	3	IFNG_IFNGR1_IFNGR2	IFNG - (IFNGR1+IFNGR2)	IFN-II	Secreted Signaling	KEGG: hsa04060	T cells CD8+ -> CAFs MSC iCAF-like (TNBC.old)	1.22228e-05	T cells CD8+ -> CAFs MSC iCAF-like	TNBC.old
T cells CD8+	CAFs MSC iCAF-like	IFNG	IFNGR1_IFNGR2	0	3	IFNG_IFNGR1_IFNGR2	IFNG - (IFNGR1+IFNGR2)	IFN-II	Secreted Signaling	KEGG: hsa04060	T cells CD8+ -> CAFs MSC iCAF-like (TNBC.old)	1.22228e-05	T cells CD8+ -> CAFs MSC iCAF-like	TNBC.young
T cells CD8+	CAFs myCAF-like	FASLG	FAS	0.0783828	3	FASL_FAS	FASL - FAS	FASLG	Secreted Signaling	KEGG: hsa04060	T cells CD8+ -> CAFs myCAF-like (TNBC.old)	2.87949e-06	T cells CD8+ -> CAFs myCAF-like	TNBC.old
T cells CD8+	CAFs myCAF-like	FASLG	FAS	0	3	FASL_FAS	FASL - FAS	FASLG	Secreted Signaling	KEGG: hsa04060	T cells CD8+ -> CAFs myCAF-like (TNBC.old)	2.87949e-06	T cells CD8+ -> CAFs myCAF-like	TNBC.young
T cells CD8+	CAFs MSC iCAF-like	FASLG	FAS	0.0785342	3	FASL_FAS	FASL - FAS	FASLG	Secreted Signaling	KEGG: hsa04060	T cells CD8+ -> CAFs MSC iCAF-like (TNBC.old)	2.95118e-06	T cells CD8+ -> CAFs MSC iCAF-like	TNBC.old
T cells CD8+	CAFs MSC iCAF-like	FASLG	FAS	0	3	FASL_FAS	FASL - FAS	FASLG	Secreted Signaling	KEGG: hsa04060	T cells CD8+ -> CAFs MSC iCAF-like (TNBC.old)	2.95118e-06	T cells CD8+ -> CAFs MSC iCAF-like	TNBC.young
Macrophage	T cells CD8+	SPP1	CD44	0	3	SPP1_CD44	SPP1 - CD44	SPP1	Secreted Signaling	PMID: 21907263	Macrophage -> T cells CD8+ (TNBC.young)	0.000180001	Macrophage -> T cells CD8+	TNBC.old
Macrophage	T cells CD8+	SPP1	CD44	0.115975	3	SPP1_CD44	SPP1 - CD44	SPP1	Secreted Signaling	PMID: 21907263	Macrophage -> T cells CD8+ (TNBC.young)	0.000180001	Macrophage -> T cells CD8+	TNBC.young
Macrophage	T cells CD4+	SPP1	CD44	0	3	SPP1_CD44	SPP1 - CD44	SPP1	Secreted Signaling	PMID: 21907263	Macrophage -> T cells CD4+ (TNBC.young)	0.000268991	Macrophage -> T cells CD4+	TNBC.old
Macrophage	T cells CD4+	SPP1	CD44	0.121642	3	SPP1_CD44	SPP1 - CD44	SPP1	Secreted Signaling	PMID: 21907263	Macrophage -> T cells CD4+ (TNBC.young)	0.000268991	Macrophage -> T cells CD4+	TNBC.young
Macrophage	Monocyte	SPP1	CD44	0	3	SPP1_CD44	SPP1 - CD44	SPP1	Secreted Signaling	PMID: 21907263	Macrophage -> Monocyte (TNBC.young)	3.87297e-05	Macrophage -> Monocyte	TNBC.old
Macrophage	Monocyte	SPP1	CD44	0.0984358	3	SPP1_CD44	SPP1 - CD44	SPP1	Secreted Signaling	PMID: 21907263	Macrophage -> Monocyte (TNBC.young)	3.87297e-05	Macrophage -> Monocyte	TNBC.young
Macrophage	Macrophage	SPP1	CD44	0	3	SPP1_CD44	SPP1 - CD44	SPP1	Secreted Signaling	PMID: 21907263	Macrophage -> Macrophage (TNBC.young)	6.58133e-05	Macrophage -> Macrophage	TNBC.old
Macrophage	Macrophage	SPP1	CD44	0.103856	3	SPP1_CD44	SPP1 - CD44	SPP1	Secreted Signaling	PMID: 21907263	Macrophage -> Macrophage (TNBC.young)	6.58133e-05	Macrophage -> Macrophage	TNBC.young
Macrophage	Cancer Basal SC	SPP1	CD44	0	3	SPP1_CD44	SPP1 - CD44	SPP1	Secreted Signaling	PMID: 21907263	Macrophage -> Cancer Basal SC (TNBC.young)	2.07393e-05	Macrophage -> Cancer Basal SC	TNBC.old
Macrophage	Cancer Basal SC	SPP1	CD44	0.0927345	3	SPP1_CD44	SPP1 - CD44	SPP1	Secreted Signaling	PMID: 21907263	Macrophage -> Cancer Basal SC (TNBC.young)	2.07393e-05	Macrophage -> Cancer Basal SC	TNBC.young
Macrophage	CAFs myCAF-like	SPP1	CD44	0	3	SPP1_CD44	SPP1 - CD44	SPP1	Secreted Signaling	PMID: 21907263	Macrophage -> CAFs myCAF-like (TNBC.young)	2.16296e-05	Macrophage -> CAFs myCAF-like	TNBC.old
Macrophage	CAFs myCAF-like	SPP1	CD44	0.0930973	3	SPP1_CD44	SPP1 - CD44	SPP1	Secreted Signaling	PMID: 21907263	Macrophage -> CAFs myCAF-like (TNBC.young)	2.16296e-05	Macrophage -> CAFs myCAF-like	TNBC.young
Macrophage	CAFs MSC iCAF-like	SPP1	CD44	0	3	SPP1_CD44	SPP1 - CD44	SPP1	Secreted Signaling	PMID: 21907263	Macrophage -> CAFs MSC iCAF-like (TNBC.young)	2.84579e-05	Macrophage -> CAFs MSC iCAF-like	TNBC.old
Macrophage	CAFs MSC iCAF-like	SPP1	CD44	0.0955376	3	SPP1_CD44	SPP1 - CD44	SPP1	Secreted Signaling	PMID: 21907263	Macrophage -> CAFs MSC iCAF-like (TNBC.young)	2.84579e-05	Macrophage -> CAFs MSC iCAF-like	TNBC.young
Macrophage	T cells CD8+	SPP1	ITGA4_ITGB1	0	3	SPP1_ITGA4_ITGB1	SPP1 - (ITGA4+ITGB1)	SPP1	Secreted Signaling	PMID: 21907263	Macrophage -> T cells CD8+ (TNBC.young)	6.31032e-05	Macrophage -> T cells CD8+	TNBC.old
Macrophage	T cells CD8+	SPP1	ITGA4_ITGB1	0.103405	3	SPP1_ITGA4_ITGB1	SPP1 - (ITGA4+ITGB1)	SPP1	Secreted Signaling	PMID: 21907263	Macrophage -> T cells CD8+ (TNBC.young)	6.31032e-05	Macrophage -> T cells CD8+	TNBC.young
T cells CD8+	CAFs myCAF-like	NAMPT	ITGA5_ITGB1	0.0873041	3	NAMPT_ITGA5_ITGB1	NAMPT - (ITGA5+ITGB1)	VISFATIN	Secreted Signaling	PMID: 28490838	T cells CD8+ -> CAFs myCAF-like (TNBC.old)	1.06046e-05	T cells CD8+ -> CAFs myCAF-like	TNBC.old
T cells CD8+	CAFs myCAF-like	NAMPT	ITGA5_ITGB1	0	3	NAMPT_ITGA5_ITGB1	NAMPT - (ITGA5+ITGB1)	VISFATIN	Secreted Signaling	PMID: 28490838	T cells CD8+ -> CAFs myCAF-like (TNBC.old)	1.06046e-05	T cells CD8+ -> CAFs myCAF-like	TNBC.young
Monocyte	CAFs myCAF-like	NAMPT	ITGA5_ITGB1	0.0949535	3	NAMPT_ITGA5_ITGB1	NAMPT - (ITGA5+ITGB1)	VISFATIN	Secreted Signaling	PMID: 28490838	Monocyte -> CAFs myCAF-like (TNBC.old)	2.66833e-05	Monocyte -> CAFs myCAF-like	TNBC.old
Monocyte	CAFs myCAF-like	NAMPT	ITGA5_ITGB1	0	3	NAMPT_ITGA5_ITGB1	NAMPT - (ITGA5+ITGB1)	VISFATIN	Secreted Signaling	PMID: 28490838	Monocyte -> CAFs myCAF-like (TNBC.old)	2.66833e-05	Monocyte -> CAFs myCAF-like	TNBC.young
Macrophage	CAFs myCAF-like	NAMPT	ITGA5_ITGB1	0.102458	3	NAMPT_ITGA5_ITGB1	NAMPT - (ITGA5+ITGB1)	VISFATIN	Secreted Signaling	PMID: 28490838	Macrophage -> CAFs myCAF-like (TNBC.old)	5.77066e-05	Macrophage -> CAFs myCAF-like	TNBC.old
Macrophage	CAFs myCAF-like	NAMPT	ITGA5_ITGB1	0	3	NAMPT_ITGA5_ITGB1	NAMPT - (ITGA5+ITGB1)	VISFATIN	Secreted Signaling	PMID: 28490838	Macrophage -> CAFs myCAF-like (TNBC.old)	5.77066e-05	Macrophage -> CAFs myCAF-like	TNBC.young
Cancer Basal SC	CAFs myCAF-like	NAMPT	ITGA5_ITGB1	0.0901721	3	NAMPT_ITGA5_ITGB1	NAMPT - (ITGA5+ITGB1)	VISFATIN	Secreted Signaling	PMID: 28490838	Cancer Basal SC -> CAFs myCAF-like (TNBC.old)	1.52657e-05	Cancer Basal SC -> CAFs myCAF-like	TNBC.old
Cancer Basal SC	CAFs myCAF-like	NAMPT	ITGA5_ITGB1	0	3	NAMPT_ITGA5_ITGB1	NAMPT - (ITGA5+ITGB1)	VISFATIN	Secreted Signaling	PMID: 28490838	Cancer Basal SC -> CAFs myCAF-like (TNBC.old)	1.52657e-05	Cancer Basal SC -> CAFs myCAF-like	TNBC.young
CAFs myCAF-like	CAFs myCAF-like	NAMPT	ITGA5_ITGB1	0.0697583	3	NAMPT_ITGA5_ITGB1	NAMPT - (ITGA5+ITGB1)	VISFATIN	Secreted Signaling	PMID: 28490838	CAFs myCAF-like -> CAFs myCAF-like (TNBC.old)	5.94703e-07	CAFs myCAF-like -> CAFs myCAF-like	TNBC.old
CAFs myCAF-like	CAFs myCAF-like	NAMPT	ITGA5_ITGB1	0	3	NAMPT_ITGA5_ITGB1	NAMPT - (ITGA5+ITGB1)	VISFATIN	Secreted Signaling	PMID: 28490838	CAFs myCAF-like -> CAFs myCAF-like (TNBC.old)	5.94703e-07	CAFs myCAF-like -> CAFs myCAF-like	TNBC.young
CAFs MSC iCAF-like	CAFs myCAF-like	NAMPT	ITGA5_ITGB1	0.0758165	3	NAMPT_ITGA5_ITGB1	NAMPT - (ITGA5+ITGB1)	VISFATIN	Secreted Signaling	PMID: 28490838	CAFs MSC iCAF-like -> CAFs myCAF-like (TNBC.old)	1.86968e-06	CAFs MSC iCAF-like -> CAFs myCAF-like	TNBC.old
CAFs MSC iCAF-like	CAFs myCAF-like	NAMPT	ITGA5_ITGB1	0	3	NAMPT_ITGA5_ITGB1	NAMPT - (ITGA5+ITGB1)	VISFATIN	Secreted Signaling	PMID: 28490838	CAFs MSC iCAF-like -> CAFs myCAF-like (TNBC.old)	1.86968e-06	CAFs MSC iCAF-like -> CAFs myCAF-like	TNBC.young
CAFs myCAF-like	CAFs myCAF-like	ANGPTL2	ITGA5_ITGB1	0.0704654	3	ANGPTL2_ITGA5_ITGB1	ANGPTL2 - (ITGA5+ITGB1)	ANGPTL	Secreted Signaling	PMID: 24478758	CAFs myCAF-like -> CAFs myCAF-like (TNBC.old)	6.86699e-07	CAFs myCAF-like -> CAFs myCAF-like	TNBC.old
CAFs myCAF-like	CAFs myCAF-like	ANGPTL2	ITGA5_ITGB1	0	3	ANGPTL2_ITGA5_ITGB1	ANGPTL2 - (ITGA5+ITGB1)	ANGPTL	Secreted Signaling	PMID: 24478758	CAFs myCAF-like -> CAFs myCAF-like (TNBC.old)	6.86699e-07	CAFs myCAF-like -> CAFs myCAF-like	TNBC.young
CAFs MSC iCAF-like	CAFs myCAF-like	ANGPTL2	ITGA5_ITGB1	0.0706259	3	ANGPTL2_ITGA5_ITGB1	ANGPTL2 - (ITGA5+ITGB1)	ANGPTL	Secreted Signaling	PMID: 24478758	CAFs MSC iCAF-like -> CAFs myCAF-like (TNBC.old)	7.09216e-07	CAFs MSC iCAF-like -> CAFs myCAF-like	TNBC.old
CAFs MSC iCAF-like	CAFs myCAF-like	ANGPTL2	ITGA5_ITGB1	0	3	ANGPTL2_ITGA5_ITGB1	ANGPTL2 - (ITGA5+ITGB1)	ANGPTL	Secreted Signaling	PMID: 24478758	CAFs MSC iCAF-like -> CAFs myCAF-like (TNBC.old)	7.09216e-07	CAFs MSC iCAF-like -> CAFs myCAF-like	TNBC.young
CAFs myCAF-like	Macrophage	ANGPTL2	TLR4	0.0784485	3	ANGPTL2_TLR4	ANGPTL2 - TLR4	ANGPTL	Secreted Signaling	PMID: 24478758	CAFs myCAF-like -> Macrophage (TNBC.old)	2.91043e-06	CAFs myCAF-like -> Macrophage	TNBC.old
CAFs myCAF-like	Macrophage	ANGPTL2	TLR4	0	3	ANGPTL2_TLR4	ANGPTL2 - TLR4	ANGPTL	Secreted Signaling	PMID: 24478758	CAFs myCAF-like -> Macrophage (TNBC.old)	2.91043e-06	CAFs myCAF-like -> Macrophage	TNBC.young
CAFs MSC iCAF-like	Macrophage	ANGPTL2	TLR4	0.0786488	3	ANGPTL2_TLR4	ANGPTL2 - TLR4	ANGPTL	Secreted Signaling	PMID: 24478758	CAFs MSC iCAF-like -> Macrophage (TNBC.old)	3.00646e-06	CAFs MSC iCAF-like -> Macrophage	TNBC.old
CAFs MSC iCAF-like	Macrophage	ANGPTL2	TLR4	0	3	ANGPTL2_TLR4	ANGPTL2 - TLR4	ANGPTL	Secreted Signaling	PMID: 24478758	CAFs MSC iCAF-like -> Macrophage (TNBC.old)	3.00646e-06	CAFs MSC iCAF-like -> Macrophage	TNBC.young
CAFs myCAF-like	Monocyte	ANGPTL2	LILRB3	0.0743118	3	ANGPTL2_PIRB	ANGPTL2 - PIRB	ANGPTL	Secreted Signaling	PMID: 24478758	CAFs myCAF-like -> Monocyte (TNBC.old)	1.43146e-06	CAFs myCAF-like -> Monocyte	TNBC.old
CAFs myCAF-like	Monocyte	ANGPTL2	LILRB3	0.0748549	3	ANGPTL2_PIRB	ANGPTL2 - PIRB	ANGPTL	Secreted Signaling	PMID: 24478758	CAFs myCAF-like -> Monocyte (TNBC.young)	1.57827e-06	CAFs myCAF-like -> Monocyte	TNBC.young
CAFs myCAF-like	Macrophage	ANGPTL2	LILRB3	0.0776608	3	ANGPTL2_PIRB	ANGPTL2 - PIRB	ANGPTL	Secreted Signaling	PMID: 24478758	CAFs myCAF-like -> Macrophage (TNBC.old)	2.55741e-06	CAFs myCAF-like -> Macrophage	TNBC.old
CAFs myCAF-like	Macrophage	ANGPTL2	LILRB3	0	3	ANGPTL2_PIRB	ANGPTL2 - PIRB	ANGPTL	Secreted Signaling	PMID: 24478758	CAFs myCAF-like -> Macrophage (TNBC.old)	2.55741e-06	CAFs myCAF-like -> Macrophage	TNBC.young
CAFs MSC iCAF-like	Monocyte	ANGPTL2	LILRB3	0.0744914	3	ANGPTL2_PIRB	ANGPTL2 - PIRB	ANGPTL	Secreted Signaling	PMID: 24478758	CAFs MSC iCAF-like -> Monocyte (TNBC.old)	1.47866e-06	CAFs MSC iCAF-like -> Monocyte	TNBC.old
CAFs MSC iCAF-like	Monocyte	ANGPTL2	LILRB3	0.0766474	3	ANGPTL2_PIRB	ANGPTL2 - PIRB	ANGPTL	Secreted Signaling	PMID: 24478758	CAFs MSC iCAF-like -> Monocyte (TNBC.young)	2.15708e-06	CAFs MSC iCAF-like -> Monocyte	TNBC.young
CAFs MSC iCAF-like	Macrophage	ANGPTL2	LILRB3	0.0778571	3	ANGPTL2_PIRB	ANGPTL2 - PIRB	ANGPTL	Secreted Signaling	PMID: 24478758	CAFs MSC iCAF-like -> Macrophage (TNBC.old)	2.64183e-06	CAFs MSC iCAF-like -> Macrophage	TNBC.old
CAFs MSC iCAF-like	Macrophage	ANGPTL2	LILRB3	0	3	ANGPTL2_PIRB	ANGPTL2 - PIRB	ANGPTL	Secreted Signaling	PMID: 24478758	CAFs MSC iCAF-like -> Macrophage (TNBC.old)	2.64183e-06	CAFs MSC iCAF-like -> Macrophage	TNBC.young
CAFs myCAF-like	CAFs myCAF-like	ANGPTL4	ITGA5_ITGB1	0.0681679	3	ANGPTL4_ITGA5_ITGB1	ANGPTL4 - (ITGA5+ITGB1)	ANGPTL	Secreted Signaling	PMID: 30049845	CAFs myCAF-like -> CAFs myCAF-like (TNBC.old)	4.2564e-07	CAFs myCAF-like -> CAFs myCAF-like	TNBC.old
CAFs myCAF-like	CAFs myCAF-like	ANGPTL4	ITGA5_ITGB1	0	3	ANGPTL4_ITGA5_ITGB1	ANGPTL4 - (ITGA5+ITGB1)	ANGPTL	Secreted Signaling	PMID: 30049845	CAFs myCAF-like -> CAFs myCAF-like (TNBC.old)	4.2564e-07	CAFs myCAF-like -> CAFs myCAF-like	TNBC.young
CAFs MSC iCAF-like	CAFs myCAF-like	ANGPTL4	ITGA5_ITGB1	0.0718651	3	ANGPTL4_ITGA5_ITGB1	ANGPTL4 - (ITGA5+ITGB1)	ANGPTL	Secreted Signaling	PMID: 30049845	CAFs MSC iCAF-like -> CAFs myCAF-like (TNBC.old)	9.05331e-07	CAFs MSC iCAF-like -> CAFs myCAF-like	TNBC.old
CAFs MSC iCAF-like	CAFs myCAF-like	ANGPTL4	ITGA5_ITGB1	0	3	ANGPTL4_ITGA5_ITGB1	ANGPTL4 - (ITGA5+ITGB1)	ANGPTL	Secreted Signaling	PMID: 30049845	CAFs MSC iCAF-like -> CAFs myCAF-like (TNBC.old)	9.05331e-07	CAFs MSC iCAF-like -> CAFs myCAF-like	TNBC.young
CAFs myCAF-like	CAFs myCAF-like	ANGPTL4	CDH11	0.0709634	3	ANGPTL4_CDH11	ANGPTL4 - CDH11	ANGPTL	Secreted Signaling	PMID: 30049845	CAFs myCAF-like -> CAFs myCAF-like (TNBC.old)	7.58613e-07	CAFs myCAF-like -> CAFs myCAF-like	TNBC.old
CAFs myCAF-like	CAFs myCAF-like	ANGPTL4	CDH11	0.0847005	3	ANGPTL4_CDH11	ANGPTL4 - CDH11	ANGPTL	Secreted Signaling	PMID: 30049845	CAFs myCAF-like -> CAFs myCAF-like (TNBC.young)	7.45743e-06	CAFs myCAF-like -> CAFs myCAF-like	TNBC.young
CAFs myCAF-like	CAFs MSC iCAF-like	ANGPTL4	CDH11	0.0645525	3	ANGPTL4_CDH11	ANGPTL4 - CDH11	ANGPTL	Secreted Signaling	PMID: 30049845	CAFs myCAF-like -> CAFs MSC iCAF-like (TNBC.old)	1.87167e-07	CAFs myCAF-like -> CAFs MSC iCAF-like	TNBC.old
CAFs myCAF-like	CAFs MSC iCAF-like	ANGPTL4	CDH11	0.0826064	3	ANGPTL4_CDH11	ANGPTL4 - CDH11	ANGPTL	Secreted Signaling	PMID: 30049845	CAFs myCAF-like -> CAFs MSC iCAF-like (TNBC.young)	5.52847e-06	CAFs myCAF-like -> CAFs MSC iCAF-like	TNBC.young
CAFs MSC iCAF-like	CAFs myCAF-like	ANGPTL4	CDH11	0.0749614	3	ANGPTL4_CDH11	ANGPTL4 - CDH11	ANGPTL	Secreted Signaling	PMID: 30049845	CAFs MSC iCAF-like -> CAFs myCAF-like (TNBC.old)	1.60851e-06	CAFs MSC iCAF-like -> CAFs myCAF-like	TNBC.old
CAFs MSC iCAF-like	CAFs myCAF-like	ANGPTL4	CDH11	0.0877874	3	ANGPTL4_CDH11	ANGPTL4 - CDH11	ANGPTL	Secreted Signaling	PMID: 30049845	CAFs MSC iCAF-like -> CAFs myCAF-like (TNBC.young)	1.1295e-05	CAFs MSC iCAF-like -> CAFs myCAF-like	TNBC.young
CAFs MSC iCAF-like	CAFs MSC iCAF-like	ANGPTL4	CDH11	0.0678687	3	ANGPTL4_CDH11	ANGPTL4 - CDH11	ANGPTL	Secreted Signaling	PMID: 30049845	CAFs MSC iCAF-like -> CAFs MSC iCAF-like (TNBC.old)	3.98987e-07	CAFs MSC iCAF-like -> CAFs MSC iCAF-like	TNBC.old
CAFs MSC iCAF-like	CAFs MSC iCAF-like	ANGPTL4	CDH11	0.0855427	3	ANGPTL4_CDH11	ANGPTL4 - CDH11	ANGPTL	Secreted Signaling	PMID: 30049845	CAFs MSC iCAF-like -> CAFs MSC iCAF-like (TNBC.young)	8.3766e-06	CAFs MSC iCAF-like -> CAFs MSC iCAF-like	TNBC.young
CAFs myCAF-like	Cancer Basal SC	ANGPTL4	SDC1	0.0727823	3	ANGPTL4_SDC1	ANGPTL4 - SDC1	ANGPTL	Secreted Signaling	PMID: 29017031	CAFs myCAF-like -> Cancer Basal SC (TNBC.old)	1.07886e-06	CAFs myCAF-like -> Cancer Basal SC	TNBC.old
CAFs myCAF-like	Cancer Basal SC	ANGPTL4	SDC1	0.0807193	3	ANGPTL4_SDC1	ANGPTL4 - SDC1	ANGPTL	Secreted Signaling	PMID: 29017031	CAFs myCAF-like -> Cancer Basal SC (TNBC.young)	4.16574e-06	CAFs myCAF-like -> Cancer Basal SC	TNBC.young
CAFs myCAF-like	CAFs myCAF-like	ANGPTL4	SDC1	0.0648055	3	ANGPTL4_SDC1	ANGPTL4 - SDC1	ANGPTL	Secreted Signaling	PMID: 29017031	CAFs myCAF-like -> CAFs myCAF-like (TNBC.old)	1.98835e-07	CAFs myCAF-like -> CAFs myCAF-like	TNBC.old
CAFs myCAF-like	CAFs myCAF-like	ANGPTL4	SDC1	0	3	ANGPTL4_SDC1	ANGPTL4 - SDC1	ANGPTL	Secreted Signaling	PMID: 29017031	CAFs myCAF-like -> CAFs myCAF-like (TNBC.old)	1.98835e-07	CAFs myCAF-like -> CAFs myCAF-like	TNBC.young
CAFs MSC iCAF-like	Cancer Basal SC	ANGPTL4	SDC1	0.0770304	3	ANGPTL4_SDC1	ANGPTL4 - SDC1	ANGPTL	Secreted Signaling	PMID: 29017031	CAFs MSC iCAF-like -> Cancer Basal SC (TNBC.old)	2.30162e-06	CAFs MSC iCAF-like -> Cancer Basal SC	TNBC.old
CAFs MSC iCAF-like	Cancer Basal SC	ANGPTL4	SDC1	0.083524	3	ANGPTL4_SDC1	ANGPTL4 - SDC1	ANGPTL	Secreted Signaling	PMID: 29017031	CAFs MSC iCAF-like -> Cancer Basal SC (TNBC.young)	6.31485e-06	CAFs MSC iCAF-like -> Cancer Basal SC	TNBC.young
CAFs MSC iCAF-like	CAFs myCAF-like	ANGPTL4	SDC1	0.068148	3	ANGPTL4_SDC1	ANGPTL4 - SDC1	ANGPTL	Secreted Signaling	PMID: 29017031	CAFs MSC iCAF-like -> CAFs myCAF-like (TNBC.old)	4.23825e-07	CAFs MSC iCAF-like -> CAFs myCAF-like	TNBC.old
CAFs MSC iCAF-like	CAFs myCAF-like	ANGPTL4	SDC1	0	3	ANGPTL4_SDC1	ANGPTL4 - SDC1	ANGPTL	Secreted Signaling	PMID: 29017031	CAFs MSC iCAF-like -> CAFs myCAF-like (TNBC.old)	4.23825e-07	CAFs MSC iCAF-like -> CAFs myCAF-like	TNBC.young
CAFs myCAF-like	Cancer Basal SC	ANGPTL4	SDC2	0.0744567	3	ANGPTL4_SDC2	ANGPTL4 - SDC2	ANGPTL	Secreted Signaling	PMID: 29017031	CAFs myCAF-like -> Cancer Basal SC (TNBC.old)	1.46945e-06	CAFs myCAF-like -> Cancer Basal SC	TNBC.old
CAFs myCAF-like	Cancer Basal SC	ANGPTL4	SDC2	0	3	ANGPTL4_SDC2	ANGPTL4 - SDC2	ANGPTL	Secreted Signaling	PMID: 29017031	CAFs myCAF-like -> Cancer Basal SC (TNBC.old)	1.46945e-06	CAFs myCAF-like -> Cancer Basal SC	TNBC.young
CAFs myCAF-like	CAFs myCAF-like	ANGPTL4	SDC2	0.0682863	3	ANGPTL4_SDC2	ANGPTL4 - SDC2	ANGPTL	Secreted Signaling	PMID: 29017031	CAFs myCAF-like -> CAFs myCAF-like (TNBC.old)	4.36608e-07	CAFs myCAF-like -> CAFs myCAF-like	TNBC.old
CAFs myCAF-like	CAFs myCAF-like	ANGPTL4	SDC2	0.0816574	3	ANGPTL4_SDC2	ANGPTL4 - SDC2	ANGPTL	Secreted Signaling	PMID: 29017031	CAFs myCAF-like -> CAFs myCAF-like (TNBC.young)	4.80292e-06	CAFs myCAF-like -> CAFs myCAF-like	TNBC.young
CAFs myCAF-like	CAFs MSC iCAF-like	ANGPTL4	SDC2	0.0639999	3	ANGPTL4_SDC2	ANGPTL4 - SDC2	ANGPTL	Secreted Signaling	PMID: 29017031	CAFs myCAF-like -> CAFs MSC iCAF-like (TNBC.old)	1.63735e-07	CAFs myCAF-like -> CAFs MSC iCAF-like	TNBC.old
CAFs myCAF-like	CAFs MSC iCAF-like	ANGPTL4	SDC2	0	3	ANGPTL4_SDC2	ANGPTL4 - SDC2	ANGPTL	Secreted Signaling	PMID: 29017031	CAFs myCAF-like -> CAFs MSC iCAF-like (TNBC.old)	1.63735e-07	CAFs myCAF-like -> CAFs MSC iCAF-like	TNBC.young
CAFs MSC iCAF-like	Cancer Basal SC	ANGPTL4	SDC2	0.0789062	3	ANGPTL4_SDC2	ANGPTL4 - SDC2	ANGPTL	Secreted Signaling	PMID: 29017031	CAFs MSC iCAF-like -> Cancer Basal SC (TNBC.old)	3.13376e-06	CAFs MSC iCAF-like -> Cancer Basal SC	TNBC.old
CAFs MSC iCAF-like	Cancer Basal SC	ANGPTL4	SDC2	0	3	ANGPTL4_SDC2	ANGPTL4 - SDC2	ANGPTL	Secreted Signaling	PMID: 29017031	CAFs MSC iCAF-like -> Cancer Basal SC (TNBC.old)	3.13376e-06	CAFs MSC iCAF-like -> Cancer Basal SC	TNBC.young
CAFs MSC iCAF-like	CAFs myCAF-like	ANGPTL4	SDC2	0.0719962	3	ANGPTL4_SDC2	ANGPTL4 - SDC2	ANGPTL	Secreted Signaling	PMID: 29017031	CAFs MSC iCAF-like -> CAFs myCAF-like (TNBC.old)	9.28563e-07	CAFs MSC iCAF-like -> CAFs myCAF-like	TNBC.old
CAFs MSC iCAF-like	CAFs myCAF-like	ANGPTL4	SDC2	0.0845266	3	ANGPTL4_SDC2	ANGPTL4 - SDC2	ANGPTL	Secreted Signaling	PMID: 29017031	CAFs MSC iCAF-like -> CAFs myCAF-like (TNBC.young)	7.2784e-06	CAFs MSC iCAF-like -> CAFs myCAF-like	TNBC.young
CAFs MSC iCAF-like	CAFs MSC iCAF-like	ANGPTL4	SDC2	0.0672592	3	ANGPTL4_SDC2	ANGPTL4 - SDC2	ANGPTL	Secreted Signaling	PMID: 29017031	CAFs MSC iCAF-like -> CAFs MSC iCAF-like (TNBC.old)	3.49116e-07	CAFs MSC iCAF-like -> CAFs MSC iCAF-like	TNBC.old
CAFs MSC iCAF-like	CAFs MSC iCAF-like	ANGPTL4	SDC2	0	3	ANGPTL4_SDC2	ANGPTL4 - SDC2	ANGPTL	Secreted Signaling	PMID: 29017031	CAFs MSC iCAF-like -> CAFs MSC iCAF-like (TNBC.old)	3.49116e-07	CAFs MSC iCAF-like -> CAFs MSC iCAF-like	TNBC.young
CAFs myCAF-like	Macrophage	ANGPTL4	SDC3	0.0826905	3	ANGPTL4_SDC3	ANGPTL4 - SDC3	ANGPTL	Secreted Signaling	PMID: 29017031	CAFs myCAF-like -> Macrophage (TNBC.old)	5.59698e-06	CAFs myCAF-like -> Macrophage	TNBC.old
CAFs myCAF-like	Macrophage	ANGPTL4	SDC3	0	3	ANGPTL4_SDC3	ANGPTL4 - SDC3	ANGPTL	Secreted Signaling	PMID: 29017031	CAFs myCAF-like -> Macrophage (TNBC.old)	5.59698e-06	CAFs myCAF-like -> Macrophage	TNBC.young
CAFs MSC iCAF-like	Macrophage	ANGPTL4	SDC3	0.0881956	3	ANGPTL4_SDC3	ANGPTL4 - SDC3	ANGPTL	Secreted Signaling	PMID: 29017031	CAFs MSC iCAF-like -> Macrophage (TNBC.old)	1.19063e-05	CAFs MSC iCAF-like -> Macrophage	TNBC.old
CAFs MSC iCAF-like	Macrophage	ANGPTL4	SDC3	0	3	ANGPTL4_SDC3	ANGPTL4 - SDC3	ANGPTL	Secreted Signaling	PMID: 29017031	CAFs MSC iCAF-like -> Macrophage (TNBC.old)	1.19063e-05	CAFs MSC iCAF-like -> Macrophage	TNBC.young
CAFs myCAF-like	Cancer Basal SC	ANGPTL4	SDC4	0.0724434	3	ANGPTL4_SDC4	ANGPTL4 - SDC4	ANGPTL	Secreted Signaling	PMID: 29017031	CAFs myCAF-like -> Cancer Basal SC (TNBC.old)	1.01169e-06	CAFs myCAF-like -> Cancer Basal SC	TNBC.old
CAFs myCAF-like	Cancer Basal SC	ANGPTL4	SDC4	0.0789497	3	ANGPTL4_SDC4	ANGPTL4 - SDC4	ANGPTL	Secreted Signaling	PMID: 29017031	CAFs myCAF-like -> Cancer Basal SC (TNBC.young)	3.15574e-06	CAFs myCAF-like -> Cancer Basal SC	TNBC.young
CAFs MSC iCAF-like	Cancer Basal SC	ANGPTL4	SDC4	0.0766512	3	ANGPTL4_SDC4	ANGPTL4 - SDC4	ANGPTL	Secreted Signaling	PMID: 29017031	CAFs MSC iCAF-like -> Cancer Basal SC (TNBC.old)	2.15847e-06	CAFs MSC iCAF-like -> Cancer Basal SC	TNBC.old
CAFs MSC iCAF-like	Cancer Basal SC	ANGPTL4	SDC4	0.0816319	3	ANGPTL4_SDC4	ANGPTL4 - SDC4	ANGPTL	Secreted Signaling	PMID: 29017031	CAFs MSC iCAF-like -> Cancer Basal SC (TNBC.young)	4.78455e-06	CAFs MSC iCAF-like -> Cancer Basal SC	TNBC.young
Cancer Basal SC	Cancer Basal SC	MDK	SDC1	0.104508	3	MDK_SDC1	MDK - SDC1	MK	Secreted Signaling	PMID: 28356350	Cancer Basal SC -> Cancer Basal SC (TNBC.old)	6.98873e-05	Cancer Basal SC -> Cancer Basal SC	TNBC.old
Cancer Basal SC	Cancer Basal SC	MDK	SDC1	0.0967491	3	MDK_SDC1	MDK - SDC1	MK	Secreted Signaling	PMID: 28356350	Cancer Basal SC -> Cancer Basal SC (TNBC.young)	3.24433e-05	Cancer Basal SC -> Cancer Basal SC	TNBC.young
Cancer Basal SC	CAFs myCAF-like	MDK	SDC1	0.0887798	3	MDK_SDC1	MDK - SDC1	MK	Secreted Signaling	PMID: 28356350	Cancer Basal SC -> CAFs myCAF-like (TNBC.old)	1.28288e-05	Cancer Basal SC -> CAFs myCAF-like	TNBC.old
Cancer Basal SC	CAFs myCAF-like	MDK	SDC1	0	3	MDK_SDC1	MDK - SDC1	MK	Secreted Signaling	PMID: 28356350	Cancer Basal SC -> CAFs myCAF-like (TNBC.old)	1.28288e-05	Cancer Basal SC -> CAFs myCAF-like	TNBC.young
CAFs myCAF-like	Cancer Basal SC	MDK	SDC1	0.08914	3	MDK_SDC1	MDK - SDC1	MK	Secreted Signaling	PMID: 28356350	CAFs myCAF-like -> Cancer Basal SC (TNBC.old)	1.34262e-05	CAFs myCAF-like -> Cancer Basal SC	TNBC.old
CAFs myCAF-like	Cancer Basal SC	MDK	SDC1	0.0956719	3	MDK_SDC1	MDK - SDC1	MK	Secreted Signaling	PMID: 28356350	CAFs myCAF-like -> Cancer Basal SC (TNBC.young)	2.88793e-05	CAFs myCAF-like -> Cancer Basal SC	TNBC.young
CAFs myCAF-like	CAFs myCAF-like	MDK	SDC1	0.0774119	3	MDK_SDC1	MDK - SDC1	MK	Secreted Signaling	PMID: 28356350	CAFs myCAF-like -> CAFs myCAF-like (TNBC.old)	2.4537e-06	CAFs myCAF-like -> CAFs myCAF-like	TNBC.old
CAFs myCAF-like	CAFs myCAF-like	MDK	SDC1	0	3	MDK_SDC1	MDK - SDC1	MK	Secreted Signaling	PMID: 28356350	CAFs myCAF-like -> CAFs myCAF-like (TNBC.old)	2.4537e-06	CAFs myCAF-like -> CAFs myCAF-like	TNBC.young
CAFs MSC iCAF-like	Cancer Basal SC	MDK	SDC1	0.0885232	3	MDK_SDC1	MDK - SDC1	MK	Secreted Signaling	PMID: 28356350	CAFs MSC iCAF-like -> Cancer Basal SC (TNBC.old)	1.24167e-05	CAFs MSC iCAF-like -> Cancer Basal SC	TNBC.old
CAFs MSC iCAF-like	Cancer Basal SC	MDK	SDC1	0.0961533	3	MDK_SDC1	MDK - SDC1	MK	Secreted Signaling	PMID: 28356350	CAFs MSC iCAF-like -> Cancer Basal SC (TNBC.young)	3.04305e-05	CAFs MSC iCAF-like -> Cancer Basal SC	TNBC.young
CAFs MSC iCAF-like	CAFs myCAF-like	MDK	SDC1	0.0769494	3	MDK_SDC1	MDK - SDC1	MK	Secreted Signaling	PMID: 28356350	CAFs MSC iCAF-like -> CAFs myCAF-like (TNBC.old)	2.27042e-06	CAFs MSC iCAF-like -> CAFs myCAF-like	TNBC.old
CAFs MSC iCAF-like	CAFs myCAF-like	MDK	SDC1	0	3	MDK_SDC1	MDK - SDC1	MK	Secreted Signaling	PMID: 28356350	CAFs MSC iCAF-like -> CAFs myCAF-like (TNBC.old)	2.27042e-06	CAFs MSC iCAF-like -> CAFs myCAF-like	TNBC.young
Cancer Basal SC	Cancer Basal SC	MDK	SDC2	0.107976	3	MDK_SDC2	MDK - SDC2	MK	Secreted Signaling	PMID: 28356350	Cancer Basal SC -> Cancer Basal SC (TNBC.old)	9.50276e-05	Cancer Basal SC -> Cancer Basal SC	TNBC.old
Cancer Basal SC	Cancer Basal SC	MDK	SDC2	0	3	MDK_SDC2	MDK - SDC2	MK	Secreted Signaling	PMID: 28356350	Cancer Basal SC -> Cancer Basal SC (TNBC.old)	9.50276e-05	Cancer Basal SC -> Cancer Basal SC	TNBC.young
Cancer Basal SC	CAFs myCAF-like	MDK	SDC2	0.0953507	3	MDK_SDC2	MDK - SDC2	MK	Secreted Signaling	PMID: 28356350	Cancer Basal SC -> CAFs myCAF-like (TNBC.old)	2.78801e-05	Cancer Basal SC -> CAFs myCAF-like	TNBC.old
Cancer Basal SC	CAFs myCAF-like	MDK	SDC2	0.0980705	3	MDK_SDC2	MDK - SDC2	MK	Secreted Signaling	PMID: 28356350	Cancer Basal SC -> CAFs myCAF-like (TNBC.young)	3.72915e-05	Cancer Basal SC -> CAFs myCAF-like	TNBC.young
Cancer Basal SC	CAFs MSC iCAF-like	MDK	SDC2	0.0872856	3	MDK_SDC2	MDK - SDC2	MK	Secreted Signaling	PMID: 28356350	Cancer Basal SC -> CAFs MSC iCAF-like (TNBC.old)	1.0579e-05	Cancer Basal SC -> CAFs MSC iCAF-like	TNBC.old
Cancer Basal SC	CAFs MSC iCAF-like	MDK	SDC2	0	3	MDK_SDC2	MDK - SDC2	MK	Secreted Signaling	PMID: 28356350	Cancer Basal SC -> CAFs MSC iCAF-like (TNBC.old)	1.0579e-05	Cancer Basal SC -> CAFs MSC iCAF-like	TNBC.young
CAFs myCAF-like	Cancer Basal SC	MDK	SDC2	0.0916347	3	MDK_SDC2	MDK - SDC2	MK	Secreted Signaling	PMID: 28356350	CAFs myCAF-like -> Cancer Basal SC (TNBC.old)	1.82217e-05	CAFs myCAF-like -> Cancer Basal SC	TNBC.old
CAFs myCAF-like	Cancer Basal SC	MDK	SDC2	0	3	MDK_SDC2	MDK - SDC2	MK	Secreted Signaling	PMID: 28356350	CAFs myCAF-like -> Cancer Basal SC (TNBC.old)	1.82217e-05	CAFs myCAF-like -> Cancer Basal SC	TNBC.young
CAFs myCAF-like	CAFs myCAF-like	MDK	SDC2	0.0822849	3	MDK_SDC2	MDK - SDC2	MK	Secreted Signaling	PMID: 28356350	CAFs myCAF-like -> CAFs myCAF-like (TNBC.old)	5.27309e-06	CAFs myCAF-like -> CAFs myCAF-like	TNBC.old
CAFs myCAF-like	CAFs myCAF-like	MDK	SDC2	0.0969587	3	MDK_SDC2	MDK - SDC2	MK	Secreted Signaling	PMID: 28356350	CAFs myCAF-like -> CAFs myCAF-like (TNBC.young)	3.31763e-05	CAFs myCAF-like -> CAFs myCAF-like	TNBC.young
CAFs myCAF-like	CAFs MSC iCAF-like	MDK	SDC2	0.0762824	3	MDK_SDC2	MDK - SDC2	MK	Secreted Signaling	PMID: 28356350	CAFs myCAF-like -> CAFs MSC iCAF-like (TNBC.old)	2.02653e-06	CAFs myCAF-like -> CAFs MSC iCAF-like	TNBC.old
CAFs myCAF-like	CAFs MSC iCAF-like	MDK	SDC2	0	3	MDK_SDC2	MDK - SDC2	MK	Secreted Signaling	PMID: 28356350	CAFs myCAF-like -> CAFs MSC iCAF-like (TNBC.old)	2.02653e-06	CAFs myCAF-like -> CAFs MSC iCAF-like	TNBC.young
CAFs MSC iCAF-like	Cancer Basal SC	MDK	SDC2	0.0909849	3	MDK_SDC2	MDK - SDC2	MK	Secreted Signaling	PMID: 28356350	CAFs MSC iCAF-like -> Cancer Basal SC (TNBC.old)	1.68554e-05	CAFs MSC iCAF-like -> Cancer Basal SC	TNBC.old
CAFs MSC iCAF-like	Cancer Basal SC	MDK	SDC2	0	3	MDK_SDC2	MDK - SDC2	MK	Secreted Signaling	PMID: 28356350	CAFs MSC iCAF-like -> Cancer Basal SC (TNBC.old)	1.68554e-05	CAFs MSC iCAF-like -> Cancer Basal SC	TNBC.young
CAFs MSC iCAF-like	CAFs myCAF-like	MDK	SDC2	0.0817716	3	MDK_SDC2	MDK - SDC2	MK	Secreted Signaling	PMID: 28356350	CAFs MSC iCAF-like -> CAFs myCAF-like (TNBC.old)	4.88578e-06	CAFs MSC iCAF-like -> CAFs myCAF-like	TNBC.old
CAFs MSC iCAF-like	CAFs myCAF-like	MDK	SDC2	0.0974506	3	MDK_SDC2	MDK - SDC2	MK	Secreted Signaling	PMID: 28356350	CAFs MSC iCAF-like -> CAFs myCAF-like (TNBC.young)	3.49492e-05	CAFs MSC iCAF-like -> CAFs myCAF-like	TNBC.young
CAFs MSC iCAF-like	CAFs MSC iCAF-like	MDK	SDC2	0.0758322	3	MDK_SDC2	MDK - SDC2	MK	Secreted Signaling	PMID: 28356350	CAFs MSC iCAF-like -> CAFs MSC iCAF-like (TNBC.old)	1.8748e-06	CAFs MSC iCAF-like -> CAFs MSC iCAF-like	TNBC.old
CAFs MSC iCAF-like	CAFs MSC iCAF-like	MDK	SDC2	0	3	MDK_SDC2	MDK - SDC2	MK	Secreted Signaling	PMID: 28356350	CAFs MSC iCAF-like -> CAFs MSC iCAF-like (TNBC.old)	1.8748e-06	CAFs MSC iCAF-like -> CAFs MSC iCAF-like	TNBC.young
Cancer Basal SC	Cancer Basal SC	MDK	SDC4	0.103814	3	MDK_SDC4	MDK - SDC4	MK	Secreted Signaling	PMID: 28356350	Cancer Basal SC -> Cancer Basal SC (TNBC.old)	6.55555e-05	Cancer Basal SC -> Cancer Basal SC	TNBC.old
Cancer Basal SC	Cancer Basal SC	MDK	SDC4	0.0942313	3	MDK_SDC4	MDK - SDC4	MK	Secreted Signaling	PMID: 28356350	Cancer Basal SC -> Cancer Basal SC (TNBC.young)	2.46143e-05	Cancer Basal SC -> Cancer Basal SC	TNBC.young
CAFs myCAF-like	Cancer Basal SC	MDK	SDC4	0.088637	3	MDK_SDC4	MDK - SDC4	MK	Secreted Signaling	PMID: 28356350	CAFs myCAF-like -> Cancer Basal SC (TNBC.old)	1.25981e-05	CAFs myCAF-like -> Cancer Basal SC	TNBC.old
CAFs myCAF-like	Cancer Basal SC	MDK	SDC4	0.0932116	3	MDK_SDC4	MDK - SDC4	MK	Secreted Signaling	PMID: 28356350	CAFs myCAF-like -> Cancer Basal SC (TNBC.young)	2.19164e-05	CAFs myCAF-like -> Cancer Basal SC	TNBC.young
CAFs MSC iCAF-like	Cancer Basal SC	MDK	SDC4	0.0880268	3	MDK_SDC4	MDK - SDC4	MK	Secreted Signaling	PMID: 28356350	CAFs MSC iCAF-like -> Cancer Basal SC (TNBC.old)	1.16504e-05	CAFs MSC iCAF-like -> Cancer Basal SC	TNBC.old
CAFs MSC iCAF-like	Cancer Basal SC	MDK	SDC4	0.0936696	3	MDK_SDC4	MDK - SDC4	MK	Secreted Signaling	PMID: 28356350	CAFs MSC iCAF-like -> Cancer Basal SC (TNBC.young)	2.30966e-05	CAFs MSC iCAF-like -> Cancer Basal SC	TNBC.young
Cancer Basal SC	T cells CD8+	MDK	ITGA4_ITGB1	0.118784	3	MDK_ITGA4_ITGB1	MDK - (ITGA4+ITGB1)	MK	Secreted Signaling	PMID: 28356350	Cancer Basal SC -> T cells CD8+ (TNBC.old)	0.00022072	Cancer Basal SC -> T cells CD8+	TNBC.old
Cancer Basal SC	T cells CD8+	MDK	ITGA4_ITGB1	0.112225	3	MDK_ITGA4_ITGB1	MDK - (ITGA4+ITGB1)	MK	Secreted Signaling	PMID: 28356350	Cancer Basal SC -> T cells CD8+ (TNBC.young)	0.000134939	Cancer Basal SC -> T cells CD8+	TNBC.young
Cancer Basal SC	T cells CD4+	MDK	ITGA4_ITGB1	0.12096	3	MDK_ITGA4_ITGB1	MDK - (ITGA4+ITGB1)	MK	Secreted Signaling	PMID: 28356350	Cancer Basal SC -> T cells CD4+ (TNBC.old)	0.00025681	Cancer Basal SC -> T cells CD4+	TNBC.old
Cancer Basal SC	T cells CD4+	MDK	ITGA4_ITGB1	0	3	MDK_ITGA4_ITGB1	MDK - (ITGA4+ITGB1)	MK	Secreted Signaling	PMID: 28356350	Cancer Basal SC -> T cells CD4+ (TNBC.old)	0.00025681	Cancer Basal SC -> T cells CD4+	TNBC.young
Cancer Basal SC	Monocyte	MDK	ITGA4_ITGB1	0.106572	3	MDK_ITGA4_ITGB1	MDK - (ITGA4+ITGB1)	MK	Secreted Signaling	PMID: 28356350	Cancer Basal SC -> Monocyte (TNBC.old)	8.41157e-05	Cancer Basal SC -> Monocyte	TNBC.old
Cancer Basal SC	Monocyte	MDK	ITGA4_ITGB1	0	3	MDK_ITGA4_ITGB1	MDK - (ITGA4+ITGB1)	MK	Secreted Signaling	PMID: 28356350	Cancer Basal SC -> Monocyte (TNBC.old)	8.41157e-05	Cancer Basal SC -> Monocyte	TNBC.young
Cancer Basal SC	Macrophage	MDK	ITGA4_ITGB1	0.118387	3	MDK_ITGA4_ITGB1	MDK - (ITGA4+ITGB1)	MK	Secreted Signaling	PMID: 28356350	Cancer Basal SC -> Macrophage (TNBC.old)	0.000214564	Cancer Basal SC -> Macrophage	TNBC.old
Cancer Basal SC	Macrophage	MDK	ITGA4_ITGB1	0	3	MDK_ITGA4_ITGB1	MDK - (ITGA4+ITGB1)	MK	Secreted Signaling	PMID: 28356350	Cancer Basal SC -> Macrophage (TNBC.old)	0.000214564	Cancer Basal SC -> Macrophage	TNBC.young
CAFs myCAF-like	T cells CD8+	MDK	ITGA4_ITGB1	0.0992497	3	MDK_ITGA4_ITGB1	MDK - (ITGA4+ITGB1)	MK	Secreted Signaling	PMID: 28356350	CAFs myCAF-like -> T cells CD8+ (TNBC.old)	4.20944e-05	CAFs myCAF-like -> T cells CD8+	TNBC.old
CAFs myCAF-like	T cells CD8+	MDK	ITGA4_ITGB1	0.110758	3	MDK_ITGA4_ITGB1	MDK - (ITGA4+ITGB1)	MK	Secreted Signaling	PMID: 28356350	CAFs myCAF-like -> T cells CD8+ (TNBC.young)	0.000119918	CAFs myCAF-like -> T cells CD8+	TNBC.young
CAFs myCAF-like	T cells CD4+	MDK	ITGA4_ITGB1	0.100768	3	MDK_ITGA4_ITGB1	MDK - (ITGA4+ITGB1)	MK	Secreted Signaling	PMID: 28356350	CAFs myCAF-like -> T cells CD4+ (TNBC.old)	4.89954e-05	CAFs myCAF-like -> T cells CD4+	TNBC.old
CAFs myCAF-like	T cells CD4+	MDK	ITGA4_ITGB1	0	3	MDK_ITGA4_ITGB1	MDK - (ITGA4+ITGB1)	MK	Secreted Signaling	PMID: 28356350	CAFs myCAF-like -> T cells CD4+ (TNBC.old)	4.89954e-05	CAFs myCAF-like -> T cells CD4+	TNBC.young
CAFs myCAF-like	Monocyte	MDK	ITGA4_ITGB1	0.0905801	3	MDK_ITGA4_ITGB1	MDK - (ITGA4+ITGB1)	MK	Secreted Signaling	PMID: 28356350	CAFs myCAF-like -> Monocyte (TNBC.old)	1.60476e-05	CAFs myCAF-like -> Monocyte	TNBC.old
CAFs myCAF-like	Monocyte	MDK	ITGA4_ITGB1	0	3	MDK_ITGA4_ITGB1	MDK - (ITGA4+ITGB1)	MK	Secreted Signaling	PMID: 28356350	CAFs myCAF-like -> Monocyte (TNBC.old)	1.60476e-05	CAFs myCAF-like -> Monocyte	TNBC.young
CAFs myCAF-like	Macrophage	MDK	ITGA4_ITGB1	0.0989787	3	MDK_ITGA4_ITGB1	MDK - (ITGA4+ITGB1)	MK	Secreted Signaling	PMID: 28356350	CAFs myCAF-like -> Macrophage (TNBC.old)	4.09488e-05	CAFs myCAF-like -> Macrophage	TNBC.old
CAFs myCAF-like	Macrophage	MDK	ITGA4_ITGB1	0	3	MDK_ITGA4_ITGB1	MDK - (ITGA4+ITGB1)	MK	Secreted Signaling	PMID: 28356350	CAFs myCAF-like -> Macrophage (TNBC.old)	4.09488e-05	CAFs myCAF-like -> Macrophage	TNBC.young
CAFs MSC iCAF-like	T cells CD8+	MDK	ITGA4_ITGB1	0.0984942	3	MDK_ITGA4_ITGB1	MDK - (ITGA4+ITGB1)	MK	Secreted Signaling	PMID: 28356350	CAFs MSC iCAF-like -> T cells CD8+ (TNBC.old)	3.89636e-05	CAFs MSC iCAF-like -> T cells CD8+	TNBC.old
CAFs MSC iCAF-like	T cells CD8+	MDK	ITGA4_ITGB1	0.111394	3	MDK_ITGA4_ITGB1	MDK - (ITGA4+ITGB1)	MK	Secreted Signaling	PMID: 28356350	CAFs MSC iCAF-like -> T cells CD8+ (TNBC.young)	0.000126263	CAFs MSC iCAF-like -> T cells CD8+	TNBC.young
CAFs MSC iCAF-like	T cells CD4+	MDK	ITGA4_ITGB1	0.0999889	3	MDK_ITGA4_ITGB1	MDK - (ITGA4+ITGB1)	MK	Secreted Signaling	PMID: 28356350	CAFs MSC iCAF-like -> T cells CD4+ (TNBC.old)	4.53494e-05	CAFs MSC iCAF-like -> T cells CD4+	TNBC.old
CAFs MSC iCAF-like	T cells CD4+	MDK	ITGA4_ITGB1	0	3	MDK_ITGA4_ITGB1	MDK - (ITGA4+ITGB1)	MK	Secreted Signaling	PMID: 28356350	CAFs MSC iCAF-like -> T cells CD4+ (TNBC.old)	4.53494e-05	CAFs MSC iCAF-like -> T cells CD4+	TNBC.young
CAFs MSC iCAF-like	Monocyte	MDK	ITGA4_ITGB1	0.0899501	3	MDK_ITGA4_ITGB1	MDK - (ITGA4+ITGB1)	MK	Secreted Signaling	PMID: 28356350	CAFs MSC iCAF-like -> Monocyte (TNBC.old)	1.48534e-05	CAFs MSC iCAF-like -> Monocyte	TNBC.old
CAFs MSC iCAF-like	Monocyte	MDK	ITGA4_ITGB1	0	3	MDK_ITGA4_ITGB1	MDK - (ITGA4+ITGB1)	MK	Secreted Signaling	PMID: 28356350	CAFs MSC iCAF-like -> Monocyte (TNBC.old)	1.48534e-05	CAFs MSC iCAF-like -> Monocyte	TNBC.young
CAFs MSC iCAF-like	Macrophage	MDK	ITGA4_ITGB1	0.0982264	3	MDK_ITGA4_ITGB1	MDK - (ITGA4+ITGB1)	MK	Secreted Signaling	PMID: 28356350	CAFs MSC iCAF-like -> Macrophage (TNBC.old)	3.79001e-05	CAFs MSC iCAF-like -> Macrophage	TNBC.old
CAFs MSC iCAF-like	Macrophage	MDK	ITGA4_ITGB1	0	3	MDK_ITGA4_ITGB1	MDK - (ITGA4+ITGB1)	MK	Secreted Signaling	PMID: 28356350	CAFs MSC iCAF-like -> Macrophage (TNBC.old)	3.79001e-05	CAFs MSC iCAF-like -> Macrophage	TNBC.young
Cancer Basal SC	Cancer Basal SC	MDK	ITGA6_ITGB1	0.112044	3	MDK_ITGA6_ITGB1	MDK - (ITGA6+ITGB1)	MK	Secreted Signaling	PMID: 28356350	Cancer Basal SC -> Cancer Basal SC (TNBC.old)	0.000133013	Cancer Basal SC -> Cancer Basal SC	TNBC.old
Cancer Basal SC	Cancer Basal SC	MDK	ITGA6_ITGB1	0	3	MDK_ITGA6_ITGB1	MDK - (ITGA6+ITGB1)	MK	Secreted Signaling	PMID: 28356350	Cancer Basal SC -> Cancer Basal SC (TNBC.old)	0.000133013	Cancer Basal SC -> Cancer Basal SC	TNBC.young
CAFs myCAF-like	Cancer Basal SC	MDK	ITGA6_ITGB1	0.0945229	3	MDK_ITGA6_ITGB1	MDK - (ITGA6+ITGB1)	MK	Secreted Signaling	PMID: 28356350	CAFs myCAF-like -> Cancer Basal SC (TNBC.old)	2.54333e-05	CAFs myCAF-like -> Cancer Basal SC	TNBC.old
CAFs myCAF-like	Cancer Basal SC	MDK	ITGA6_ITGB1	0	3	MDK_ITGA6_ITGB1	MDK - (ITGA6+ITGB1)	MK	Secreted Signaling	PMID: 28356350	CAFs myCAF-like -> Cancer Basal SC (TNBC.old)	2.54333e-05	CAFs myCAF-like -> Cancer Basal SC	TNBC.young
CAFs MSC iCAF-like	Cancer Basal SC	MDK	ITGA6_ITGB1	0.0938346	3	MDK_ITGA6_ITGB1	MDK - (ITGA6+ITGB1)	MK	Secreted Signaling	PMID: 28356350	CAFs MSC iCAF-like -> Cancer Basal SC (TNBC.old)	2.35344e-05	CAFs MSC iCAF-like -> Cancer Basal SC	TNBC.old
CAFs MSC iCAF-like	Cancer Basal SC	MDK	ITGA6_ITGB1	0	3	MDK_ITGA6_ITGB1	MDK - (ITGA6+ITGB1)	MK	Secreted Signaling	PMID: 28356350	CAFs MSC iCAF-like -> Cancer Basal SC (TNBC.old)	2.35344e-05	CAFs MSC iCAF-like -> Cancer Basal SC	TNBC.young
Cancer Basal SC	Monocyte	MDK	LRP1	0.103576	3	MDK_LRP1	MDK - LRP1	MK	Secreted Signaling	PMID: 28356350	Cancer Basal SC -> Monocyte (TNBC.old)	6.41212e-05	Cancer Basal SC -> Monocyte	TNBC.old
Cancer Basal SC	Monocyte	MDK	LRP1	0	3	MDK_LRP1	MDK - LRP1	MK	Secreted Signaling	PMID: 28356350	Cancer Basal SC -> Monocyte (TNBC.old)	6.41212e-05	Cancer Basal SC -> Monocyte	TNBC.young
Cancer Basal SC	Macrophage	MDK	LRP1	0.130917	3	MDK_LRP1	MDK - LRP1	MK	Secreted Signaling	PMID: 28356350	Cancer Basal SC -> Macrophage (TNBC.old)	0.000481581	Cancer Basal SC -> Macrophage	TNBC.old
Cancer Basal SC	Macrophage	MDK	LRP1	0.0938669	3	MDK_LRP1	MDK - LRP1	MK	Secreted Signaling	PMID: 28356350	Cancer Basal SC -> Macrophage (TNBC.young)	2.36207e-05	Cancer Basal SC -> Macrophage	TNBC.young
Cancer Basal SC	CAFs myCAF-like	MDK	LRP1	0.0983518	3	MDK_LRP1	MDK - LRP1	MK	Secreted Signaling	PMID: 28356350	Cancer Basal SC -> CAFs myCAF-like (TNBC.old)	3.83949e-05	Cancer Basal SC -> CAFs myCAF-like	TNBC.old
Cancer Basal SC	CAFs myCAF-like	MDK	LRP1	0.112596	3	MDK_LRP1	MDK - LRP1	MK	Secreted Signaling	PMID: 28356350	Cancer Basal SC -> CAFs myCAF-like (TNBC.young)	0.000138959	Cancer Basal SC -> CAFs myCAF-like	TNBC.young
Cancer Basal SC	CAFs MSC iCAF-like	MDK	LRP1	0.0980972	3	MDK_LRP1	MDK - LRP1	MK	Secreted Signaling	PMID: 28356350	Cancer Basal SC -> CAFs MSC iCAF-like (TNBC.old)	3.73952e-05	Cancer Basal SC -> CAFs MSC iCAF-like	TNBC.old
Cancer Basal SC	CAFs MSC iCAF-like	MDK	LRP1	0.115471	3	MDK_LRP1	MDK - LRP1	MK	Secreted Signaling	PMID: 28356350	Cancer Basal SC -> CAFs MSC iCAF-like (TNBC.young)	0.000173357	Cancer Basal SC -> CAFs MSC iCAF-like	TNBC.young
CAFs myCAF-like	Monocyte	MDK	LRP1	0.0884292	3	MDK_LRP1	MDK - LRP1	MK	Secreted Signaling	PMID: 28356350	CAFs myCAF-like -> Monocyte (TNBC.old)	1.22684e-05	CAFs myCAF-like -> Monocyte	TNBC.old
CAFs myCAF-like	Monocyte	MDK	LRP1	0	3	MDK_LRP1	MDK - LRP1	MK	Secreted Signaling	PMID: 28356350	CAFs myCAF-like -> Monocyte (TNBC.old)	1.22684e-05	CAFs myCAF-like -> Monocyte	TNBC.young
CAFs myCAF-like	Macrophage	MDK	LRP1	0.10742	3	MDK_LRP1	MDK - LRP1	MK	Secreted Signaling	PMID: 28356350	CAFs myCAF-like -> Macrophage (TNBC.old)	9.05812e-05	CAFs myCAF-like -> Macrophage	TNBC.old
CAFs myCAF-like	Macrophage	MDK	LRP1	0.0928523	3	MDK_LRP1	MDK - LRP1	MK	Secreted Signaling	PMID: 28356350	CAFs myCAF-like -> Macrophage (TNBC.young)	2.1025e-05	CAFs myCAF-like -> Macrophage	TNBC.young
CAFs myCAF-like	CAFs myCAF-like	MDK	LRP1	0.0844549	3	MDK_LRP1	MDK - LRP1	MK	Secreted Signaling	PMID: 28356350	CAFs myCAF-like -> CAFs myCAF-like (TNBC.old)	7.20573e-06	CAFs myCAF-like -> CAFs myCAF-like	TNBC.old
CAFs myCAF-like	CAFs myCAF-like	MDK	LRP1	0.111075	3	MDK_LRP1	MDK - LRP1	MK	Secreted Signaling	PMID: 28356350	CAFs myCAF-like -> CAFs myCAF-like (TNBC.young)	0.000123053	CAFs myCAF-like -> CAFs myCAF-like	TNBC.young
CAFs myCAF-like	CAFs MSC iCAF-like	MDK	LRP1	0.0842689	3	MDK_LRP1	MDK - LRP1	MK	Secreted Signaling	PMID: 28356350	CAFs myCAF-like -> CAFs MSC iCAF-like (TNBC.old)	7.01978e-06	CAFs myCAF-like -> CAFs MSC iCAF-like	TNBC.old
CAFs myCAF-like	CAFs MSC iCAF-like	MDK	LRP1	0.113852	3	MDK_LRP1	MDK - LRP1	MK	Secreted Signaling	PMID: 28356350	CAFs myCAF-like -> CAFs MSC iCAF-like (TNBC.young)	0.000153263	CAFs myCAF-like -> CAFs MSC iCAF-like	TNBC.young
CAFs MSC iCAF-like	Monocyte	MDK	LRP1	0.0878259	3	MDK_LRP1	MDK - LRP1	MK	Secreted Signaling	PMID: 28356350	CAFs MSC iCAF-like -> Monocyte (TNBC.old)	1.13515e-05	CAFs MSC iCAF-like -> Monocyte	TNBC.old
CAFs MSC iCAF-like	Monocyte	MDK	LRP1	0	3	MDK_LRP1	MDK - LRP1	MK	Secreted Signaling	PMID: 28356350	CAFs MSC iCAF-like -> Monocyte (TNBC.old)	1.13515e-05	CAFs MSC iCAF-like -> Monocyte	TNBC.young
CAFs MSC iCAF-like	Macrophage	MDK	LRP1	0.106554	3	MDK_LRP1	MDK - LRP1	MK	Secreted Signaling	PMID: 28356350	CAFs MSC iCAF-like -> Macrophage (TNBC.old)	8.39833e-05	CAFs MSC iCAF-like -> Macrophage	TNBC.old
CAFs MSC iCAF-like	Macrophage	MDK	LRP1	0.0933054	3	MDK_LRP1	MDK - LRP1	MK	Secreted Signaling	PMID: 28356350	CAFs MSC iCAF-like -> Macrophage (TNBC.young)	2.21539e-05	CAFs MSC iCAF-like -> Macrophage	TNBC.young
CAFs MSC iCAF-like	CAFs myCAF-like	MDK	LRP1	0.0839208	3	MDK_LRP1	MDK - LRP1	MK	Secreted Signaling	PMID: 28356350	CAFs MSC iCAF-like -> CAFs myCAF-like (TNBC.old)	6.68263e-06	CAFs MSC iCAF-like -> CAFs myCAF-like	TNBC.old
CAFs MSC iCAF-like	CAFs myCAF-like	MDK	LRP1	0.111695	3	MDK_LRP1	MDK - LRP1	MK	Secreted Signaling	PMID: 28356350	CAFs MSC iCAF-like -> CAFs myCAF-like (TNBC.young)	0.00012935	CAFs MSC iCAF-like -> CAFs myCAF-like	TNBC.young
CAFs MSC iCAF-like	CAFs MSC iCAF-like	MDK	LRP1	0.0837369	3	MDK_LRP1	MDK - LRP1	MK	Secreted Signaling	PMID: 28356350	CAFs MSC iCAF-like -> CAFs MSC iCAF-like (TNBC.old)	6.50999e-06	CAFs MSC iCAF-like -> CAFs MSC iCAF-like	TNBC.old
CAFs MSC iCAF-like	CAFs MSC iCAF-like	MDK	LRP1	0.114493	3	MDK_LRP1	MDK - LRP1	MK	Secreted Signaling	PMID: 28356350	CAFs MSC iCAF-like -> CAFs MSC iCAF-like (TNBC.young)	0.000160986	CAFs MSC iCAF-like -> CAFs MSC iCAF-like	TNBC.young
Cancer Basal SC	T cells CD8+	MDK	NCL	0.134727	3	MDK_NCL	MDK - NCL	MK	Secreted Signaling	PMID: 28356350	Cancer Basal SC -> T cells CD8+ (TNBC.old)	0.000597689	Cancer Basal SC -> T cells CD8+	TNBC.old
Cancer Basal SC	T cells CD8+	MDK	NCL	0.126966	3	MDK_NCL	MDK - NCL	MK	Secreted Signaling	PMID: 28356350	Cancer Basal SC -> T cells CD8+ (TNBC.young)	0.000379695	Cancer Basal SC -> T cells CD8+	TNBC.young
Cancer Basal SC	T cells CD4+	MDK	NCL	0.139629	3	MDK_NCL	MDK - NCL	MK	Secreted Signaling	PMID: 28356350	Cancer Basal SC -> T cells CD4+ (TNBC.old)	0.000775631	Cancer Basal SC -> T cells CD4+	TNBC.old
Cancer Basal SC	T cells CD4+	MDK	NCL	0.13102	3	MDK_NCL	MDK - NCL	MK	Secreted Signaling	PMID: 28356350	Cancer Basal SC -> T cells CD4+ (TNBC.young)	0.000484477	Cancer Basal SC -> T cells CD4+	TNBC.young
Cancer Basal SC	Monocyte	MDK	NCL	0.115849	3	MDK_NCL	MDK - NCL	MK	Secreted Signaling	PMID: 28356350	Cancer Basal SC -> Monocyte (TNBC.old)	0.000178318	Cancer Basal SC -> Monocyte	TNBC.old
Cancer Basal SC	Monocyte	MDK	NCL	0.0928794	3	MDK_NCL	MDK - NCL	MK	Secreted Signaling	PMID: 28356350	Cancer Basal SC -> Monocyte (TNBC.young)	2.10913e-05	Cancer Basal SC -> Monocyte	TNBC.young
Cancer Basal SC	Macrophage	MDK	NCL	0.130162	3	MDK_NCL	MDK - NCL	MK	Secreted Signaling	PMID: 28356350	Cancer Basal SC -> Macrophage (TNBC.old)	0.00046071	Cancer Basal SC -> Macrophage	TNBC.old
Cancer Basal SC	Macrophage	MDK	NCL	0.099884	3	MDK_NCL	MDK - NCL	MK	Secreted Signaling	PMID: 28356350	Cancer Basal SC -> Macrophage (TNBC.young)	4.48758e-05	Cancer Basal SC -> Macrophage	TNBC.young
Cancer Basal SC	Cancer Basal SC	MDK	NCL	0.139037	3	MDK_NCL	MDK - NCL	MK	Secreted Signaling	PMID: 28356350	Cancer Basal SC -> Cancer Basal SC (TNBC.old)	0.000752322	Cancer Basal SC -> Cancer Basal SC	TNBC.old
Cancer Basal SC	Cancer Basal SC	MDK	NCL	0.121233	3	MDK_NCL	MDK - NCL	MK	Secreted Signaling	PMID: 28356350	Cancer Basal SC -> Cancer Basal SC (TNBC.young)	0.000261637	Cancer Basal SC -> Cancer Basal SC	TNBC.young
Cancer Basal SC	CAFs myCAF-like	MDK	NCL	0.102816	3	MDK_NCL	MDK - NCL	MK	Secreted Signaling	PMID: 28356350	Cancer Basal SC -> CAFs myCAF-like (TNBC.old)	5.97064e-05	Cancer Basal SC -> CAFs myCAF-like	TNBC.old
Cancer Basal SC	CAFs myCAF-like	MDK	NCL	0.102314	3	MDK_NCL	MDK - NCL	MK	Secreted Signaling	PMID: 28356350	Cancer Basal SC -> CAFs myCAF-like (TNBC.young)	5.69213e-05	Cancer Basal SC -> CAFs myCAF-like	TNBC.young
Cancer Basal SC	CAFs MSC iCAF-like	MDK	NCL	0.102742	3	MDK_NCL	MDK - NCL	MK	Secreted Signaling	PMID: 28356350	Cancer Basal SC -> CAFs MSC iCAF-like (TNBC.old)	5.92865e-05	Cancer Basal SC -> CAFs MSC iCAF-like	TNBC.old
Cancer Basal SC	CAFs MSC iCAF-like	MDK	NCL	0.112996	3	MDK_NCL	MDK - NCL	MK	Secreted Signaling	PMID: 28356350	Cancer Basal SC -> CAFs MSC iCAF-like (TNBC.young)	0.000143397	Cancer Basal SC -> CAFs MSC iCAF-like	TNBC.young
CAFs myCAF-like	T cells CD8+	MDK	NCL	0.109884	3	MDK_NCL	MDK - NCL	MK	Secreted Signaling	PMID: 28356350	CAFs myCAF-like -> T cells CD8+ (TNBC.old)	0.000111613	CAFs myCAF-like -> T cells CD8+	TNBC.old
CAFs myCAF-like	T cells CD8+	MDK	NCL	0.125013	3	MDK_NCL	MDK - NCL	MK	Secreted Signaling	PMID: 28356350	CAFs myCAF-like -> T cells CD8+ (TNBC.young)	0.000335733	CAFs myCAF-like -> T cells CD8+	TNBC.young
CAFs myCAF-like	T cells CD4+	MDK	NCL	0.113089	3	MDK_NCL	MDK - NCL	MK	Secreted Signaling	PMID: 28356350	CAFs myCAF-like -> T cells CD4+ (TNBC.old)	0.000144449	CAFs myCAF-like -> T cells CD4+	TNBC.old
CAFs myCAF-like	T cells CD4+	MDK	NCL	0.128955	3	MDK_NCL	MDK - NCL	MK	Secreted Signaling	PMID: 28356350	CAFs myCAF-like -> T cells CD4+ (TNBC.young)	0.000428744	CAFs myCAF-like -> T cells CD4+	TNBC.young
CAFs myCAF-like	Monocyte	MDK	NCL	0.097068	3	MDK_NCL	MDK - NCL	MK	Secreted Signaling	PMID: 28356350	CAFs myCAF-like -> Monocyte (TNBC.old)	3.3564e-05	CAFs myCAF-like -> Monocyte	TNBC.old
CAFs myCAF-like	Monocyte	MDK	NCL	0.0918755	3	MDK_NCL	MDK - NCL	MK	Secreted Signaling	PMID: 28356350	CAFs myCAF-like -> Monocyte (TNBC.young)	1.87503e-05	CAFs myCAF-like -> Monocyte	TNBC.young
CAFs myCAF-like	Macrophage	MDK	NCL	0.106924	3	MDK_NCL	MDK - NCL	MK	Secreted Signaling	PMID: 28356350	CAFs myCAF-like -> Macrophage (TNBC.old)	8.67535e-05	CAFs myCAF-like -> Macrophage	TNBC.old
CAFs myCAF-like	Macrophage	MDK	NCL	0.0987255	3	MDK_NCL	MDK - NCL	MK	Secreted Signaling	PMID: 28356350	CAFs myCAF-like -> Macrophage (TNBC.young)	3.99016e-05	CAFs myCAF-like -> Macrophage	TNBC.young
CAFs myCAF-like	Cancer Basal SC	MDK	NCL	0.112464	3	MDK_NCL	MDK - NCL	MK	Secreted Signaling	PMID: 28356350	CAFs myCAF-like -> Cancer Basal SC (TNBC.old)	0.000137518	CAFs myCAF-like -> Cancer Basal SC	TNBC.old
CAFs myCAF-like	Cancer Basal SC	MDK	NCL	0.119432	3	MDK_NCL	MDK - NCL	MK	Secreted Signaling	PMID: 28356350	CAFs myCAF-like -> Cancer Basal SC (TNBC.young)	0.000231025	CAFs myCAF-like -> Cancer Basal SC	TNBC.young
CAFs myCAF-like	CAFs myCAF-like	MDK	NCL	0.0876067	3	MDK_NCL	MDK - NCL	MK	Secreted Signaling	PMID: 28356350	CAFs myCAF-like -> CAFs myCAF-like (TNBC.old)	1.10327e-05	CAFs myCAF-like -> CAFs myCAF-like	TNBC.old
CAFs myCAF-like	CAFs myCAF-like	MDK	NCL	0.101095	3	MDK_NCL	MDK - NCL	MK	Secreted Signaling	PMID: 28356350	CAFs myCAF-like -> CAFs myCAF-like (TNBC.young)	5.05945e-05	CAFs myCAF-like -> CAFs myCAF-like	TNBC.young
CAFs myCAF-like	CAFs MSC iCAF-like	MDK	NCL	0.087549	3	MDK_NCL	MDK - NCL	MK	Secreted Signaling	PMID: 28356350	CAFs myCAF-like -> CAFs MSC iCAF-like (TNBC.old)	1.09499e-05	CAFs myCAF-like -> CAFs MSC iCAF-like	TNBC.old
CAFs myCAF-like	CAFs MSC iCAF-like	MDK	NCL	0.111461	3	MDK_NCL	MDK - NCL	MK	Secreted Signaling	PMID: 28356350	CAFs myCAF-like -> CAFs MSC iCAF-like (TNBC.young)	0.000126951	CAFs myCAF-like -> CAFs MSC iCAF-like	TNBC.young
CAFs MSC iCAF-like	T cells CD8+	MDK	NCL	0.108989	3	MDK_NCL	MDK - NCL	MK	Secreted Signaling	PMID: 28356350	CAFs MSC iCAF-like -> T cells CD8+ (TNBC.old)	0.000103571	CAFs MSC iCAF-like -> T cells CD8+	TNBC.old
CAFs MSC iCAF-like	T cells CD8+	MDK	NCL	0.125787	3	MDK_NCL	MDK - NCL	MK	Secreted Signaling	PMID: 28356350	CAFs MSC iCAF-like -> T cells CD8+ (TNBC.young)	0.000352672	CAFs MSC iCAF-like -> T cells CD8+	TNBC.young
CAFs MSC iCAF-like	T cells CD4+	MDK	NCL	0.112145	3	MDK_NCL	MDK - NCL	MK	Secreted Signaling	PMID: 28356350	CAFs MSC iCAF-like -> T cells CD4+ (TNBC.old)	0.000134084	CAFs MSC iCAF-like -> T cells CD4+	TNBC.old
CAFs MSC iCAF-like	T cells CD4+	MDK	NCL	0.129785	3	MDK_NCL	MDK - NCL	MK	Secreted Signaling	PMID: 28356350	CAFs MSC iCAF-like -> T cells CD4+ (TNBC.young)	0.000450551	CAFs MSC iCAF-like -> T cells CD4+	TNBC.young
CAFs MSC iCAF-like	Monocyte	MDK	NCL	0.0963598	3	MDK_NCL	MDK - NCL	MK	Secreted Signaling	PMID: 28356350	CAFs MSC iCAF-like -> Monocyte (TNBC.old)	3.11165e-05	CAFs MSC iCAF-like -> Monocyte	TNBC.old
CAFs MSC iCAF-like	Monocyte	MDK	NCL	0.0923142	3	MDK_NCL	MDK - NCL	MK	Secreted Signaling	PMID: 28356350	CAFs MSC iCAF-like -> Monocyte (TNBC.young)	1.97458e-05	CAFs MSC iCAF-like -> Monocyte	TNBC.young
CAFs MSC iCAF-like	Macrophage	MDK	NCL	0.106065	3	MDK_NCL	MDK - NCL	MK	Secreted Signaling	PMID: 28356350	CAFs MSC iCAF-like -> Macrophage (TNBC.old)	8.04235e-05	CAFs MSC iCAF-like -> Macrophage	TNBC.old
CAFs MSC iCAF-like	Macrophage	MDK	NCL	0.099233	3	MDK_NCL	MDK - NCL	MK	Secreted Signaling	PMID: 28356350	CAFs MSC iCAF-like -> Macrophage (TNBC.young)	4.20231e-05	CAFs MSC iCAF-like -> Macrophage	TNBC.young
CAFs MSC iCAF-like	Cancer Basal SC	MDK	NCL	0.111557	3	MDK_NCL	MDK - NCL	MK	Secreted Signaling	PMID: 28356350	CAFs MSC iCAF-like -> Cancer Basal SC (TNBC.old)	0.00012793	CAFs MSC iCAF-like -> Cancer Basal SC	TNBC.old
CAFs MSC iCAF-like	Cancer Basal SC	MDK	NCL	0.120129	3	MDK_NCL	MDK - NCL	MK	Secreted Signaling	PMID: 28356350	CAFs MSC iCAF-like -> Cancer Basal SC (TNBC.young)	0.000242527	CAFs MSC iCAF-like -> Cancer Basal SC	TNBC.young
CAFs MSC iCAF-like	CAFs myCAF-like	MDK	NCL	0.087046	3	MDK_NCL	MDK - NCL	MK	Secreted Signaling	PMID: 28356350	CAFs MSC iCAF-like -> CAFs myCAF-like (TNBC.old)	1.02505e-05	CAFs MSC iCAF-like -> CAFs myCAF-like	TNBC.old
CAFs MSC iCAF-like	CAFs myCAF-like	MDK	NCL	0.101626	3	MDK_NCL	MDK - NCL	MK	Secreted Signaling	PMID: 28356350	CAFs MSC iCAF-like -> CAFs myCAF-like (TNBC.young)	5.32761e-05	CAFs MSC iCAF-like -> CAFs myCAF-like	TNBC.young
CAFs MSC iCAF-like	CAFs MSC iCAF-like	MDK	NCL	0.0869893	3	MDK_NCL	MDK - NCL	MK	Secreted Signaling	PMID: 28356350	CAFs MSC iCAF-like -> CAFs MSC iCAF-like (TNBC.old)	1.01741e-05	CAFs MSC iCAF-like -> CAFs MSC iCAF-like	TNBC.old
CAFs MSC iCAF-like	CAFs MSC iCAF-like	MDK	NCL	0.112084	3	MDK_NCL	MDK - NCL	MK	Secreted Signaling	PMID: 28356350	CAFs MSC iCAF-like -> CAFs MSC iCAF-like (TNBC.young)	0.000133432	CAFs MSC iCAF-like -> CAFs MSC iCAF-like	TNBC.young
CAFs myCAF-like	Cancer Basal SC	PTN	SDC1	0.0759553	3	PTN_SDC1	PTN - SDC1	PTN	Secreted Signaling	PMID: 28356350; PMID: 25620911	CAFs myCAF-like -> Cancer Basal SC (TNBC.old)	1.91529e-06	CAFs myCAF-like -> Cancer Basal SC	TNBC.old
CAFs myCAF-like	Cancer Basal SC	PTN	SDC1	0.0823552	3	PTN_SDC1	PTN - SDC1	PTN	Secreted Signaling	PMID: 28356350; PMID: 25620911	CAFs myCAF-like -> Cancer Basal SC (TNBC.young)	5.32804e-06	CAFs myCAF-like -> Cancer Basal SC	TNBC.young
CAFs myCAF-like	CAFs myCAF-like	PTN	SDC1	0.0673065	3	PTN_SDC1	PTN - SDC1	PTN	Secreted Signaling	PMID: 28356350; PMID: 25620911	CAFs myCAF-like -> CAFs myCAF-like (TNBC.old)	3.52789e-07	CAFs myCAF-like -> CAFs myCAF-like	TNBC.old
CAFs myCAF-like	CAFs myCAF-like	PTN	SDC1	0	3	PTN_SDC1	PTN - SDC1	PTN	Secreted Signaling	PMID: 28356350; PMID: 25620911	CAFs myCAF-like -> CAFs myCAF-like (TNBC.old)	3.52789e-07	CAFs myCAF-like -> CAFs myCAF-like	TNBC.young
CAFs MSC iCAF-like	Cancer Basal SC	PTN	SDC1	0.0751564	3	PTN_SDC1	PTN - SDC1	PTN	Secreted Signaling	PMID: 28356350; PMID: 25620911	CAFs MSC iCAF-like -> Cancer Basal SC (TNBC.old)	1.66515e-06	CAFs MSC iCAF-like -> Cancer Basal SC	TNBC.old
CAFs MSC iCAF-like	Cancer Basal SC	PTN	SDC1	0.0844385	3	PTN_SDC1	PTN - SDC1	PTN	Secreted Signaling	PMID: 28356350; PMID: 25620911	CAFs MSC iCAF-like -> Cancer Basal SC (TNBC.young)	7.18911e-06	CAFs MSC iCAF-like -> Cancer Basal SC	TNBC.young
CAFs MSC iCAF-like	CAFs myCAF-like	PTN	SDC1	0.0666791	3	PTN_SDC1	PTN - SDC1	PTN	Secreted Signaling	PMID: 28356350; PMID: 25620911	CAFs MSC iCAF-like -> CAFs myCAF-like (TNBC.old)	3.0676e-07	CAFs MSC iCAF-like -> CAFs myCAF-like	TNBC.old
CAFs MSC iCAF-like	CAFs myCAF-like	PTN	SDC1	0	3	PTN_SDC1	PTN - SDC1	PTN	Secreted Signaling	PMID: 28356350; PMID: 25620911	CAFs MSC iCAF-like -> CAFs myCAF-like (TNBC.old)	3.0676e-07	CAFs MSC iCAF-like -> CAFs myCAF-like	TNBC.young
CAFs myCAF-like	Cancer Basal SC	PTN	SDC2	0.0777793	3	PTN_SDC2	PTN - SDC2	PTN	Secreted Signaling	PMID: 28356350; PMID: 25620911	CAFs myCAF-like -> Cancer Basal SC (TNBC.old)	2.60808e-06	CAFs myCAF-like -> Cancer Basal SC	TNBC.old
CAFs myCAF-like	Cancer Basal SC	PTN	SDC2	0	3	PTN_SDC2	PTN - SDC2	PTN	Secreted Signaling	PMID: 28356350; PMID: 25620911	CAFs myCAF-like -> Cancer Basal SC (TNBC.old)	2.60808e-06	CAFs myCAF-like -> Cancer Basal SC	TNBC.young
CAFs myCAF-like	CAFs myCAF-like	PTN	SDC2	0.0710615	3	PTN_SDC2	PTN - SDC2	PTN	Secreted Signaling	PMID: 28356350; PMID: 25620911	CAFs myCAF-like -> CAFs myCAF-like (TNBC.old)	7.73516e-07	CAFs myCAF-like -> CAFs myCAF-like	TNBC.old
CAFs myCAF-like	CAFs myCAF-like	PTN	SDC2	0.0833308	3	PTN_SDC2	PTN - SDC2	PTN	Secreted Signaling	PMID: 28356350; PMID: 25620911	CAFs myCAF-like -> CAFs myCAF-like (TNBC.young)	6.14195e-06	CAFs myCAF-like -> CAFs myCAF-like	TNBC.young
CAFs myCAF-like	CAFs MSC iCAF-like	PTN	SDC2	0.0664389	3	PTN_SDC2	PTN - SDC2	PTN	Secreted Signaling	PMID: 28356350; PMID: 25620911	CAFs myCAF-like -> CAFs MSC iCAF-like (TNBC.old)	2.90572e-07	CAFs myCAF-like -> CAFs MSC iCAF-like	TNBC.old
CAFs myCAF-like	CAFs MSC iCAF-like	PTN	SDC2	0	3	PTN_SDC2	PTN - SDC2	PTN	Secreted Signaling	PMID: 28356350; PMID: 25620911	CAFs myCAF-like -> CAFs MSC iCAF-like (TNBC.old)	2.90572e-07	CAFs myCAF-like -> CAFs MSC iCAF-like	TNBC.young
CAFs MSC iCAF-like	Cancer Basal SC	PTN	SDC2	0.0769421	3	PTN_SDC2	PTN - SDC2	PTN	Secreted Signaling	PMID: 28356350; PMID: 25620911	CAFs MSC iCAF-like -> Cancer Basal SC (TNBC.old)	2.2676e-06	CAFs MSC iCAF-like -> Cancer Basal SC	TNBC.old
CAFs MSC iCAF-like	Cancer Basal SC	PTN	SDC2	0	3	PTN_SDC2	PTN - SDC2	PTN	Secreted Signaling	PMID: 28356350; PMID: 25620911	CAFs MSC iCAF-like -> Cancer Basal SC (TNBC.old)	2.2676e-06	CAFs MSC iCAF-like -> Cancer Basal SC	TNBC.young
CAFs MSC iCAF-like	CAFs myCAF-like	PTN	SDC2	0.0703644	3	PTN_SDC2	PTN - SDC2	PTN	Secreted Signaling	PMID: 28356350; PMID: 25620911	CAFs MSC iCAF-like -> CAFs myCAF-like (TNBC.old)	6.72857e-07	CAFs MSC iCAF-like -> CAFs myCAF-like	TNBC.old
CAFs MSC iCAF-like	CAFs myCAF-like	PTN	SDC2	0.0854623	3	PTN_SDC2	PTN - SDC2	PTN	Secreted Signaling	PMID: 28356350; PMID: 25620911	CAFs MSC iCAF-like -> CAFs myCAF-like (TNBC.young)	8.28499e-06	CAFs MSC iCAF-like -> CAFs myCAF-like	TNBC.young
CAFs MSC iCAF-like	CAFs MSC iCAF-like	PTN	SDC2	0.0658273	3	PTN_SDC2	PTN - SDC2	PTN	Secreted Signaling	PMID: 28356350; PMID: 25620911	CAFs MSC iCAF-like -> CAFs MSC iCAF-like (TNBC.old)	2.52647e-07	CAFs MSC iCAF-like -> CAFs MSC iCAF-like	TNBC.old
CAFs MSC iCAF-like	CAFs MSC iCAF-like	PTN	SDC2	0	3	PTN_SDC2	PTN - SDC2	PTN	Secreted Signaling	PMID: 28356350; PMID: 25620911	CAFs MSC iCAF-like -> CAFs MSC iCAF-like (TNBC.old)	2.52647e-07	CAFs MSC iCAF-like -> CAFs MSC iCAF-like	TNBC.young
CAFs myCAF-like	Macrophage	PTN	SDC3	0.0867964	3	PTN_SDC3	PTN - SDC3	PTN	Secreted Signaling	PMID: 28356350; PMID: 25620911	CAFs myCAF-like -> Macrophage (TNBC.old)	9.91746e-06	CAFs myCAF-like -> Macrophage	TNBC.old
CAFs myCAF-like	Macrophage	PTN	SDC3	0	3	PTN_SDC3	PTN - SDC3	PTN	Secreted Signaling	PMID: 28356350; PMID: 25620911	CAFs myCAF-like -> Macrophage (TNBC.old)	9.91746e-06	CAFs myCAF-like -> Macrophage	TNBC.young
CAFs MSC iCAF-like	Macrophage	PTN	SDC3	0.0857584	3	PTN_SDC3	PTN - SDC3	PTN	Secreted Signaling	PMID: 28356350; PMID: 25620911	CAFs MSC iCAF-like -> Macrophage (TNBC.old)	8.62652e-06	CAFs MSC iCAF-like -> Macrophage	TNBC.old
CAFs MSC iCAF-like	Macrophage	PTN	SDC3	0	3	PTN_SDC3	PTN - SDC3	PTN	Secreted Signaling	PMID: 28356350; PMID: 25620911	CAFs MSC iCAF-like -> Macrophage (TNBC.old)	8.62652e-06	CAFs MSC iCAF-like -> Macrophage	TNBC.young
CAFs myCAF-like	Cancer Basal SC	PTN	SDC4	0.0755865	3	PTN_SDC4	PTN - SDC4	PTN	Secreted Signaling	PMID: 28356350; PMID: 25620911	CAFs myCAF-like -> Cancer Basal SC (TNBC.old)	1.79613e-06	CAFs myCAF-like -> Cancer Basal SC	TNBC.old
CAFs myCAF-like	Cancer Basal SC	PTN	SDC4	0.0805146	3	PTN_SDC4	PTN - SDC4	PTN	Secreted Signaling	PMID: 28356350; PMID: 25620911	CAFs myCAF-like -> Cancer Basal SC (TNBC.young)	4.03657e-06	CAFs myCAF-like -> Cancer Basal SC	TNBC.young
CAFs MSC iCAF-like	Cancer Basal SC	PTN	SDC4	0.0747952	3	PTN_SDC4	PTN - SDC4	PTN	Secreted Signaling	PMID: 28356350; PMID: 25620911	CAFs MSC iCAF-like -> Cancer Basal SC (TNBC.old)	1.56153e-06	CAFs MSC iCAF-like -> Cancer Basal SC	TNBC.old
CAFs MSC iCAF-like	Cancer Basal SC	PTN	SDC4	0.0825056	3	PTN_SDC4	PTN - SDC4	PTN	Secreted Signaling	PMID: 28356350; PMID: 25620911	CAFs MSC iCAF-like -> Cancer Basal SC (TNBC.young)	5.44729e-06	CAFs MSC iCAF-like -> Cancer Basal SC	TNBC.young
CAFs myCAF-like	T cells CD8+	PTN	NCL	0.0909349	3	PTN_NCL	PTN - NCL	PTN	Secreted Signaling	PMID: 28356350; PMID: 25620911	CAFs myCAF-like -> T cells CD8+ (TNBC.old)	1.6754e-05	CAFs myCAF-like -> T cells CD8+	TNBC.old
CAFs myCAF-like	T cells CD8+	PTN	NCL	0.103654	3	PTN_NCL	PTN - NCL	PTN	Secreted Signaling	PMID: 28356350; PMID: 25620911	CAFs myCAF-like -> T cells CD8+ (TNBC.young)	6.45853e-05	CAFs myCAF-like -> T cells CD8+	TNBC.young
CAFs myCAF-like	T cells CD4+	PTN	NCL	0.0931615	3	PTN_NCL	PTN - NCL	PTN	Secreted Signaling	PMID: 28356350; PMID: 25620911	CAFs myCAF-like -> T cells CD4+ (TNBC.old)	2.17903e-05	CAFs myCAF-like -> T cells CD4+	TNBC.old
CAFs myCAF-like	T cells CD4+	PTN	NCL	0.106289	3	PTN_NCL	PTN - NCL	PTN	Secreted Signaling	PMID: 28356350; PMID: 25620911	CAFs myCAF-like -> T cells CD4+ (TNBC.young)	8.20376e-05	CAFs myCAF-like -> T cells CD4+	TNBC.young
CAFs myCAF-like	Monocyte	PTN	NCL	0.0818813	3	PTN_NCL	PTN - NCL	PTN	Secreted Signaling	PMID: 28356350; PMID: 25620911	CAFs myCAF-like -> Monocyte (TNBC.old)	4.96648e-06	CAFs myCAF-like -> Monocyte	TNBC.old
CAFs myCAF-like	Monocyte	PTN	NCL	0.0795763	3	PTN_NCL	PTN - NCL	PTN	Secreted Signaling	PMID: 28356350; PMID: 25620911	CAFs myCAF-like -> Monocyte (TNBC.young)	3.48667e-06	CAFs myCAF-like -> Monocyte	TNBC.young
CAFs myCAF-like	Macrophage	PTN	NCL	0.0887789	3	PTN_NCL	PTN - NCL	PTN	Secreted Signaling	PMID: 28356350; PMID: 25620911	CAFs myCAF-like -> Macrophage (TNBC.old)	1.28273e-05	CAFs myCAF-like -> Macrophage	TNBC.old
CAFs myCAF-like	Macrophage	PTN	NCL	0.084657	3	PTN_NCL	PTN - NCL	PTN	Secreted Signaling	PMID: 28356350; PMID: 25620911	CAFs myCAF-like -> Macrophage (TNBC.young)	7.41227e-06	CAFs myCAF-like -> Macrophage	TNBC.young
CAFs myCAF-like	Cancer Basal SC	PTN	NCL	0.0930321	3	PTN_NCL	PTN - NCL	PTN	Secreted Signaling	PMID: 28356350; PMID: 25620911	CAFs myCAF-like -> Cancer Basal SC (TNBC.old)	2.14674e-05	CAFs myCAF-like -> Cancer Basal SC	TNBC.old
CAFs myCAF-like	Cancer Basal SC	PTN	NCL	0.0998752	3	PTN_NCL	PTN - NCL	PTN	Secreted Signaling	PMID: 28356350; PMID: 25620911	CAFs myCAF-like -> Cancer Basal SC (TNBC.young)	4.48361e-05	CAFs myCAF-like -> Cancer Basal SC	TNBC.young
CAFs myCAF-like	CAFs myCAF-like	PTN	NCL	0.0752343	3	PTN_NCL	PTN - NCL	PTN	Secreted Signaling	PMID: 28356350; PMID: 25620911	CAFs myCAF-like -> CAFs myCAF-like (TNBC.old)	1.68826e-06	CAFs myCAF-like -> CAFs myCAF-like	TNBC.old
CAFs myCAF-like	CAFs myCAF-like	PTN	NCL	0.0864094	3	PTN_NCL	PTN - NCL	PTN	Secreted Signaling	PMID: 28356350; PMID: 25620911	CAFs myCAF-like -> CAFs myCAF-like (TNBC.young)	9.41867e-06	CAFs myCAF-like -> CAFs myCAF-like	TNBC.young
CAFs myCAF-like	CAFs MSC iCAF-like	PTN	NCL	0.0751966	3	PTN_NCL	PTN - NCL	PTN	Secreted Signaling	PMID: 28356350; PMID: 25620911	CAFs myCAF-like -> CAFs MSC iCAF-like (TNBC.old)	1.67705e-06	CAFs myCAF-like -> CAFs MSC iCAF-like	TNBC.old
CAFs myCAF-like	CAFs MSC iCAF-like	PTN	NCL	0.0940923	3	PTN_NCL	PTN - NCL	PTN	Secreted Signaling	PMID: 28356350; PMID: 25620911	CAFs myCAF-like -> CAFs MSC iCAF-like (TNBC.young)	2.42313e-05	CAFs myCAF-like -> CAFs MSC iCAF-like	TNBC.young
CAFs MSC iCAF-like	T cells CD8+	PTN	NCL	0.0898002	3	PTN_NCL	PTN - NCL	PTN	Secreted Signaling	PMID: 28356350; PMID: 25620911	CAFs MSC iCAF-like -> T cells CD8+ (TNBC.old)	1.45804e-05	CAFs MSC iCAF-like -> T cells CD8+	TNBC.old
CAFs MSC iCAF-like	T cells CD8+	PTN	NCL	0.106936	3	PTN_NCL	PTN - NCL	PTN	Secreted Signaling	PMID: 28356350; PMID: 25620911	CAFs MSC iCAF-like -> T cells CD8+ (TNBC.young)	8.6843e-05	CAFs MSC iCAF-like -> T cells CD8+	TNBC.young
CAFs MSC iCAF-like	T cells CD4+	PTN	NCL	0.0919718	3	PTN_NCL	PTN - NCL	PTN	Secreted Signaling	PMID: 28356350; PMID: 25620911	CAFs MSC iCAF-like -> T cells CD4+ (TNBC.old)	1.89653e-05	CAFs MSC iCAF-like -> T cells CD4+	TNBC.old
CAFs MSC iCAF-like	T cells CD4+	PTN	NCL	0.109748	3	PTN_NCL	PTN - NCL	PTN	Secreted Signaling	PMID: 28356350; PMID: 25620911	CAFs MSC iCAF-like -> T cells CD4+ (TNBC.young)	0.00011036	CAFs MSC iCAF-like -> T cells CD4+	TNBC.young
CAFs MSC iCAF-like	Monocyte	PTN	NCL	0.0809583	3	PTN_NCL	PTN - NCL	PTN	Secreted Signaling	PMID: 28356350; PMID: 25620911	CAFs MSC iCAF-like -> Monocyte (TNBC.old)	4.32093e-06	CAFs MSC iCAF-like -> Monocyte	TNBC.old
CAFs MSC iCAF-like	Monocyte	PTN	NCL	0.0815154	3	PTN_NCL	PTN - NCL	PTN	Secreted Signaling	PMID: 28356350; PMID: 25620911	CAFs MSC iCAF-like -> Monocyte (TNBC.young)	4.70153e-06	CAFs MSC iCAF-like -> Monocyte	TNBC.young
CAFs MSC iCAF-like	Macrophage	PTN	NCL	0.0876947	3	PTN_NCL	PTN - NCL	PTN	Secreted Signaling	PMID: 28356350; PMID: 25620911	CAFs MSC iCAF-like -> Macrophage (TNBC.old)	1.11598e-05	CAFs MSC iCAF-like -> Macrophage	TNBC.old
CAFs MSC iCAF-like	Macrophage	PTN	NCL	0.0868557	3	PTN_NCL	PTN - NCL	PTN	Secreted Signaling	PMID: 28356350; PMID: 25620911	CAFs MSC iCAF-like -> Macrophage (TNBC.young)	9.99576e-06	CAFs MSC iCAF-like -> Macrophage	TNBC.young
CAFs MSC iCAF-like	Cancer Basal SC	PTN	NCL	0.0918516	3	PTN_NCL	PTN - NCL	PTN	Secreted Signaling	PMID: 28356350; PMID: 25620911	CAFs MSC iCAF-like -> Cancer Basal SC (TNBC.old)	1.86974e-05	CAFs MSC iCAF-like -> Cancer Basal SC	TNBC.old
CAFs MSC iCAF-like	Cancer Basal SC	PTN	NCL	0.102911	3	PTN_NCL	PTN - NCL	PTN	Secreted Signaling	PMID: 28356350; PMID: 25620911	CAFs MSC iCAF-like -> Cancer Basal SC (TNBC.young)	6.02427e-05	CAFs MSC iCAF-like -> Cancer Basal SC	TNBC.young
CAFs MSC iCAF-like	CAFs myCAF-like	PTN	NCL	0.0744581	3	PTN_NCL	PTN - NCL	PTN	Secreted Signaling	PMID: 28356350; PMID: 25620911	CAFs MSC iCAF-like -> CAFs myCAF-like (TNBC.old)	1.46981e-06	CAFs MSC iCAF-like -> CAFs myCAF-like	TNBC.old
CAFs MSC iCAF-like	CAFs myCAF-like	PTN	NCL	0.0886999	3	PTN_NCL	PTN - NCL	PTN	Secreted Signaling	PMID: 28356350; PMID: 25620911	CAFs MSC iCAF-like -> CAFs myCAF-like (TNBC.young)	1.26993e-05	CAFs MSC iCAF-like -> CAFs myCAF-like	TNBC.young
CAFs MSC iCAF-like	CAFs MSC iCAF-like	PTN	NCL	0.0744212	3	PTN_NCL	PTN - NCL	PTN	Secreted Signaling	PMID: 28356350; PMID: 25620911	CAFs MSC iCAF-like -> CAFs MSC iCAF-like (TNBC.old)	1.46007e-06	CAFs MSC iCAF-like -> CAFs MSC iCAF-like	TNBC.old
CAFs MSC iCAF-like	CAFs MSC iCAF-like	PTN	NCL	0.0967952	3	PTN_NCL	PTN - NCL	PTN	Secreted Signaling	PMID: 28356350; PMID: 25620911	CAFs MSC iCAF-like -> CAFs MSC iCAF-like (TNBC.young)	3.26035e-05	CAFs MSC iCAF-like -> CAFs MSC iCAF-like	TNBC.young
CAFs myCAF-like	Macrophage	POSTN	ITGAV_ITGB5	0.092584	3	POSTN_ITGAV_ITGB5	POSTN - (ITGAV+ITGB5)	PERIOSTIN	Secreted Signaling	PMID: 26721738	CAFs myCAF-like -> Macrophage (TNBC.old)	2.0379e-05	CAFs myCAF-like -> Macrophage	TNBC.old
CAFs myCAF-like	Macrophage	POSTN	ITGAV_ITGB5	0	3	POSTN_ITGAV_ITGB5	POSTN - (ITGAV+ITGB5)	PERIOSTIN	Secreted Signaling	PMID: 26721738	CAFs myCAF-like -> Macrophage (TNBC.old)	2.0379e-05	CAFs myCAF-like -> Macrophage	TNBC.young
CAFs myCAF-like	CAFs myCAF-like	POSTN	ITGAV_ITGB5	0.0808188	3	POSTN_ITGAV_ITGB5	POSTN - (ITGAV+ITGB5)	PERIOSTIN	Secreted Signaling	PMID: 26721738	CAFs myCAF-like -> CAFs myCAF-like (TNBC.old)	4.22977e-06	CAFs myCAF-like -> CAFs myCAF-like	TNBC.old
CAFs myCAF-like	CAFs myCAF-like	POSTN	ITGAV_ITGB5	0	3	POSTN_ITGAV_ITGB5	POSTN - (ITGAV+ITGB5)	PERIOSTIN	Secreted Signaling	PMID: 26721738	CAFs myCAF-like -> CAFs myCAF-like (TNBC.old)	4.22977e-06	CAFs myCAF-like -> CAFs myCAF-like	TNBC.young
CAFs MSC iCAF-like	Macrophage	POSTN	ITGAV_ITGB5	0.0776457	3	POSTN_ITGAV_ITGB5	POSTN - (ITGAV+ITGB5)	PERIOSTIN	Secreted Signaling	PMID: 26721738	CAFs MSC iCAF-like -> Macrophage (TNBC.old)	2.55101e-06	CAFs MSC iCAF-like -> Macrophage	TNBC.old
CAFs MSC iCAF-like	Macrophage	POSTN	ITGAV_ITGB5	0	3	POSTN_ITGAV_ITGB5	POSTN - (ITGAV+ITGB5)	PERIOSTIN	Secreted Signaling	PMID: 26721738	CAFs MSC iCAF-like -> Macrophage (TNBC.old)	2.55101e-06	CAFs MSC iCAF-like -> Macrophage	TNBC.young
CAFs MSC iCAF-like	CAFs myCAF-like	POSTN	ITGAV_ITGB5	0.0692918	3	POSTN_ITGAV_ITGB5	POSTN - (ITGAV+ITGB5)	PERIOSTIN	Secreted Signaling	PMID: 26721738	CAFs MSC iCAF-like -> CAFs myCAF-like (TNBC.old)	5.39984e-07	CAFs MSC iCAF-like -> CAFs myCAF-like	TNBC.old
CAFs MSC iCAF-like	CAFs myCAF-like	POSTN	ITGAV_ITGB5	0	3	POSTN_ITGAV_ITGB5	POSTN - (ITGAV+ITGB5)	PERIOSTIN	Secreted Signaling	PMID: 26721738	CAFs MSC iCAF-like -> CAFs myCAF-like (TNBC.old)	5.39984e-07	CAFs MSC iCAF-like -> CAFs myCAF-like	TNBC.young
Macrophage	Monocyte	C3	C3AR1	0	3	C3_C3AR1	C3 - C3AR1	COMPLEMENT	Secreted Signaling	KEGG: hsa04080	Macrophage -> Monocyte (TNBC.young)	1.14874e-06	Macrophage -> Monocyte	TNBC.old
Macrophage	Monocyte	C3	C3AR1	0.0731163	3	C3_C3AR1	C3 - C3AR1	COMPLEMENT	Secreted Signaling	KEGG: hsa04080	Macrophage -> Monocyte (TNBC.young)	1.14874e-06	Macrophage -> Monocyte	TNBC.young
Macrophage	Macrophage	C3	C3AR1	0	3	C3_C3AR1	C3 - C3AR1	COMPLEMENT	Secreted Signaling	KEGG: hsa04080	Macrophage -> Macrophage (TNBC.young)	4.06723e-06	Macrophage -> Macrophage	TNBC.old
Macrophage	Macrophage	C3	C3AR1	0.0805636	3	C3_C3AR1	C3 - C3AR1	COMPLEMENT	Secreted Signaling	KEGG: hsa04080	Macrophage -> Macrophage (TNBC.young)	4.06723e-06	Macrophage -> Macrophage	TNBC.young
CAFs myCAF-like	Monocyte	C3	C3AR1	0.0799854	3	C3_C3AR1	C3 - C3AR1	COMPLEMENT	Secreted Signaling	KEGG: hsa04080	CAFs myCAF-like -> Monocyte (TNBC.old)	3.71816e-06	CAFs myCAF-like -> Monocyte	TNBC.old
CAFs myCAF-like	Monocyte	C3	C3AR1	0	3	C3_C3AR1	C3 - C3AR1	COMPLEMENT	Secreted Signaling	KEGG: hsa04080	CAFs myCAF-like -> Monocyte (TNBC.old)	3.71816e-06	CAFs myCAF-like -> Monocyte	TNBC.young
CAFs myCAF-like	Macrophage	C3	C3AR1	0.0954169	3	C3_C3AR1	C3 - C3AR1	COMPLEMENT	Secreted Signaling	KEGG: hsa04080	CAFs myCAF-like -> Macrophage (TNBC.old)	2.80836e-05	CAFs myCAF-like -> Macrophage	TNBC.old
CAFs myCAF-like	Macrophage	C3	C3AR1	0	3	C3_C3AR1	C3 - C3AR1	COMPLEMENT	Secreted Signaling	KEGG: hsa04080	CAFs myCAF-like -> Macrophage (TNBC.old)	2.80836e-05	CAFs myCAF-like -> Macrophage	TNBC.young
CAFs MSC iCAF-like	Monocyte	C3	C3AR1	0.0844244	3	C3_C3AR1	C3 - C3AR1	COMPLEMENT	Secreted Signaling	KEGG: hsa04080	CAFs MSC iCAF-like -> Monocyte (TNBC.old)	7.17498e-06	CAFs MSC iCAF-like -> Monocyte	TNBC.old
CAFs MSC iCAF-like	Monocyte	C3	C3AR1	0.0768712	3	C3_C3AR1	C3 - C3AR1	COMPLEMENT	Secreted Signaling	KEGG: hsa04080	CAFs MSC iCAF-like -> Monocyte (TNBC.young)	2.24058e-06	CAFs MSC iCAF-like -> Monocyte	TNBC.young
CAFs MSC iCAF-like	Macrophage	C3	C3AR1	0.101694	3	C3_C3AR1	C3 - C3AR1	COMPLEMENT	Secreted Signaling	KEGG: hsa04080	CAFs MSC iCAF-like -> Macrophage (TNBC.old)	5.36289e-05	CAFs MSC iCAF-like -> Macrophage	TNBC.old
CAFs MSC iCAF-like	Macrophage	C3	C3AR1	0.0851426	3	C3_C3AR1	C3 - C3AR1	COMPLEMENT	Secreted Signaling	KEGG: hsa04080	CAFs MSC iCAF-like -> Macrophage (TNBC.young)	7.92884e-06	CAFs MSC iCAF-like -> Macrophage	TNBC.young
CAFs myCAF-like	Monocyte	C3	ITGAM_ITGB2	0.0877686	3	C3_ITGAM_ITGB2	C3 - (ITGAM+ITGB2)	COMPLEMENT	Secreted Signaling	PMID: 16234578	CAFs myCAF-like -> Monocyte (TNBC.old)	1.12674e-05	CAFs myCAF-like -> Monocyte	TNBC.old
CAFs myCAF-like	Monocyte	C3	ITGAM_ITGB2	0	3	C3_ITGAM_ITGB2	C3 - (ITGAM+ITGB2)	COMPLEMENT	Secreted Signaling	PMID: 16234578	CAFs myCAF-like -> Monocyte (TNBC.old)	1.12674e-05	CAFs myCAF-like -> Monocyte	TNBC.young
CAFs myCAF-like	Macrophage	C3	ITGAM_ITGB2	0.0969079	3	C3_ITGAM_ITGB2	C3 - (ITGAM+ITGB2)	COMPLEMENT	Secreted Signaling	PMID: 16234578	CAFs myCAF-like -> Macrophage (TNBC.old)	3.29978e-05	CAFs myCAF-like -> Macrophage	TNBC.old
CAFs myCAF-like	Macrophage	C3	ITGAM_ITGB2	0	3	C3_ITGAM_ITGB2	C3 - (ITGAM+ITGB2)	COMPLEMENT	Secreted Signaling	PMID: 16234578	CAFs myCAF-like -> Macrophage (TNBC.old)	3.29978e-05	CAFs myCAF-like -> Macrophage	TNBC.young
CAFs MSC iCAF-like	Monocyte	C3	ITGAM_ITGB2	0.0930444	3	C3_ITGAM_ITGB2	C3 - (ITGAM+ITGB2)	COMPLEMENT	Secreted Signaling	PMID: 16234578	CAFs MSC iCAF-like -> Monocyte (TNBC.old)	2.14978e-05	CAFs MSC iCAF-like -> Monocyte	TNBC.old
CAFs MSC iCAF-like	Monocyte	C3	ITGAM_ITGB2	0	3	C3_ITGAM_ITGB2	C3 - (ITGAM+ITGB2)	COMPLEMENT	Secreted Signaling	PMID: 16234578	CAFs MSC iCAF-like -> Monocyte (TNBC.old)	2.14978e-05	CAFs MSC iCAF-like -> Monocyte	TNBC.young
CAFs MSC iCAF-like	Macrophage	C3	ITGAM_ITGB2	0.10336	3	C3_ITGAM_ITGB2	C3 - (ITGAM+ITGB2)	COMPLEMENT	Secreted Signaling	PMID: 16234578	CAFs MSC iCAF-like -> Macrophage (TNBC.old)	6.28374e-05	CAFs MSC iCAF-like -> Macrophage	TNBC.old
CAFs MSC iCAF-like	Macrophage	C3	ITGAM_ITGB2	0	3	C3_ITGAM_ITGB2	C3 - (ITGAM+ITGB2)	COMPLEMENT	Secreted Signaling	PMID: 16234578	CAFs MSC iCAF-like -> Macrophage (TNBC.old)	6.28374e-05	CAFs MSC iCAF-like -> Macrophage	TNBC.young
Macrophage	Monocyte	C3	ITGAX_ITGB2	0	3	C3_ITGAX_ITGB2	C3 - (ITGAX+ITGB2)	COMPLEMENT	Secreted Signaling	PMID: 16234578	Macrophage -> Monocyte (TNBC.young)	3.0108e-06	Macrophage -> Monocyte	TNBC.old
Macrophage	Monocyte	C3	ITGAX_ITGB2	0.0786577	3	C3_ITGAX_ITGB2	C3 - (ITGAX+ITGB2)	COMPLEMENT	Secreted Signaling	PMID: 16234578	Macrophage -> Monocyte (TNBC.young)	3.0108e-06	Macrophage -> Monocyte	TNBC.young
Macrophage	Macrophage	C3	ITGAX_ITGB2	0	3	C3_ITGAX_ITGB2	C3 - (ITGAX+ITGB2)	COMPLEMENT	Secreted Signaling	PMID: 16234578	Macrophage -> Macrophage (TNBC.young)	4.68537e-06	Macrophage -> Macrophage	TNBC.old
Macrophage	Macrophage	C3	ITGAX_ITGB2	0.0814925	3	C3_ITGAX_ITGB2	C3 - (ITGAX+ITGB2)	COMPLEMENT	Secreted Signaling	PMID: 16234578	Macrophage -> Macrophage (TNBC.young)	4.68537e-06	Macrophage -> Macrophage	TNBC.young
CAFs myCAF-like	Monocyte	C3	ITGAX_ITGB2	0.0899604	3	C3_ITGAX_ITGB2	C3 - (ITGAX+ITGB2)	COMPLEMENT	Secreted Signaling	PMID: 16234578	CAFs myCAF-like -> Monocyte (TNBC.old)	1.48724e-05	CAFs myCAF-like -> Monocyte	TNBC.old
CAFs myCAF-like	Monocyte	C3	ITGAX_ITGB2	0	3	C3_ITGAX_ITGB2	C3 - (ITGAX+ITGB2)	COMPLEMENT	Secreted Signaling	PMID: 16234578	CAFs myCAF-like -> Monocyte (TNBC.old)	1.48724e-05	CAFs myCAF-like -> Monocyte	TNBC.young
CAFs myCAF-like	Macrophage	C3	ITGAX_ITGB2	0.0954202	3	C3_ITGAX_ITGB2	C3 - (ITGAX+ITGB2)	COMPLEMENT	Secreted Signaling	PMID: 16234578	CAFs myCAF-like -> Macrophage (TNBC.old)	2.80938e-05	CAFs myCAF-like -> Macrophage	TNBC.old
CAFs myCAF-like	Macrophage	C3	ITGAX_ITGB2	0	3	C3_ITGAX_ITGB2	C3 - (ITGAX+ITGB2)	COMPLEMENT	Secreted Signaling	PMID: 16234578	CAFs myCAF-like -> Macrophage (TNBC.old)	2.80938e-05	CAFs myCAF-like -> Macrophage	TNBC.young
CAFs MSC iCAF-like	Monocyte	C3	ITGAX_ITGB2	0.0954624	3	C3_ITGAX_ITGB2	C3 - (ITGAX+ITGB2)	COMPLEMENT	Secreted Signaling	PMID: 16234578	CAFs MSC iCAF-like -> Monocyte (TNBC.old)	2.82243e-05	CAFs MSC iCAF-like -> Monocyte	TNBC.old
CAFs MSC iCAF-like	Monocyte	C3	ITGAX_ITGB2	0.0830097	3	C3_ITGAX_ITGB2	C3 - (ITGAX+ITGB2)	COMPLEMENT	Secreted Signaling	PMID: 16234578	CAFs MSC iCAF-like -> Monocyte (TNBC.young)	5.86335e-06	CAFs MSC iCAF-like -> Monocyte	TNBC.young
CAFs MSC iCAF-like	Macrophage	C3	ITGAX_ITGB2	0.101698	3	C3_ITGAX_ITGB2	C3 - (ITGAX+ITGB2)	COMPLEMENT	Secreted Signaling	PMID: 16234578	CAFs MSC iCAF-like -> Macrophage (TNBC.old)	5.3648e-05	CAFs MSC iCAF-like -> Macrophage	TNBC.old
CAFs MSC iCAF-like	Macrophage	C3	ITGAX_ITGB2	0.086179	3	C3_ITGAX_ITGB2	C3 - (ITGAX+ITGB2)	COMPLEMENT	Secreted Signaling	PMID: 16234578	CAFs MSC iCAF-like -> Macrophage (TNBC.young)	9.13179e-06	CAFs MSC iCAF-like -> Macrophage	TNBC.young
T cells CD8+	CAFs myCAF-like	GZMA	F2R	0.104153	3	GZMA_F2R	GZMA - F2R	PARs	Secreted Signaling	KEGG: hsa04080	T cells CD8+ -> CAFs myCAF-like (TNBC.old)	6.76405e-05	T cells CD8+ -> CAFs myCAF-like	TNBC.old
T cells CD8+	CAFs myCAF-like	GZMA	F2R	0.111586	3	GZMA_F2R	GZMA - F2R	PARs	Secreted Signaling	KEGG: hsa04080	T cells CD8+ -> CAFs myCAF-like (TNBC.young)	0.000128227	T cells CD8+ -> CAFs myCAF-like	TNBC.young
T cells CD8+	CAFs MSC iCAF-like	GZMA	F2R	0.0958199	3	GZMA_F2R	GZMA - F2R	PARs	Secreted Signaling	KEGG: hsa04080	T cells CD8+ -> CAFs MSC iCAF-like (TNBC.old)	2.93493e-05	T cells CD8+ -> CAFs MSC iCAF-like	TNBC.old
T cells CD8+	CAFs MSC iCAF-like	GZMA	F2R	0.11279	3	GZMA_F2R	GZMA - F2R	PARs	Secreted Signaling	KEGG: hsa04080	T cells CD8+ -> CAFs MSC iCAF-like (TNBC.young)	0.000141105	T cells CD8+ -> CAFs MSC iCAF-like	TNBC.young
T cells CD4+	CAFs myCAF-like	GZMA	F2R	0.0911834	3	GZMA_F2R	GZMA - F2R	PARs	Secreted Signaling	KEGG: hsa04080	T cells CD4+ -> CAFs myCAF-like (TNBC.old)	1.72636e-05	T cells CD4+ -> CAFs myCAF-like	TNBC.old
T cells CD4+	CAFs myCAF-like	GZMA	F2R	0	3	GZMA_F2R	GZMA - F2R	PARs	Secreted Signaling	KEGG: hsa04080	T cells CD4+ -> CAFs myCAF-like (TNBC.old)	1.72636e-05	T cells CD4+ -> CAFs myCAF-like	TNBC.young
T cells CD4+	CAFs MSC iCAF-like	GZMA	F2R	0.0845982	3	GZMA_F2R	GZMA - F2R	PARs	Secreted Signaling	KEGG: hsa04080	T cells CD4+ -> CAFs MSC iCAF-like (TNBC.old)	7.35171e-06	T cells CD4+ -> CAFs MSC iCAF-like	TNBC.old
T cells CD4+	CAFs MSC iCAF-like	GZMA	F2R	0	3	GZMA_F2R	GZMA - F2R	PARs	Secreted Signaling	KEGG: hsa04080	T cells CD4+ -> CAFs MSC iCAF-like (TNBC.old)	7.35171e-06	T cells CD4+ -> CAFs MSC iCAF-like	TNBC.young
T cells CD8+	CAFs myCAF-like	GZMA	F2RL2	0.0888737	3	GZMA_F2RL2	GZMA - F2RL2	PARs	Secreted Signaling	KEGG: hsa04080	T cells CD8+ -> CAFs myCAF-like (TNBC.old)	1.29823e-05	T cells CD8+ -> CAFs myCAF-like	TNBC.old
T cells CD8+	CAFs myCAF-like	GZMA	F2RL2	0	3	GZMA_F2RL2	GZMA - F2RL2	PARs	Secreted Signaling	KEGG: hsa04080	T cells CD8+ -> CAFs myCAF-like (TNBC.old)	1.29823e-05	T cells CD8+ -> CAFs myCAF-like	TNBC.young
T cells CD4+	CAFs myCAF-like	GZMA	F2RL2	0.0790856	3	GZMA_F2RL2	GZMA - F2RL2	PARs	Secreted Signaling	KEGG: hsa04080	T cells CD4+ -> CAFs myCAF-like (TNBC.old)	3.22516e-06	T cells CD4+ -> CAFs myCAF-like	TNBC.old
T cells CD4+	CAFs myCAF-like	GZMA	F2RL2	0	3	GZMA_F2RL2	GZMA - F2RL2	PARs	Secreted Signaling	KEGG: hsa04080	T cells CD4+ -> CAFs myCAF-like (TNBC.old)	3.22516e-06	T cells CD4+ -> CAFs myCAF-like	TNBC.young
T cells CD8+	Cancer Basal SC	GZMA	PARD3	0	3	GZMA_PARD3	GZMA - PARD3	PARs	Secreted Signaling	KEGG: hsa04080	T cells CD8+ -> Cancer Basal SC (TNBC.young)	3.20152e-05	T cells CD8+ -> Cancer Basal SC	TNBC.old
T cells CD8+	Cancer Basal SC	GZMA	PARD3	0.0966249	3	GZMA_PARD3	GZMA - PARD3	PARs	Secreted Signaling	KEGG: hsa04080	T cells CD8+ -> Cancer Basal SC (TNBC.young)	3.20152e-05	T cells CD8+ -> Cancer Basal SC	TNBC.young
CAFs myCAF-like	Macrophage	SEMA3C	NRP1_NRP2	0.0775624	3	SEMA3C_NRP1_NRP2	SEMA3C - (NRP1+NRP2)	SEMA3	Secreted Signaling	PMID: 27533782	CAFs myCAF-like -> Macrophage (TNBC.old)	2.51597e-06	CAFs myCAF-like -> Macrophage	TNBC.old
CAFs myCAF-like	Macrophage	SEMA3C	NRP1_NRP2	0	3	SEMA3C_NRP1_NRP2	SEMA3C - (NRP1+NRP2)	SEMA3	Secreted Signaling	PMID: 27533782	CAFs myCAF-like -> Macrophage (TNBC.old)	2.51597e-06	CAFs myCAF-like -> Macrophage	TNBC.young
CAFs myCAF-like	Macrophage	SEMA3C	PLXND1	0.0753126	3	SEMA3C_PLXND1	SEMA3C - PLXND1	SEMA3	Secreted Signaling	PMID: 27533782	CAFs myCAF-like -> Macrophage (TNBC.old)	1.71176e-06	CAFs myCAF-like -> Macrophage	TNBC.old
CAFs myCAF-like	Macrophage	SEMA3C	PLXND1	0	3	SEMA3C_PLXND1	SEMA3C - PLXND1	SEMA3	Secreted Signaling	PMID: 27533782	CAFs myCAF-like -> Macrophage (TNBC.old)	1.71176e-06	CAFs myCAF-like -> Macrophage	TNBC.young
T cells CD8+	Monocyte	ANXA1	FPR1	0.113615	3	ANXA1_FPR1	ANXA1 - FPR1	ANNEXIN	Secreted Signaling	PMID: 23230437	T cells CD8+ -> Monocyte (TNBC.old)	0.000150485	T cells CD8+ -> Monocyte	TNBC.old
T cells CD8+	Monocyte	ANXA1	FPR1	0.098119	3	ANXA1_FPR1	ANXA1 - FPR1	ANNEXIN	Secreted Signaling	PMID: 23230437	T cells CD8+ -> Monocyte (TNBC.young)	3.748e-05	T cells CD8+ -> Monocyte	TNBC.young
T cells CD8+	Macrophage	ANXA1	FPR1	0.120089	3	ANXA1_FPR1	ANXA1 - FPR1	ANNEXIN	Secreted Signaling	PMID: 23230437	T cells CD8+ -> Macrophage (TNBC.old)	0.000241856	T cells CD8+ -> Macrophage	TNBC.old
T cells CD8+	Macrophage	ANXA1	FPR1	0.101498	3	ANXA1_FPR1	ANXA1 - FPR1	ANNEXIN	Secreted Signaling	PMID: 23230437	T cells CD8+ -> Macrophage (TNBC.young)	5.26209e-05	T cells CD8+ -> Macrophage	TNBC.young
T cells CD4+	Monocyte	ANXA1	FPR1	0.112074	3	ANXA1_FPR1	ANXA1 - FPR1	ANNEXIN	Secreted Signaling	PMID: 23230437	T cells CD4+ -> Monocyte (TNBC.old)	0.000133328	T cells CD4+ -> Monocyte	TNBC.old
T cells CD4+	Monocyte	ANXA1	FPR1	0.0941419	3	ANXA1_FPR1	ANXA1 - FPR1	ANNEXIN	Secreted Signaling	PMID: 23230437	T cells CD4+ -> Monocyte (TNBC.young)	2.43675e-05	T cells CD4+ -> Monocyte	TNBC.young
T cells CD4+	Macrophage	ANXA1	FPR1	0.118343	3	ANXA1_FPR1	ANXA1 - FPR1	ANNEXIN	Secreted Signaling	PMID: 23230437	T cells CD4+ -> Macrophage (TNBC.old)	0.000213891	T cells CD4+ -> Macrophage	TNBC.old
T cells CD4+	Macrophage	ANXA1	FPR1	0.0972153	3	ANXA1_FPR1	ANXA1 - FPR1	ANNEXIN	Secreted Signaling	PMID: 23230437	T cells CD4+ -> Macrophage (TNBC.young)	3.40922e-05	T cells CD4+ -> Macrophage	TNBC.young
Monocyte	Monocyte	ANXA1	FPR1	0.096606	3	ANXA1_FPR1	ANXA1 - FPR1	ANNEXIN	Secreted Signaling	PMID: 23230437	Monocyte -> Monocyte (TNBC.old)	3.19504e-05	Monocyte -> Monocyte	TNBC.old
Monocyte	Monocyte	ANXA1	FPR1	0.0838069	3	ANXA1_FPR1	ANXA1 - FPR1	ANNEXIN	Secreted Signaling	PMID: 23230437	Monocyte -> Monocyte (TNBC.young)	6.57529e-06	Monocyte -> Monocyte	TNBC.young
Monocyte	Macrophage	ANXA1	FPR1	0.101214	3	ANXA1_FPR1	ANXA1 - FPR1	ANNEXIN	Secreted Signaling	PMID: 23230437	Monocyte -> Macrophage (TNBC.old)	5.11857e-05	Monocyte -> Macrophage	TNBC.old
Monocyte	Macrophage	ANXA1	FPR1	0.0862586	3	ANXA1_FPR1	ANXA1 - FPR1	ANNEXIN	Secreted Signaling	PMID: 23230437	Monocyte -> Macrophage (TNBC.young)	9.23005e-06	Monocyte -> Macrophage	TNBC.young
Macrophage	Monocyte	ANXA1	FPR1	0.105236	3	ANXA1_FPR1	ANXA1 - FPR1	ANNEXIN	Secreted Signaling	PMID: 23230437	Macrophage -> Monocyte (TNBC.old)	7.46654e-05	Macrophage -> Monocyte	TNBC.old
Macrophage	Monocyte	ANXA1	FPR1	0.0898442	3	ANXA1_FPR1	ANXA1 - FPR1	ANNEXIN	Secreted Signaling	PMID: 23230437	Macrophage -> Monocyte (TNBC.young)	1.46601e-05	Macrophage -> Monocyte	TNBC.young
Macrophage	Macrophage	ANXA1	FPR1	0.110722	3	ANXA1_FPR1	ANXA1 - FPR1	ANNEXIN	Secreted Signaling	PMID: 23230437	Macrophage -> Macrophage (TNBC.old)	0.000119567	Macrophage -> Macrophage	TNBC.old
Macrophage	Macrophage	ANXA1	FPR1	0.0926666	3	ANXA1_FPR1	ANXA1 - FPR1	ANNEXIN	Secreted Signaling	PMID: 23230437	Macrophage -> Macrophage (TNBC.young)	2.05761e-05	Macrophage -> Macrophage	TNBC.young
Cancer Basal SC	Monocyte	ANXA1	FPR1	0.103128	3	ANXA1_FPR1	ANXA1 - FPR1	ANNEXIN	Secreted Signaling	PMID: 23230437	Cancer Basal SC -> Monocyte (TNBC.old)	6.14879e-05	Cancer Basal SC -> Monocyte	TNBC.old
Cancer Basal SC	Monocyte	ANXA1	FPR1	0.0800924	3	ANXA1_FPR1	ANXA1 - FPR1	ANNEXIN	Secreted Signaling	PMID: 23230437	Cancer Basal SC -> Monocyte (TNBC.young)	3.78081e-06	Cancer Basal SC -> Monocyte	TNBC.young
Cancer Basal SC	Macrophage	ANXA1	FPR1	0.108396	3	ANXA1_FPR1	ANXA1 - FPR1	ANNEXIN	Secreted Signaling	PMID: 23230437	Cancer Basal SC -> Macrophage (TNBC.old)	9.85027e-05	Cancer Basal SC -> Macrophage	TNBC.old
Cancer Basal SC	Macrophage	ANXA1	FPR1	0.082294	3	ANXA1_FPR1	ANXA1 - FPR1	ANNEXIN	Secreted Signaling	PMID: 23230437	Cancer Basal SC -> Macrophage (TNBC.young)	5.28017e-06	Cancer Basal SC -> Macrophage	TNBC.young
CAFs myCAF-like	Monocyte	ANXA1	FPR1	0.0851339	3	ANXA1_FPR1	ANXA1 - FPR1	ANNEXIN	Secreted Signaling	PMID: 23230437	CAFs myCAF-like -> Monocyte (TNBC.old)	7.9193e-06	CAFs myCAF-like -> Monocyte	TNBC.old
CAFs myCAF-like	Monocyte	ANXA1	FPR1	0.083265	3	ANXA1_FPR1	ANXA1 - FPR1	ANNEXIN	Secreted Signaling	PMID: 23230437	CAFs myCAF-like -> Monocyte (TNBC.young)	6.08396e-06	CAFs myCAF-like -> Monocyte	TNBC.young
CAFs myCAF-like	Macrophage	ANXA1	FPR1	0.0887008	3	ANXA1_FPR1	ANXA1 - FPR1	ANNEXIN	Secreted Signaling	PMID: 23230437	CAFs myCAF-like -> Macrophage (TNBC.old)	1.27007e-05	CAFs myCAF-like -> Macrophage	TNBC.old
CAFs myCAF-like	Macrophage	ANXA1	FPR1	0.0856557	3	ANXA1_FPR1	ANXA1 - FPR1	ANNEXIN	Secreted Signaling	PMID: 23230437	CAFs myCAF-like -> Macrophage (TNBC.young)	8.5068e-06	CAFs myCAF-like -> Macrophage	TNBC.young
CAFs MSC iCAF-like	Monocyte	ANXA1	FPR1	0.0861152	3	ANXA1_FPR1	ANXA1 - FPR1	ANNEXIN	Secreted Signaling	PMID: 23230437	CAFs MSC iCAF-like -> Monocyte (TNBC.old)	9.05352e-06	CAFs MSC iCAF-like -> Monocyte	TNBC.old
CAFs MSC iCAF-like	Monocyte	ANXA1	FPR1	0.0817377	3	ANXA1_FPR1	ANXA1 - FPR1	ANNEXIN	Secreted Signaling	PMID: 23230437	CAFs MSC iCAF-like -> Monocyte (TNBC.young)	4.86101e-06	CAFs MSC iCAF-like -> Monocyte	TNBC.young
CAFs MSC iCAF-like	Macrophage	ANXA1	FPR1	0.089773	3	ANXA1_FPR1	ANXA1 - FPR1	ANNEXIN	Secreted Signaling	PMID: 23230437	CAFs MSC iCAF-like -> Macrophage (TNBC.old)	1.45313e-05	CAFs MSC iCAF-like -> Macrophage	TNBC.old
CAFs MSC iCAF-like	Macrophage	ANXA1	FPR1	0.0840372	3	ANXA1_FPR1	ANXA1 - FPR1	ANNEXIN	Secreted Signaling	PMID: 23230437	CAFs MSC iCAF-like -> Macrophage (TNBC.young)	6.79381e-06	CAFs MSC iCAF-like -> Macrophage	TNBC.young
Macrophage	Macrophage	GAS6	AXL	0.0881142	3	GAS6_AXL	GAS6 - AXL	GAS	Secreted Signaling	PMID: 27801848	Macrophage -> Macrophage (TNBC.old)	1.17824e-05	Macrophage -> Macrophage	TNBC.old
Macrophage	Macrophage	GAS6	AXL	0	3	GAS6_AXL	GAS6 - AXL	GAS	Secreted Signaling	PMID: 27801848	Macrophage -> Macrophage (TNBC.old)	1.17824e-05	Macrophage -> Macrophage	TNBC.young
Macrophage	CAFs myCAF-like	GAS6	AXL	0.0764771	3	GAS6_AXL	GAS6 - AXL	GAS	Secreted Signaling	PMID: 27801848	Macrophage -> CAFs myCAF-like (TNBC.old)	2.09531e-06	Macrophage -> CAFs myCAF-like	TNBC.old
Macrophage	CAFs myCAF-like	GAS6	AXL	0	3	GAS6_AXL	GAS6 - AXL	GAS	Secreted Signaling	PMID: 27801848	Macrophage -> CAFs myCAF-like (TNBC.old)	2.09531e-06	Macrophage -> CAFs myCAF-like	TNBC.young
CAFs myCAF-like	Macrophage	GAS6	AXL	0.0706154	3	GAS6_AXL	GAS6 - AXL	GAS	Secreted Signaling	PMID: 27801848	CAFs myCAF-like -> Macrophage (TNBC.old)	7.07724e-07	CAFs myCAF-like -> Macrophage	TNBC.old
CAFs myCAF-like	Macrophage	GAS6	AXL	0	3	GAS6_AXL	GAS6 - AXL	GAS	Secreted Signaling	PMID: 27801848	CAFs myCAF-like -> Macrophage (TNBC.old)	7.07724e-07	CAFs myCAF-like -> Macrophage	TNBC.young
CAFs myCAF-like	CAFs myCAF-like	GAS6	AXL	0.0629407	3	GAS6_AXL	GAS6 - AXL	GAS	Secreted Signaling	PMID: 27801848	CAFs myCAF-like -> CAFs myCAF-like (TNBC.old)	1.25874e-07	CAFs myCAF-like -> CAFs myCAF-like	TNBC.old
CAFs myCAF-like	CAFs myCAF-like	GAS6	AXL	0	3	GAS6_AXL	GAS6 - AXL	GAS	Secreted Signaling	PMID: 27801848	CAFs myCAF-like -> CAFs myCAF-like (TNBC.old)	1.25874e-07	CAFs myCAF-like -> CAFs myCAF-like	TNBC.young
CAFs MSC iCAF-like	Macrophage	GAS6	AXL	0.0705623	3	GAS6_AXL	GAS6 - AXL	GAS	Secreted Signaling	PMID: 27801848	CAFs MSC iCAF-like -> Macrophage (TNBC.old)	7.00213e-07	CAFs MSC iCAF-like -> Macrophage	TNBC.old
CAFs MSC iCAF-like	Macrophage	GAS6	AXL	0	3	GAS6_AXL	GAS6 - AXL	GAS	Secreted Signaling	PMID: 27801848	CAFs MSC iCAF-like -> Macrophage (TNBC.old)	7.00213e-07	CAFs MSC iCAF-like -> Macrophage	TNBC.young
CAFs MSC iCAF-like	CAFs myCAF-like	GAS6	AXL	0.0628984	3	GAS6_AXL	GAS6 - AXL	GAS	Secreted Signaling	PMID: 27801848	CAFs MSC iCAF-like -> CAFs myCAF-like (TNBC.old)	1.24538e-07	CAFs MSC iCAF-like -> CAFs myCAF-like	TNBC.old
CAFs MSC iCAF-like	CAFs myCAF-like	GAS6	AXL	0	3	GAS6_AXL	GAS6 - AXL	GAS	Secreted Signaling	PMID: 27801848	CAFs MSC iCAF-like -> CAFs myCAF-like (TNBC.old)	1.24538e-07	CAFs MSC iCAF-like -> CAFs myCAF-like	TNBC.young
Macrophage	Macrophage	GAS6	MERTK	0.100289	3	GAS6_MERTK	GAS6 - MERTK	GAS	Secreted Signaling	PMID: 27801848	Macrophage -> Macrophage (TNBC.old)	4.67289e-05	Macrophage -> Macrophage	TNBC.old
Macrophage	Macrophage	GAS6	MERTK	0	3	GAS6_MERTK	GAS6 - MERTK	GAS	Secreted Signaling	PMID: 27801848	Macrophage -> Macrophage (TNBC.old)	4.67289e-05	Macrophage -> Macrophage	TNBC.young
CAFs myCAF-like	Macrophage	GAS6	MERTK	0.0782278	3	GAS6_MERTK	GAS6 - MERTK	GAS	Secreted Signaling	PMID: 27801848	CAFs myCAF-like -> Macrophage (TNBC.old)	2.80762e-06	CAFs myCAF-like -> Macrophage	TNBC.old
CAFs myCAF-like	Macrophage	GAS6	MERTK	0	3	GAS6_MERTK	GAS6 - MERTK	GAS	Secreted Signaling	PMID: 27801848	CAFs myCAF-like -> Macrophage (TNBC.old)	2.80762e-06	CAFs myCAF-like -> Macrophage	TNBC.young
CAFs MSC iCAF-like	Macrophage	GAS6	MERTK	0.0781625	3	GAS6_MERTK	GAS6 - MERTK	GAS	Secreted Signaling	PMID: 27801848	CAFs MSC iCAF-like -> Macrophage (TNBC.old)	2.7778e-06	CAFs MSC iCAF-like -> Macrophage	TNBC.old
CAFs MSC iCAF-like	Macrophage	GAS6	MERTK	0	3	GAS6_MERTK	GAS6 - MERTK	GAS	Secreted Signaling	PMID: 27801848	CAFs MSC iCAF-like -> Macrophage (TNBC.old)	2.7778e-06	CAFs MSC iCAF-like -> Macrophage	TNBC.young
Monocyte	T cells CD8+	LGALS9	PTPRC	0.127953	3	LGALS9_CD45	LGALS9 - CD45	GALECTIN	Secreted Signaling	PMID: 30120235	Monocyte -> T cells CD8+ (TNBC.old)	0.000403494	Monocyte -> T cells CD8+	TNBC.old
Monocyte	T cells CD8+	LGALS9	PTPRC	0.098179	3	LGALS9_CD45	LGALS9 - CD45	GALECTIN	Secreted Signaling	PMID: 30120235	Monocyte -> T cells CD8+ (TNBC.young)	3.77141e-05	Monocyte -> T cells CD8+	TNBC.young
Monocyte	T cells CD4+	LGALS9	PTPRC	0.130419	3	LGALS9_CD45	LGALS9 - CD45	GALECTIN	Secreted Signaling	PMID: 30120235	Monocyte -> T cells CD4+ (TNBC.old)	0.000467744	Monocyte -> T cells CD4+	TNBC.old
Monocyte	T cells CD4+	LGALS9	PTPRC	0.100904	3	LGALS9_CD45	LGALS9 - CD45	GALECTIN	Secreted Signaling	PMID: 30120235	Monocyte -> T cells CD4+ (TNBC.young)	4.96544e-05	Monocyte -> T cells CD4+	TNBC.young
Monocyte	Monocyte	LGALS9	PTPRC	0.109091	3	LGALS9_CD45	LGALS9 - CD45	GALECTIN	Secreted Signaling	PMID: 30120235	Monocyte -> Monocyte (TNBC.old)	0.000104464	Monocyte -> Monocyte	TNBC.old
Monocyte	Monocyte	LGALS9	PTPRC	0.0790324	3	LGALS9_CD45	LGALS9 - CD45	GALECTIN	Secreted Signaling	PMID: 30120235	Monocyte -> Monocyte (TNBC.young)	3.19784e-06	Monocyte -> Monocyte	TNBC.young
Monocyte	Macrophage	LGALS9	PTPRC	0.119473	3	LGALS9_CD45	LGALS9 - CD45	GALECTIN	Secreted Signaling	PMID: 30120235	Monocyte -> Macrophage (TNBC.old)	0.000231695	Monocyte -> Macrophage	TNBC.old
Monocyte	Macrophage	LGALS9	PTPRC	0.0778958	3	LGALS9_CD45	LGALS9 - CD45	GALECTIN	Secreted Signaling	PMID: 30120235	Monocyte -> Macrophage (TNBC.young)	2.65873e-06	Monocyte -> Macrophage	TNBC.young
Macrophage	T cells CD8+	LGALS9	PTPRC	0.151161	3	LGALS9_CD45	LGALS9 - CD45	GALECTIN	Secreted Signaling	PMID: 30120235	Macrophage -> T cells CD8+ (TNBC.old)	0.00133949	Macrophage -> T cells CD8+	TNBC.old
Macrophage	T cells CD8+	LGALS9	PTPRC	0.108685	3	LGALS9_CD45	LGALS9 - CD45	GALECTIN	Secreted Signaling	PMID: 30120235	Macrophage -> T cells CD8+ (TNBC.young)	0.000100949	Macrophage -> T cells CD8+	TNBC.young
Macrophage	T cells CD4+	LGALS9	PTPRC	0.154625	3	LGALS9_CD45	LGALS9 - CD45	GALECTIN	Secreted Signaling	PMID: 30120235	Macrophage -> T cells CD4+ (TNBC.old)	0.00155346	Macrophage -> T cells CD4+	TNBC.old
Macrophage	T cells CD4+	LGALS9	PTPRC	0.112037	3	LGALS9_CD45	LGALS9 - CD45	GALECTIN	Secreted Signaling	PMID: 30120235	Macrophage -> T cells CD4+ (TNBC.young)	0.000132941	Macrophage -> T cells CD4+	TNBC.young
Macrophage	Monocyte	LGALS9	PTPRC	0.125592	3	LGALS9_CD45	LGALS9 - CD45	GALECTIN	Secreted Signaling	PMID: 30120235	Macrophage -> Monocyte (TNBC.old)	0.000348346	Macrophage -> Monocyte	TNBC.old
Macrophage	Monocyte	LGALS9	PTPRC	0.0857124	3	LGALS9_CD45	LGALS9 - CD45	GALECTIN	Secreted Signaling	PMID: 30120235	Macrophage -> Monocyte (TNBC.young)	8.57279e-06	Macrophage -> Monocyte	TNBC.young
Macrophage	Macrophage	LGALS9	PTPRC	0.13958	3	LGALS9_CD45	LGALS9 - CD45	GALECTIN	Secreted Signaling	PMID: 30120235	Macrophage -> Macrophage (TNBC.old)	0.000773664	Macrophage -> Macrophage	TNBC.old
Macrophage	Macrophage	LGALS9	PTPRC	0.0843834	3	LGALS9_CD45	LGALS9 - CD45	GALECTIN	Secreted Signaling	PMID: 30120235	Macrophage -> Macrophage (TNBC.young)	7.13373e-06	Macrophage -> Macrophage	TNBC.young
CAFs myCAF-like	T cells CD8+	LGALS9	PTPRC	0.0936429	3	LGALS9_CD45	LGALS9 - CD45	GALECTIN	Secreted Signaling	PMID: 30120235	CAFs myCAF-like -> T cells CD8+ (TNBC.old)	2.30263e-05	CAFs myCAF-like -> T cells CD8+	TNBC.old
CAFs myCAF-like	T cells CD8+	LGALS9	PTPRC	0	3	LGALS9_CD45	LGALS9 - CD45	GALECTIN	Secreted Signaling	PMID: 30120235	CAFs myCAF-like -> T cells CD8+ (TNBC.old)	2.30263e-05	CAFs myCAF-like -> T cells CD8+	TNBC.young
CAFs myCAF-like	T cells CD4+	LGALS9	PTPRC	0.0949462	3	LGALS9_CD45	LGALS9 - CD45	GALECTIN	Secreted Signaling	PMID: 30120235	CAFs myCAF-like -> T cells CD4+ (TNBC.old)	2.66619e-05	CAFs myCAF-like -> T cells CD4+	TNBC.old
CAFs myCAF-like	T cells CD4+	LGALS9	PTPRC	0	3	LGALS9_CD45	LGALS9 - CD45	GALECTIN	Secreted Signaling	PMID: 30120235	CAFs myCAF-like -> T cells CD4+ (TNBC.old)	2.66619e-05	CAFs myCAF-like -> T cells CD4+	TNBC.young
CAFs myCAF-like	Monocyte	LGALS9	PTPRC	0.0830424	3	LGALS9_CD45	LGALS9 - CD45	GALECTIN	Secreted Signaling	PMID: 30120235	CAFs myCAF-like -> Monocyte (TNBC.old)	5.89128e-06	CAFs myCAF-like -> Monocyte	TNBC.old
CAFs myCAF-like	Monocyte	LGALS9	PTPRC	0	3	LGALS9_CD45	LGALS9 - CD45	GALECTIN	Secreted Signaling	PMID: 30120235	CAFs myCAF-like -> Monocyte (TNBC.old)	5.89128e-06	CAFs myCAF-like -> Monocyte	TNBC.young
CAFs myCAF-like	Macrophage	LGALS9	PTPRC	0.0888967	2	LGALS9_CD45	LGALS9 - CD45	GALECTIN	Secreted Signaling	PMID: 30120235	CAFs myCAF-like -> Macrophage (TNBC.old)	1.30201e-05	CAFs myCAF-like -> Macrophage	TNBC.old
CAFs myCAF-like	Macrophage	LGALS9	PTPRC	0	2	LGALS9_CD45	LGALS9 - CD45	GALECTIN	Secreted Signaling	PMID: 30120235	CAFs myCAF-like -> Macrophage (TNBC.old)	1.30201e-05	CAFs myCAF-like -> Macrophage	TNBC.young
CAFs MSC iCAF-like	T cells CD8+	LGALS9	PTPRC	0.0914364	3	LGALS9_CD45	LGALS9 - CD45	GALECTIN	Secreted Signaling	PMID: 30120235	CAFs MSC iCAF-like -> T cells CD8+ (TNBC.old)	1.77956e-05	CAFs MSC iCAF-like -> T cells CD8+	TNBC.old
CAFs MSC iCAF-like	T cells CD8+	LGALS9	PTPRC	0	3	LGALS9_CD45	LGALS9 - CD45	GALECTIN	Secreted Signaling	PMID: 30120235	CAFs MSC iCAF-like -> T cells CD8+ (TNBC.old)	1.77956e-05	CAFs MSC iCAF-like -> T cells CD8+	TNBC.young
CAFs MSC iCAF-like	T cells CD4+	LGALS9	PTPRC	0.0926778	3	LGALS9_CD45	LGALS9 - CD45	GALECTIN	Secreted Signaling	PMID: 30120235	CAFs MSC iCAF-like -> T cells CD4+ (TNBC.old)	2.06031e-05	CAFs MSC iCAF-like -> T cells CD4+	TNBC.old
CAFs MSC iCAF-like	T cells CD4+	LGALS9	PTPRC	0	3	LGALS9_CD45	LGALS9 - CD45	GALECTIN	Secreted Signaling	PMID: 30120235	CAFs MSC iCAF-like -> T cells CD4+ (TNBC.old)	2.06031e-05	CAFs MSC iCAF-like -> T cells CD4+	TNBC.young
CAFs MSC iCAF-like	Macrophage	PROS1	AXL	0.0679733	3	PROS1_AXL	PROS1 - AXL	PROS	Secreted Signaling	PMID: 29531161	CAFs MSC iCAF-like -> Macrophage (TNBC.old)	4.08134e-07	CAFs MSC iCAF-like -> Macrophage	TNBC.old
CAFs MSC iCAF-like	Macrophage	PROS1	AXL	0	3	PROS1_AXL	PROS1 - AXL	PROS	Secreted Signaling	PMID: 29531161	CAFs MSC iCAF-like -> Macrophage (TNBC.old)	4.08134e-07	CAFs MSC iCAF-like -> Macrophage	TNBC.young
CAFs MSC iCAF-like	CAFs myCAF-like	PROS1	AXL	0.0608339	3	PROS1_AXL	PROS1 - AXL	PROS	Secreted Signaling	PMID: 29531161	CAFs MSC iCAF-like -> CAFs myCAF-like (TNBC.old)	7.26078e-08	CAFs MSC iCAF-like -> CAFs myCAF-like	TNBC.old
CAFs MSC iCAF-like	CAFs myCAF-like	PROS1	AXL	0	3	PROS1_AXL	PROS1 - AXL	PROS	Secreted Signaling	PMID: 29531161	CAFs MSC iCAF-like -> CAFs myCAF-like (TNBC.old)	7.26078e-08	CAFs MSC iCAF-like -> CAFs myCAF-like	TNBC.young
CAFs myCAF-like	Macrophage	RARRES2	CMKLR1	0.0979802	3	RARRES2_CMKLR1	RARRES2 - CMKLR1	CHEMERIN	Secreted Signaling	PMID: 24671882	CAFs myCAF-like -> Macrophage (TNBC.old)	3.69425e-05	CAFs myCAF-like -> Macrophage	TNBC.old
CAFs myCAF-like	Macrophage	RARRES2	CMKLR1	0	3	RARRES2_CMKLR1	RARRES2 - CMKLR1	CHEMERIN	Secreted Signaling	PMID: 24671882	CAFs myCAF-like -> Macrophage (TNBC.old)	3.69425e-05	CAFs myCAF-like -> Macrophage	TNBC.young
CAFs MSC iCAF-like	Macrophage	RARRES2	CMKLR1	0.0952939	3	RARRES2_CMKLR1	RARRES2 - CMKLR1	CHEMERIN	Secreted Signaling	PMID: 24671882	CAFs MSC iCAF-like -> Macrophage (TNBC.old)	2.77063e-05	CAFs MSC iCAF-like -> Macrophage	TNBC.old
CAFs MSC iCAF-like	Macrophage	RARRES2	CMKLR1	0	3	RARRES2_CMKLR1	RARRES2 - CMKLR1	CHEMERIN	Secreted Signaling	PMID: 24671882	CAFs MSC iCAF-like -> Macrophage (TNBC.old)	2.77063e-05	CAFs MSC iCAF-like -> Macrophage	TNBC.young
Monocyte	T cells CD8+	LGALS9	HAVCR2	0	3	LGALS9_HAVCR2	LGALS9 - HAVCR2	GALECTIN	Secreted Signaling	PMID: 27192565	Monocyte -> T cells CD8+ (TNBC.young)	5.14525e-06	Monocyte -> T cells CD8+	TNBC.old
Monocyte	T cells CD8+	LGALS9	HAVCR2	0.0821191	3	LGALS9_HAVCR2	LGALS9 - HAVCR2	GALECTIN	Secreted Signaling	PMID: 27192565	Monocyte -> T cells CD8+ (TNBC.young)	5.14525e-06	Monocyte -> T cells CD8+	TNBC.young
Monocyte	Monocyte	LGALS9	HAVCR2	0.0915667	3	LGALS9_HAVCR2	LGALS9 - HAVCR2	GALECTIN	Secreted Signaling	PMID: 27192565	Monocyte -> Monocyte (TNBC.old)	1.80747e-05	Monocyte -> Monocyte	TNBC.old
Monocyte	Monocyte	LGALS9	HAVCR2	0.0693216	3	LGALS9_HAVCR2	LGALS9 - HAVCR2	GALECTIN	Secreted Signaling	PMID: 27192565	Monocyte -> Monocyte (TNBC.young)	5.43343e-07	Monocyte -> Monocyte	TNBC.young
Monocyte	Macrophage	LGALS9	HAVCR2	0.101195	3	LGALS9_HAVCR2	LGALS9 - HAVCR2	GALECTIN	Secreted Signaling	PMID: 27192565	Monocyte -> Macrophage (TNBC.old)	5.1088e-05	Monocyte -> Macrophage	TNBC.old
Monocyte	Macrophage	LGALS9	HAVCR2	0.0749254	3	LGALS9_HAVCR2	LGALS9 - HAVCR2	GALECTIN	Secreted Signaling	PMID: 27192565	Monocyte -> Macrophage (TNBC.young)	1.59823e-06	Monocyte -> Macrophage	TNBC.young
Macrophage	T cells CD8+	LGALS9	HAVCR2	0	3	LGALS9_HAVCR2	LGALS9 - HAVCR2	GALECTIN	Secreted Signaling	PMID: 27192565	Macrophage -> T cells CD8+ (TNBC.young)	1.38068e-05	Macrophage -> T cells CD8+	TNBC.old
Macrophage	T cells CD8+	LGALS9	HAVCR2	0.0893627	3	LGALS9_HAVCR2	LGALS9 - HAVCR2	GALECTIN	Secreted Signaling	PMID: 27192565	Macrophage -> T cells CD8+ (TNBC.young)	1.38068e-05	Macrophage -> T cells CD8+	TNBC.young
Macrophage	Monocyte	LGALS9	HAVCR2	0.102993	3	LGALS9_HAVCR2	LGALS9 - HAVCR2	GALECTIN	Secreted Signaling	PMID: 27192565	Macrophage -> Monocyte (TNBC.old)	6.07101e-05	Macrophage -> Monocyte	TNBC.old
Macrophage	Monocyte	LGALS9	HAVCR2	0.0744143	3	LGALS9_HAVCR2	LGALS9 - HAVCR2	GALECTIN	Secreted Signaling	PMID: 27192565	Macrophage -> Monocyte (TNBC.young)	1.45825e-06	Macrophage -> Monocyte	TNBC.young
Macrophage	Macrophage	LGALS9	HAVCR2	0.115334	3	LGALS9_HAVCR2	LGALS9 - HAVCR2	GALECTIN	Secreted Signaling	PMID: 27192565	Macrophage -> Macrophage (TNBC.old)	0.000171577	Macrophage -> Macrophage	TNBC.old
Macrophage	Macrophage	LGALS9	HAVCR2	0.0809099	3	LGALS9_HAVCR2	LGALS9 - HAVCR2	GALECTIN	Secreted Signaling	PMID: 27192565	Macrophage -> Macrophage (TNBC.young)	4.28911e-06	Macrophage -> Macrophage	TNBC.young
CAFs myCAF-like	Monocyte	LGALS9	HAVCR2	0.0723844	3	LGALS9_HAVCR2	LGALS9 - HAVCR2	GALECTIN	Secreted Signaling	PMID: 27192565	CAFs myCAF-like -> Monocyte (TNBC.old)	1.00037e-06	CAFs myCAF-like -> Monocyte	TNBC.old
CAFs myCAF-like	Monocyte	LGALS9	HAVCR2	0	3	LGALS9_HAVCR2	LGALS9 - HAVCR2	GALECTIN	Secreted Signaling	PMID: 27192565	CAFs myCAF-like -> Monocyte (TNBC.old)	1.00037e-06	CAFs myCAF-like -> Monocyte	TNBC.young
CAFs myCAF-like	Macrophage	LGALS9	HAVCR2	0.078273	3	LGALS9_HAVCR2	LGALS9 - HAVCR2	GALECTIN	Secreted Signaling	PMID: 27192565	CAFs myCAF-like -> Macrophage (TNBC.old)	2.82838e-06	CAFs myCAF-like -> Macrophage	TNBC.old
CAFs myCAF-like	Macrophage	LGALS9	HAVCR2	0	3	LGALS9_HAVCR2	LGALS9 - HAVCR2	GALECTIN	Secreted Signaling	PMID: 27192565	CAFs myCAF-like -> Macrophage (TNBC.old)	2.82838e-06	CAFs myCAF-like -> Macrophage	TNBC.young
CAFs MSC iCAF-like	Monocyte	LGALS9	HAVCR2	0.0710453	3	LGALS9_HAVCR2	LGALS9 - HAVCR2	GALECTIN	Secreted Signaling	PMID: 27192565	CAFs MSC iCAF-like -> Monocyte (TNBC.old)	7.71045e-07	CAFs MSC iCAF-like -> Monocyte	TNBC.old
CAFs MSC iCAF-like	Monocyte	LGALS9	HAVCR2	0	3	LGALS9_HAVCR2	LGALS9 - HAVCR2	GALECTIN	Secreted Signaling	PMID: 27192565	CAFs MSC iCAF-like -> Monocyte (TNBC.old)	7.71045e-07	CAFs MSC iCAF-like -> Monocyte	TNBC.young
CAFs MSC iCAF-like	Macrophage	LGALS9	HAVCR2	0.0767097	3	LGALS9_HAVCR2	LGALS9 - HAVCR2	GALECTIN	Secreted Signaling	PMID: 27192565	CAFs MSC iCAF-like -> Macrophage (TNBC.old)	2.18005e-06	CAFs MSC iCAF-like -> Macrophage	TNBC.old
CAFs MSC iCAF-like	Macrophage	LGALS9	HAVCR2	0	3	LGALS9_HAVCR2	LGALS9 - HAVCR2	GALECTIN	Secreted Signaling	PMID: 27192565	CAFs MSC iCAF-like -> Macrophage (TNBC.old)	2.18005e-06	CAFs MSC iCAF-like -> Macrophage	TNBC.young
Monocyte	T cells CD8+	LGALS9	CD44	0.120706	3	LGALS9_CD44	LGALS9 - CD44	GALECTIN	Secreted Signaling	PMID: 25065622	Monocyte -> T cells CD8+ (TNBC.old)	0.000252377	Monocyte -> T cells CD8+	TNBC.old
Monocyte	T cells CD8+	LGALS9	CD44	0.0922913	3	LGALS9_CD44	LGALS9 - CD44	GALECTIN	Secreted Signaling	PMID: 25065622	Monocyte -> T cells CD8+ (TNBC.young)	1.96929e-05	Monocyte -> T cells CD8+	TNBC.young
Monocyte	T cells CD4+	LGALS9	CD44	0.123224	3	LGALS9_CD44	LGALS9 - CD44	GALECTIN	Secreted Signaling	PMID: 25065622	Monocyte -> T cells CD4+ (TNBC.old)	0.000298923	Monocyte -> T cells CD4+	TNBC.old
Monocyte	T cells CD4+	LGALS9	CD44	0.0958557	3	LGALS9_CD44	LGALS9 - CD44	GALECTIN	Secreted Signaling	PMID: 25065622	Monocyte -> T cells CD4+ (TNBC.young)	2.94639e-05	Monocyte -> T cells CD4+	TNBC.young
Monocyte	Monocyte	LGALS9	CD44	0.109734	3	LGALS9_CD44	LGALS9 - CD44	GALECTIN	Secreted Signaling	PMID: 25065622	Monocyte -> Monocyte (TNBC.old)	0.000110233	Monocyte -> Monocyte	TNBC.old
Monocyte	Monocyte	LGALS9	CD44	0.0808645	3	LGALS9_CD44	LGALS9 - CD44	GALECTIN	Secreted Signaling	PMID: 25065622	Monocyte -> Monocyte (TNBC.young)	4.2595e-06	Monocyte -> Monocyte	TNBC.young
Monocyte	Macrophage	LGALS9	CD44	0.119614	3	LGALS9_CD44	LGALS9 - CD44	GALECTIN	Secreted Signaling	PMID: 25065622	Monocyte -> Macrophage (TNBC.old)	0.000233987	Monocyte -> Macrophage	TNBC.old
Monocyte	Macrophage	LGALS9	CD44	0.0844286	3	LGALS9_CD44	LGALS9 - CD44	GALECTIN	Secreted Signaling	PMID: 25065622	Monocyte -> Macrophage (TNBC.young)	7.17917e-06	Monocyte -> Macrophage	TNBC.young
Monocyte	Cancer Basal SC	LGALS9	CD44	0.115186	3	LGALS9_CD44	LGALS9 - CD44	GALECTIN	Secreted Signaling	PMID: 25065622	Monocyte -> Cancer Basal SC (TNBC.old)	0.000169681	Monocyte -> Cancer Basal SC	TNBC.old
Monocyte	Cancer Basal SC	LGALS9	CD44	0.07682	3	LGALS9_CD44	LGALS9 - CD44	GALECTIN	Secreted Signaling	PMID: 25065622	Monocyte -> Cancer Basal SC (TNBC.young)	2.22123e-06	Monocyte -> Cancer Basal SC	TNBC.young
Monocyte	CAFs myCAF-like	LGALS9	CD44	0.0880748	3	LGALS9_CD44	LGALS9 - CD44	GALECTIN	Secreted Signaling	PMID: 25065622	Monocyte -> CAFs myCAF-like (TNBC.old)	1.17226e-05	Monocyte -> CAFs myCAF-like	TNBC.old
Monocyte	CAFs myCAF-like	LGALS9	CD44	0.0770795	3	LGALS9_CD44	LGALS9 - CD44	GALECTIN	Secreted Signaling	PMID: 25065622	Monocyte -> CAFs myCAF-like (TNBC.young)	2.32077e-06	Monocyte -> CAFs myCAF-like	TNBC.young
Monocyte	CAFs MSC iCAF-like	LGALS9	CD44	0.089844	3	LGALS9_CD44	LGALS9 - CD44	GALECTIN	Secreted Signaling	PMID: 25065622	Monocyte -> CAFs MSC iCAF-like (TNBC.old)	1.46598e-05	Monocyte -> CAFs MSC iCAF-like	TNBC.old
Monocyte	CAFs MSC iCAF-like	LGALS9	CD44	0.0787589	3	LGALS9_CD44	LGALS9 - CD44	GALECTIN	Secreted Signaling	PMID: 25065622	Monocyte -> CAFs MSC iCAF-like (TNBC.young)	3.06038e-06	Monocyte -> CAFs MSC iCAF-like	TNBC.young
Macrophage	T cells CD8+	LGALS9	CD44	0.141248	3	LGALS9_CD44	LGALS9 - CD44	GALECTIN	Secreted Signaling	PMID: 25065622	Macrophage -> T cells CD8+ (TNBC.old)	0.00084197	Macrophage -> T cells CD8+	TNBC.old
Macrophage	T cells CD8+	LGALS9	CD44	0.10153	3	LGALS9_CD44	LGALS9 - CD44	GALECTIN	Secreted Signaling	PMID: 25065622	Macrophage -> T cells CD8+ (TNBC.young)	5.2785e-05	Macrophage -> T cells CD8+	TNBC.young
Macrophage	T cells CD4+	LGALS9	CD44	0.144709	3	LGALS9_CD44	LGALS9 - CD44	GALECTIN	Secreted Signaling	PMID: 25065622	Macrophage -> T cells CD4+ (TNBC.old)	0.000997352	Macrophage -> T cells CD4+	TNBC.old
Macrophage	T cells CD4+	LGALS9	CD44	0.10586	3	LGALS9_CD44	LGALS9 - CD44	GALECTIN	Secreted Signaling	PMID: 25065622	Macrophage -> T cells CD4+ (TNBC.young)	7.89698e-05	Macrophage -> T cells CD4+	TNBC.young
Macrophage	Monocyte	LGALS9	CD44	0.126438	3	LGALS9_CD44	LGALS9 - CD44	GALECTIN	Secreted Signaling	PMID: 25065622	Macrophage -> Monocyte (TNBC.old)	0.000367408	Macrophage -> Monocyte	TNBC.old
Macrophage	Monocyte	LGALS9	CD44	0.0878681	3	LGALS9_CD44	LGALS9 - CD44	GALECTIN	Secreted Signaling	PMID: 25065622	Macrophage -> Monocyte (TNBC.young)	1.14137e-05	Macrophage -> Monocyte	TNBC.young
Macrophage	Macrophage	LGALS9	CD44	0.13977	3	LGALS9_CD44	LGALS9 - CD44	GALECTIN	Secreted Signaling	PMID: 25065622	Macrophage -> Macrophage (TNBC.old)	0.000781258	Macrophage -> Macrophage	TNBC.old
Macrophage	Macrophage	LGALS9	CD44	0.0920964	3	LGALS9_CD44	LGALS9 - CD44	GALECTIN	Secreted Signaling	PMID: 25065622	Macrophage -> Macrophage (TNBC.young)	1.92464e-05	Macrophage -> Macrophage	TNBC.young
Macrophage	Cancer Basal SC	LGALS9	CD44	0.133765	3	LGALS9_CD44	LGALS9 - CD44	GALECTIN	Secreted Signaling	PMID: 25065622	Macrophage -> Cancer Basal SC (TNBC.old)	0.000566629	Macrophage -> Cancer Basal SC	TNBC.old
Macrophage	Cancer Basal SC	LGALS9	CD44	0.0831237	3	LGALS9_CD44	LGALS9 - CD44	GALECTIN	Secreted Signaling	PMID: 25065622	Macrophage -> Cancer Basal SC (TNBC.young)	5.96107e-06	Macrophage -> Cancer Basal SC	TNBC.young
Macrophage	CAFs myCAF-like	LGALS9	CD44	0.0985612	3	LGALS9_CD44	LGALS9 - CD44	GALECTIN	Secreted Signaling	PMID: 25065622	Macrophage -> CAFs myCAF-like (TNBC.old)	3.92335e-05	Macrophage -> CAFs myCAF-like	TNBC.old
Macrophage	CAFs myCAF-like	LGALS9	CD44	0.083427	3	LGALS9_CD44	LGALS9 - CD44	GALECTIN	Secreted Signaling	PMID: 25065622	Macrophage -> CAFs myCAF-like (TNBC.young)	6.22759e-06	Macrophage -> CAFs myCAF-like	TNBC.young
Macrophage	CAFs MSC iCAF-like	LGALS9	CD44	0.100768	3	LGALS9_CD44	LGALS9 - CD44	GALECTIN	Secreted Signaling	PMID: 25065622	Macrophage -> CAFs MSC iCAF-like (TNBC.old)	4.89955e-05	Macrophage -> CAFs MSC iCAF-like	TNBC.old
Macrophage	CAFs MSC iCAF-like	LGALS9	CD44	0.085397	3	LGALS9_CD44	LGALS9 - CD44	GALECTIN	Secreted Signaling	PMID: 25065622	Macrophage -> CAFs MSC iCAF-like (TNBC.young)	8.21119e-06	Macrophage -> CAFs MSC iCAF-like	TNBC.young
CAFs myCAF-like	T cells CD8+	LGALS9	CD44	0.0895963	3	LGALS9_CD44	LGALS9 - CD44	GALECTIN	Secreted Signaling	PMID: 25065622	CAFs myCAF-like -> T cells CD8+ (TNBC.old)	1.42156e-05	CAFs myCAF-like -> T cells CD8+	TNBC.old
CAFs myCAF-like	T cells CD8+	LGALS9	CD44	0	3	LGALS9_CD44	LGALS9 - CD44	GALECTIN	Secreted Signaling	PMID: 25065622	CAFs myCAF-like -> T cells CD8+ (TNBC.old)	1.42156e-05	CAFs myCAF-like -> T cells CD8+	TNBC.young
CAFs myCAF-like	T cells CD4+	LGALS9	CD44	0.0909738	3	LGALS9_CD44	LGALS9 - CD44	GALECTIN	Secreted Signaling	PMID: 25065622	CAFs myCAF-like -> T cells CD4+ (TNBC.old)	1.68329e-05	CAFs myCAF-like -> T cells CD4+	TNBC.old
CAFs myCAF-like	T cells CD4+	LGALS9	CD44	0	3	LGALS9_CD44	LGALS9 - CD44	GALECTIN	Secreted Signaling	PMID: 25065622	CAFs myCAF-like -> T cells CD4+ (TNBC.old)	1.68329e-05	CAFs myCAF-like -> T cells CD4+	TNBC.young
CAFs myCAF-like	Monocyte	LGALS9	CD44	0.0834236	3	LGALS9_CD44	LGALS9 - CD44	GALECTIN	Secreted Signaling	PMID: 25065622	CAFs myCAF-like -> Monocyte (TNBC.old)	6.22452e-06	CAFs myCAF-like -> Monocyte	TNBC.old
CAFs myCAF-like	Monocyte	LGALS9	CD44	0	3	LGALS9_CD44	LGALS9 - CD44	GALECTIN	Secreted Signaling	PMID: 25065622	CAFs myCAF-like -> Monocyte (TNBC.old)	6.22452e-06	CAFs myCAF-like -> Monocyte	TNBC.young
CAFs myCAF-like	Macrophage	LGALS9	CD44	0.088976	2	LGALS9_CD44	LGALS9 - CD44	GALECTIN	Secreted Signaling	PMID: 25065622	CAFs myCAF-like -> Macrophage (TNBC.old)	1.31514e-05	CAFs myCAF-like -> Macrophage	TNBC.old
CAFs myCAF-like	Macrophage	LGALS9	CD44	0	2	LGALS9_CD44	LGALS9 - CD44	GALECTIN	Secreted Signaling	PMID: 25065622	CAFs myCAF-like -> Macrophage (TNBC.old)	1.31514e-05	CAFs myCAF-like -> Macrophage	TNBC.young
CAFs myCAF-like	Cancer Basal SC	LGALS9	CD44	0.0865	2	LGALS9_CD44	LGALS9 - CD44	GALECTIN	Secreted Signaling	PMID: 25065622	CAFs myCAF-like -> Cancer Basal SC (TNBC.old)	9.53354e-06	CAFs myCAF-like -> Cancer Basal SC	TNBC.old
CAFs myCAF-like	Cancer Basal SC	LGALS9	CD44	0	2	LGALS9_CD44	LGALS9 - CD44	GALECTIN	Secreted Signaling	PMID: 25065622	CAFs myCAF-like -> Cancer Basal SC (TNBC.old)	9.53354e-06	CAFs myCAF-like -> Cancer Basal SC	TNBC.young
CAFs MSC iCAF-like	Monocyte	LGALS9	CD44	0.0816617	2	LGALS9_CD44	LGALS9 - CD44	GALECTIN	Secreted Signaling	PMID: 25065622	CAFs MSC iCAF-like -> Monocyte (TNBC.old)	4.80601e-06	CAFs MSC iCAF-like -> Monocyte	TNBC.old
CAFs MSC iCAF-like	Monocyte	LGALS9	CD44	0	2	LGALS9_CD44	LGALS9 - CD44	GALECTIN	Secreted Signaling	PMID: 25065622	CAFs MSC iCAF-like -> Monocyte (TNBC.old)	4.80601e-06	CAFs MSC iCAF-like -> Monocyte	TNBC.young
Cancer Basal SC	CAFs myCAF-like	KLK6	F2R	0.0827193	3	KLK6_F2R	KLK6 - F2R	KLK	Secreted Signaling	PMID: 35102281	Cancer Basal SC -> CAFs myCAF-like (TNBC.old)	5.6206e-06	Cancer Basal SC -> CAFs myCAF-like	TNBC.old
Cancer Basal SC	CAFs myCAF-like	KLK6	F2R	0	3	KLK6_F2R	KLK6 - F2R	KLK	Secreted Signaling	PMID: 35102281	Cancer Basal SC -> CAFs myCAF-like (TNBC.old)	5.6206e-06	Cancer Basal SC -> CAFs myCAF-like	TNBC.young
Cancer Basal SC	CAFs MSC iCAF-like	KLK6	F2R	0.0772488	3	KLK6_F2R	KLK6 - F2R	KLK	Secreted Signaling	PMID: 35102281	Cancer Basal SC -> CAFs MSC iCAF-like (TNBC.old)	2.3877e-06	Cancer Basal SC -> CAFs MSC iCAF-like	TNBC.old
Cancer Basal SC	CAFs MSC iCAF-like	KLK6	F2R	0	3	KLK6_F2R	KLK6 - F2R	KLK	Secreted Signaling	PMID: 35102281	Cancer Basal SC -> CAFs MSC iCAF-like (TNBC.old)	2.3877e-06	Cancer Basal SC -> CAFs MSC iCAF-like	TNBC.young
T cells CD8+	Monocyte	ANXA1	FPR3	0.113598	3	ANXA1_FPR3	ANXA1 - FPR3	ANNEXIN	Secreted Signaling	PMID: 33082511	T cells CD8+ -> Monocyte (TNBC.old)	0.000150289	T cells CD8+ -> Monocyte	TNBC.old
T cells CD8+	Monocyte	ANXA1	FPR3	0.0908507	3	ANXA1_FPR3	ANXA1 - FPR3	ANNEXIN	Secreted Signaling	PMID: 33082511	T cells CD8+ -> Monocyte (TNBC.young)	1.65841e-05	T cells CD8+ -> Monocyte	TNBC.young
T cells CD8+	Macrophage	ANXA1	FPR3	0.145984	3	ANXA1_FPR3	ANXA1 - FPR3	ANNEXIN	Secreted Signaling	PMID: 33082511	T cells CD8+ -> Macrophage (TNBC.old)	0.00105938	T cells CD8+ -> Macrophage	TNBC.old
T cells CD8+	Macrophage	ANXA1	FPR3	0.1003	3	ANXA1_FPR3	ANXA1 - FPR3	ANNEXIN	Secreted Signaling	PMID: 33082511	T cells CD8+ -> Macrophage (TNBC.young)	4.67766e-05	T cells CD8+ -> Macrophage	TNBC.young
T cells CD4+	Monocyte	ANXA1	FPR3	0.112057	3	ANXA1_FPR3	ANXA1 - FPR3	ANNEXIN	Secreted Signaling	PMID: 33082511	T cells CD4+ -> Monocyte (TNBC.old)	0.000133153	T cells CD4+ -> Monocyte	TNBC.old
T cells CD4+	Monocyte	ANXA1	FPR3	0.0873922	3	ANXA1_FPR3	ANXA1 - FPR3	ANNEXIN	Secreted Signaling	PMID: 33082511	T cells CD4+ -> Monocyte (TNBC.young)	1.07278e-05	T cells CD4+ -> Monocyte	TNBC.young
T cells CD4+	Macrophage	ANXA1	FPR3	0.143612	3	ANXA1_FPR3	ANXA1 - FPR3	ANNEXIN	Secreted Signaling	PMID: 33082511	T cells CD4+ -> Macrophage (TNBC.old)	0.000946074	T cells CD4+ -> Macrophage	TNBC.old
T cells CD4+	Macrophage	ANXA1	FPR3	0.0961096	3	ANXA1_FPR3	ANXA1 - FPR3	ANNEXIN	Secreted Signaling	PMID: 33082511	T cells CD4+ -> Macrophage (TNBC.young)	3.02871e-05	T cells CD4+ -> Macrophage	TNBC.young
Monocyte	Monocyte	ANXA1	FPR3	0.0965937	3	ANXA1_FPR3	ANXA1 - FPR3	ANNEXIN	Secreted Signaling	PMID: 33082511	Monocyte -> Monocyte (TNBC.old)	3.19083e-05	Monocyte -> Monocyte	TNBC.old
Monocyte	Monocyte	ANXA1	FPR3	0.078445	3	ANXA1_FPR3	ANXA1 - FPR3	ANNEXIN	Secreted Signaling	PMID: 33082511	Monocyte -> Monocyte (TNBC.young)	2.90875e-06	Monocyte -> Monocyte	TNBC.young
Monocyte	Macrophage	ANXA1	FPR3	0.119249	3	ANXA1_FPR3	ANXA1 - FPR3	ANNEXIN	Secreted Signaling	PMID: 33082511	Monocyte -> Macrophage (TNBC.old)	0.000228088	Monocyte -> Macrophage	TNBC.old
Monocyte	Macrophage	ANXA1	FPR3	0.0853912	3	ANXA1_FPR3	ANXA1 - FPR3	ANNEXIN	Secreted Signaling	PMID: 33082511	Monocyte -> Macrophage (TNBC.young)	8.2047e-06	Monocyte -> Macrophage	TNBC.young
Macrophage	Monocyte	ANXA1	FPR3	0.105221	3	ANXA1_FPR3	ANXA1 - FPR3	ANNEXIN	Secreted Signaling	PMID: 33082511	Macrophage -> Monocyte (TNBC.old)	7.4567e-05	Macrophage -> Monocyte	TNBC.old
Macrophage	Monocyte	ANXA1	FPR3	0.0837087	3	ANXA1_FPR3	ANXA1 - FPR3	ANNEXIN	Secreted Signaling	PMID: 33082511	Macrophage -> Monocyte (TNBC.young)	6.48392e-06	Macrophage -> Monocyte	TNBC.young
Macrophage	Macrophage	ANXA1	FPR3	0.132712	3	ANXA1_FPR3	ANXA1 - FPR3	ANNEXIN	Secreted Signaling	PMID: 33082511	Macrophage -> Macrophage (TNBC.old)	0.000534004	Macrophage -> Macrophage	TNBC.old
Macrophage	Macrophage	ANXA1	FPR3	0.0916661	3	ANXA1_FPR3	ANXA1 - FPR3	ANNEXIN	Secreted Signaling	PMID: 33082511	Macrophage -> Macrophage (TNBC.young)	1.82899e-05	Macrophage -> Macrophage	TNBC.young
Cancer Basal SC	Monocyte	ANXA1	FPR3	0.103114	3	ANXA1_FPR3	ANXA1 - FPR3	ANNEXIN	Secreted Signaling	PMID: 33082511	Cancer Basal SC -> Monocyte (TNBC.old)	6.1407e-05	Cancer Basal SC -> Monocyte	TNBC.old
Cancer Basal SC	Monocyte	ANXA1	FPR3	0.0751395	3	ANXA1_FPR3	ANXA1 - FPR3	ANNEXIN	Secreted Signaling	PMID: 33082511	Cancer Basal SC -> Monocyte (TNBC.young)	1.66018e-06	Cancer Basal SC -> Monocyte	TNBC.young
Cancer Basal SC	Macrophage	ANXA1	FPR3	0.12935	3	ANXA1_FPR3	ANXA1 - FPR3	ANNEXIN	Secreted Signaling	PMID: 33082511	Cancer Basal SC -> Macrophage (TNBC.old)	0.000439016	Cancer Basal SC -> Macrophage	TNBC.old
Cancer Basal SC	Macrophage	ANXA1	FPR3	0.0814982	3	ANXA1_FPR3	ANXA1 - FPR3	ANNEXIN	Secreted Signaling	PMID: 33082511	Cancer Basal SC -> Macrophage (TNBC.young)	4.68935e-06	Cancer Basal SC -> Macrophage	TNBC.young
CAFs myCAF-like	Monocyte	ANXA1	FPR3	0.0851243	3	ANXA1_FPR3	ANXA1 - FPR3	ANNEXIN	Secreted Signaling	PMID: 33082511	CAFs myCAF-like -> Monocyte (TNBC.old)	7.9089e-06	CAFs myCAF-like -> Monocyte	TNBC.old
CAFs myCAF-like	Monocyte	ANXA1	FPR3	0.0779354	3	ANXA1_FPR3	ANXA1 - FPR3	ANNEXIN	Secreted Signaling	PMID: 33082511	CAFs myCAF-like -> Monocyte (TNBC.young)	2.67611e-06	CAFs myCAF-like -> Monocyte	TNBC.young
CAFs myCAF-like	Macrophage	ANXA1	FPR3	0.102193	3	ANXA1_FPR3	ANXA1 - FPR3	ANNEXIN	Secreted Signaling	PMID: 33082511	CAFs myCAF-like -> Macrophage (TNBC.old)	5.62682e-05	CAFs myCAF-like -> Macrophage	TNBC.old
CAFs myCAF-like	Macrophage	ANXA1	FPR3	0.0847954	3	ANXA1_FPR3	ANXA1 - FPR3	ANNEXIN	Secreted Signaling	PMID: 33082511	CAFs myCAF-like -> Macrophage (TNBC.young)	7.55653e-06	CAFs myCAF-like -> Macrophage	TNBC.young
CAFs MSC iCAF-like	Monocyte	ANXA1	FPR3	0.0861054	3	ANXA1_FPR3	ANXA1 - FPR3	ANNEXIN	Secreted Signaling	PMID: 33082511	CAFs MSC iCAF-like -> Monocyte (TNBC.old)	9.04166e-06	CAFs MSC iCAF-like -> Monocyte	TNBC.old
CAFs MSC iCAF-like	Monocyte	ANXA1	FPR3	0.076592	3	ANXA1_FPR3	ANXA1 - FPR3	ANNEXIN	Secreted Signaling	PMID: 33082511	CAFs MSC iCAF-like -> Monocyte (TNBC.young)	2.1368e-06	CAFs MSC iCAF-like -> Monocyte	TNBC.young
CAFs MSC iCAF-like	Macrophage	ANXA1	FPR3	0.103573	3	ANXA1_FPR3	ANXA1 - FPR3	ANNEXIN	Secreted Signaling	PMID: 33082511	CAFs MSC iCAF-like -> Macrophage (TNBC.old)	6.41036e-05	CAFs MSC iCAF-like -> Macrophage	TNBC.old
CAFs MSC iCAF-like	Macrophage	ANXA1	FPR3	0.0832083	3	ANXA1_FPR3	ANXA1 - FPR3	ANNEXIN	Secreted Signaling	PMID: 33082511	CAFs MSC iCAF-like -> Macrophage (TNBC.young)	6.03441e-06	CAFs MSC iCAF-like -> Macrophage	TNBC.young
CAFs myCAF-like	T cells CD8+	IGFBP3	TMEM219	0.0831471	3	IGFBP3_TMEM219	IGFBP3 - TMEM219	IGFBP	Secreted Signaling	PMID:20353938	CAFs myCAF-like -> T cells CD8+ (TNBC.old)	5.98128e-06	CAFs myCAF-like -> T cells CD8+	TNBC.old
CAFs myCAF-like	T cells CD8+	IGFBP3	TMEM219	0	3	IGFBP3_TMEM219	IGFBP3 - TMEM219	IGFBP	Secreted Signaling	PMID:20353938	CAFs myCAF-like -> T cells CD8+ (TNBC.old)	5.98128e-06	CAFs myCAF-like -> T cells CD8+	TNBC.young
CAFs myCAF-like	T cells CD4+	IGFBP3	TMEM219	0.0853708	3	IGFBP3_TMEM219	IGFBP3 - TMEM219	IGFBP	Secreted Signaling	PMID:20353938	CAFs myCAF-like -> T cells CD4+ (TNBC.old)	8.18173e-06	CAFs myCAF-like -> T cells CD4+	TNBC.old
CAFs myCAF-like	T cells CD4+	IGFBP3	TMEM219	0	3	IGFBP3_TMEM219	IGFBP3 - TMEM219	IGFBP	Secreted Signaling	PMID:20353938	CAFs myCAF-like -> T cells CD4+ (TNBC.old)	8.18173e-06	CAFs myCAF-like -> T cells CD4+	TNBC.young
CAFs myCAF-like	Monocyte	IGFBP3	TMEM219	0.0852988	3	IGFBP3_TMEM219	IGFBP3 - TMEM219	IGFBP	Secreted Signaling	PMID:20353938	CAFs myCAF-like -> Monocyte (TNBC.old)	8.10123e-06	CAFs myCAF-like -> Monocyte	TNBC.old
CAFs myCAF-like	Monocyte	IGFBP3	TMEM219	0	3	IGFBP3_TMEM219	IGFBP3 - TMEM219	IGFBP	Secreted Signaling	PMID:20353938	CAFs myCAF-like -> Monocyte (TNBC.old)	8.10123e-06	CAFs myCAF-like -> Monocyte	TNBC.young
CAFs myCAF-like	Macrophage	IGFBP3	TMEM219	0.0943264	3	IGFBP3_TMEM219	IGFBP3 - TMEM219	IGFBP	Secreted Signaling	PMID:20353938	CAFs myCAF-like -> Macrophage (TNBC.old)	2.48791e-05	CAFs myCAF-like -> Macrophage	TNBC.old
CAFs myCAF-like	Macrophage	IGFBP3	TMEM219	0	3	IGFBP3_TMEM219	IGFBP3 - TMEM219	IGFBP	Secreted Signaling	PMID:20353938	CAFs myCAF-like -> Macrophage (TNBC.old)	2.48791e-05	CAFs myCAF-like -> Macrophage	TNBC.young
CAFs myCAF-like	Cancer Basal SC	IGFBP3	TMEM219	0.0861789	3	IGFBP3_TMEM219	IGFBP3 - TMEM219	IGFBP	Secreted Signaling	PMID:20353938	CAFs myCAF-like -> Cancer Basal SC (TNBC.old)	9.13156e-06	CAFs myCAF-like -> Cancer Basal SC	TNBC.old
CAFs myCAF-like	Cancer Basal SC	IGFBP3	TMEM219	0	3	IGFBP3_TMEM219	IGFBP3 - TMEM219	IGFBP	Secreted Signaling	PMID:20353938	CAFs myCAF-like -> Cancer Basal SC (TNBC.old)	9.13156e-06	CAFs myCAF-like -> Cancer Basal SC	TNBC.young
CAFs myCAF-like	CAFs myCAF-like	IGFBP3	TMEM219	0.0723569	3	IGFBP3_TMEM219	IGFBP3 - TMEM219	IGFBP	Secreted Signaling	PMID:20353938	CAFs myCAF-like -> CAFs myCAF-like (TNBC.old)	9.95146e-07	CAFs myCAF-like -> CAFs myCAF-like	TNBC.old
CAFs myCAF-like	CAFs myCAF-like	IGFBP3	TMEM219	0	3	IGFBP3_TMEM219	IGFBP3 - TMEM219	IGFBP	Secreted Signaling	PMID:20353938	CAFs myCAF-like -> CAFs myCAF-like (TNBC.old)	9.95146e-07	CAFs myCAF-like -> CAFs myCAF-like	TNBC.young
CAFs myCAF-like	CAFs MSC iCAF-like	IGFBP3	TMEM219	0.0705589	3	IGFBP3_TMEM219	IGFBP3 - TMEM219	IGFBP	Secreted Signaling	PMID:20353938	CAFs myCAF-like -> CAFs MSC iCAF-like (TNBC.old)	6.99741e-07	CAFs myCAF-like -> CAFs MSC iCAF-like	TNBC.old
CAFs myCAF-like	CAFs MSC iCAF-like	IGFBP3	TMEM219	0	3	IGFBP3_TMEM219	IGFBP3 - TMEM219	IGFBP	Secreted Signaling	PMID:20353938	CAFs myCAF-like -> CAFs MSC iCAF-like (TNBC.old)	6.99741e-07	CAFs myCAF-like -> CAFs MSC iCAF-like	TNBC.young
Monocyte	T cells CD8+	LGALS9	P4HB	0.104533	3	LGALS9_P4HB	LGALS9 - P4HB	GALECTIN	Secreted Signaling	PMID:21670307;uniprot	Monocyte -> T cells CD8+ (TNBC.old)	7.00431e-05	Monocyte -> T cells CD8+	TNBC.old
Monocyte	T cells CD8+	LGALS9	P4HB	0.0839385	3	LGALS9_P4HB	LGALS9 - P4HB	GALECTIN	Secreted Signaling	PMID:21670307;uniprot	Monocyte -> T cells CD8+ (TNBC.young)	6.69944e-06	Monocyte -> T cells CD8+	TNBC.young
Monocyte	T cells CD4+	LGALS9	P4HB	0.106347	3	LGALS9_P4HB	LGALS9 - P4HB	GALECTIN	Secreted Signaling	PMID:21670307;uniprot	Monocyte -> T cells CD4+ (TNBC.old)	8.24596e-05	Monocyte -> T cells CD4+	TNBC.old
Monocyte	T cells CD4+	LGALS9	P4HB	0.0856687	3	LGALS9_P4HB	LGALS9 - P4HB	GALECTIN	Secreted Signaling	PMID:21670307;uniprot	Monocyte -> T cells CD4+ (TNBC.young)	8.52184e-06	Monocyte -> T cells CD4+	TNBC.young
Monocyte	Monocyte	LGALS9	P4HB	0.106479	3	LGALS9_P4HB	LGALS9 - P4HB	GALECTIN	Secreted Signaling	PMID:21670307;uniprot	Monocyte -> Monocyte (TNBC.old)	8.34256e-05	Monocyte -> Monocyte	TNBC.old
Monocyte	Monocyte	LGALS9	P4HB	0.0726678	3	LGALS9_P4HB	LGALS9 - P4HB	GALECTIN	Secreted Signaling	PMID:21670307;uniprot	Monocyte -> Monocyte (TNBC.young)	1.05576e-06	Monocyte -> Monocyte	TNBC.young
Monocyte	Macrophage	LGALS9	P4HB	0.12154	3	LGALS9_P4HB	LGALS9 - P4HB	GALECTIN	Secreted Signaling	PMID:21670307;uniprot	Monocyte -> Macrophage (TNBC.old)	0.000267147	Monocyte -> Macrophage	TNBC.old
Monocyte	Macrophage	LGALS9	P4HB	0.0823114	3	LGALS9_P4HB	LGALS9 - P4HB	GALECTIN	Secreted Signaling	PMID:21670307;uniprot	Monocyte -> Macrophage (TNBC.young)	5.29373e-06	Monocyte -> Macrophage	TNBC.young
Monocyte	Cancer Basal SC	LGALS9	P4HB	0.121954	3	LGALS9_P4HB	LGALS9 - P4HB	GALECTIN	Secreted Signaling	PMID:21670307;uniprot	Monocyte -> Cancer Basal SC (TNBC.old)	0.000274705	Monocyte -> Cancer Basal SC	TNBC.old
Monocyte	Cancer Basal SC	LGALS9	P4HB	0.0901042	3	LGALS9_P4HB	LGALS9 - P4HB	GALECTIN	Secreted Signaling	PMID:21670307;uniprot	Monocyte -> Cancer Basal SC (TNBC.young)	1.51386e-05	Monocyte -> Cancer Basal SC	TNBC.young
Monocyte	CAFs myCAF-like	LGALS9	P4HB	0.0948707	3	LGALS9_P4HB	LGALS9 - P4HB	GALECTIN	Secreted Signaling	PMID:21670307;uniprot	Monocyte -> CAFs myCAF-like (TNBC.old)	2.64393e-05	Monocyte -> CAFs myCAF-like	TNBC.old
Monocyte	CAFs myCAF-like	LGALS9	P4HB	0.0865776	3	LGALS9_P4HB	LGALS9 - P4HB	GALECTIN	Secreted Signaling	PMID:21670307;uniprot	Monocyte -> CAFs myCAF-like (TNBC.young)	9.63283e-06	Monocyte -> CAFs myCAF-like	TNBC.young
Monocyte	CAFs MSC iCAF-like	LGALS9	P4HB	0.0909249	3	LGALS9_P4HB	LGALS9 - P4HB	GALECTIN	Secreted Signaling	PMID:21670307;uniprot	Monocyte -> CAFs MSC iCAF-like (TNBC.old)	1.67338e-05	Monocyte -> CAFs MSC iCAF-like	TNBC.old
Monocyte	CAFs MSC iCAF-like	LGALS9	P4HB	0.0784632	3	LGALS9_P4HB	LGALS9 - P4HB	GALECTIN	Secreted Signaling	PMID:21670307;uniprot	Monocyte -> CAFs MSC iCAF-like (TNBC.young)	2.91738e-06	Monocyte -> CAFs MSC iCAF-like	TNBC.young
Macrophage	T cells CD8+	LGALS9	P4HB	0.11968	3	LGALS9_P4HB	LGALS9 - P4HB	GALECTIN	Secreted Signaling	PMID:21670307;uniprot	Macrophage -> T cells CD8+ (TNBC.old)	0.000235078	Macrophage -> T cells CD8+	TNBC.old
Macrophage	T cells CD8+	LGALS9	P4HB	0.0915205	3	LGALS9_P4HB	LGALS9 - P4HB	GALECTIN	Secreted Signaling	PMID:21670307;uniprot	Macrophage -> T cells CD8+ (TNBC.young)	1.79752e-05	Macrophage -> T cells CD8+	TNBC.young
Macrophage	T cells CD4+	LGALS9	P4HB	0.122065	3	LGALS9_P4HB	LGALS9 - P4HB	GALECTIN	Secreted Signaling	PMID:21670307;uniprot	Macrophage -> T cells CD4+ (TNBC.old)	0.000276762	Macrophage -> T cells CD4+	TNBC.old
Macrophage	T cells CD4+	LGALS9	P4HB	0.0935817	3	LGALS9_P4HB	LGALS9 - P4HB	GALECTIN	Secreted Signaling	PMID:21670307;uniprot	Macrophage -> T cells CD4+ (TNBC.young)	2.28661e-05	Macrophage -> T cells CD4+	TNBC.young
Macrophage	Monocyte	LGALS9	P4HB	0.122168	3	LGALS9_P4HB	LGALS9 - P4HB	GALECTIN	Secreted Signaling	PMID:21670307;uniprot	Macrophage -> Monocyte (TNBC.old)	0.000278681	Macrophage -> Monocyte	TNBC.old
Macrophage	Monocyte	LGALS9	P4HB	0.0782827	3	LGALS9_P4HB	LGALS9 - P4HB	GALECTIN	Secreted Signaling	PMID:21670307;uniprot	Macrophage -> Monocyte (TNBC.young)	2.83289e-06	Macrophage -> Monocyte	TNBC.young
Macrophage	Macrophage	LGALS9	P4HB	0.142387	3	LGALS9_P4HB	LGALS9 - P4HB	GALECTIN	Secreted Signaling	PMID:21670307;uniprot	Macrophage -> Macrophage (TNBC.old)	0.000891035	Macrophage -> Macrophage	TNBC.old
Macrophage	Macrophage	LGALS9	P4HB	0.0895857	3	LGALS9_P4HB	LGALS9 - P4HB	GALECTIN	Secreted Signaling	PMID:21670307;uniprot	Macrophage -> Macrophage (TNBC.young)	1.41968e-05	Macrophage -> Macrophage	TNBC.young
Macrophage	Cancer Basal SC	LGALS9	P4HB	0.142887	3	LGALS9_P4HB	LGALS9 - P4HB	GALECTIN	Secreted Signaling	PMID:21670307;uniprot	Macrophage -> Cancer Basal SC (TNBC.old)	0.00091321	Macrophage -> Cancer Basal SC	TNBC.old
Macrophage	Cancer Basal SC	LGALS9	P4HB	0.0988849	3	LGALS9_P4HB	LGALS9 - P4HB	GALECTIN	Secreted Signaling	PMID:21670307;uniprot	Macrophage -> Cancer Basal SC (TNBC.young)	4.05586e-05	Macrophage -> Cancer Basal SC	TNBC.young
Macrophage	CAFs myCAF-like	LGALS9	P4HB	0.107078	3	LGALS9_P4HB	LGALS9 - P4HB	GALECTIN	Secreted Signaling	PMID:21670307;uniprot	Macrophage -> CAFs myCAF-like (TNBC.old)	8.79256e-05	Macrophage -> CAFs myCAF-like	TNBC.old
Macrophage	CAFs myCAF-like	LGALS9	P4HB	0.0946567	3	LGALS9_P4HB	LGALS9 - P4HB	GALECTIN	Secreted Signaling	PMID:21670307;uniprot	Macrophage -> CAFs myCAF-like (TNBC.young)	2.58167e-05	Macrophage -> CAFs myCAF-like	TNBC.young
Macrophage	CAFs MSC iCAF-like	LGALS9	P4HB	0.10212	3	LGALS9_P4HB	LGALS9 - P4HB	GALECTIN	Secreted Signaling	PMID:21670307;uniprot	Macrophage -> CAFs MSC iCAF-like (TNBC.old)	5.5876e-05	Macrophage -> CAFs MSC iCAF-like	TNBC.old
Macrophage	CAFs MSC iCAF-like	LGALS9	P4HB	0.0850496	3	LGALS9_P4HB	LGALS9 - P4HB	GALECTIN	Secreted Signaling	PMID:21670307;uniprot	Macrophage -> CAFs MSC iCAF-like (TNBC.young)	7.82772e-06	Macrophage -> CAFs MSC iCAF-like	TNBC.young
CAFs myCAF-like	Monocyte	LGALS9	P4HB	0.0814894	2	LGALS9_P4HB	LGALS9 - P4HB	GALECTIN	Secreted Signaling	PMID:21670307;uniprot	CAFs myCAF-like -> Monocyte (TNBC.old)	4.6832e-06	CAFs myCAF-like -> Monocyte	TNBC.old
CAFs myCAF-like	Monocyte	LGALS9	P4HB	0	2	LGALS9_P4HB	LGALS9 - P4HB	GALECTIN	Secreted Signaling	PMID:21670307;uniprot	CAFs myCAF-like -> Monocyte (TNBC.old)	4.6832e-06	CAFs myCAF-like -> Monocyte	TNBC.young
CAFs myCAF-like	Macrophage	LGALS9	P4HB	0.0900602	3	LGALS9_P4HB	LGALS9 - P4HB	GALECTIN	Secreted Signaling	PMID:21670307;uniprot	CAFs myCAF-like -> Macrophage (TNBC.old)	1.50567e-05	CAFs myCAF-like -> Macrophage	TNBC.old
CAFs myCAF-like	Macrophage	LGALS9	P4HB	0	3	LGALS9_P4HB	LGALS9 - P4HB	GALECTIN	Secreted Signaling	PMID:21670307;uniprot	CAFs myCAF-like -> Macrophage (TNBC.old)	1.50567e-05	CAFs myCAF-like -> Macrophage	TNBC.young
CAFs myCAF-like	Cancer Basal SC	LGALS9	P4HB	0.0903585	3	LGALS9_P4HB	LGALS9 - P4HB	GALECTIN	Secreted Signaling	PMID:21670307;uniprot	CAFs myCAF-like -> Cancer Basal SC (TNBC.old)	1.56189e-05	CAFs myCAF-like -> Cancer Basal SC	TNBC.old
CAFs myCAF-like	Cancer Basal SC	LGALS9	P4HB	0	3	LGALS9_P4HB	LGALS9 - P4HB	GALECTIN	Secreted Signaling	PMID:21670307;uniprot	CAFs myCAF-like -> Cancer Basal SC (TNBC.old)	1.56189e-05	CAFs myCAF-like -> Cancer Basal SC	TNBC.young
CAFs myCAF-like	CAFs myCAF-like	LGALS9	P4HB	0.0745775	3	LGALS9_P4HB	LGALS9 - P4HB	GALECTIN	Secreted Signaling	PMID:21670307;uniprot	CAFs myCAF-like -> CAFs myCAF-like (TNBC.old)	1.50177e-06	CAFs myCAF-like -> CAFs myCAF-like	TNBC.old
CAFs myCAF-like	CAFs myCAF-like	LGALS9	P4HB	0	3	LGALS9_P4HB	LGALS9 - P4HB	GALECTIN	Secreted Signaling	PMID:21670307;uniprot	CAFs myCAF-like -> CAFs myCAF-like (TNBC.old)	1.50177e-06	CAFs myCAF-like -> CAFs myCAF-like	TNBC.young
CAFs myCAF-like	CAFs MSC iCAF-like	LGALS9	P4HB	0.0720617	2	LGALS9_P4HB	LGALS9 - P4HB	GALECTIN	Secreted Signaling	PMID:21670307;uniprot	CAFs myCAF-like -> CAFs MSC iCAF-like (TNBC.old)	9.4037e-07	CAFs myCAF-like -> CAFs MSC iCAF-like	TNBC.old
CAFs myCAF-like	CAFs MSC iCAF-like	LGALS9	P4HB	0	2	LGALS9_P4HB	LGALS9 - P4HB	GALECTIN	Secreted Signaling	PMID:21670307;uniprot	CAFs myCAF-like -> CAFs MSC iCAF-like (TNBC.old)	9.4037e-07	CAFs myCAF-like -> CAFs MSC iCAF-like	TNBC.young
CAFs MSC iCAF-like	Cancer Basal SC	LGALS9	P4HB	0.0882999	3	LGALS9_P4HB	LGALS9 - P4HB	GALECTIN	Secreted Signaling	PMID:21670307;uniprot	CAFs MSC iCAF-like -> Cancer Basal SC (TNBC.old)	1.20669e-05	CAFs MSC iCAF-like -> Cancer Basal SC	TNBC.old
CAFs MSC iCAF-like	Cancer Basal SC	LGALS9	P4HB	0	3	LGALS9_P4HB	LGALS9 - P4HB	GALECTIN	Secreted Signaling	PMID:21670307;uniprot	CAFs MSC iCAF-like -> Cancer Basal SC (TNBC.old)	1.20669e-05	CAFs MSC iCAF-like -> Cancer Basal SC	TNBC.young
CAFs MSC iCAF-like	CAFs myCAF-like	LGALS9	P4HB	0.0731691	3	LGALS9_P4HB	LGALS9 - P4HB	GALECTIN	Secreted Signaling	PMID:21670307;uniprot	CAFs MSC iCAF-like -> CAFs myCAF-like (TNBC.old)	1.16014e-06	CAFs MSC iCAF-like -> CAFs myCAF-like	TNBC.old
CAFs MSC iCAF-like	CAFs myCAF-like	LGALS9	P4HB	0	3	LGALS9_P4HB	LGALS9 - P4HB	GALECTIN	Secreted Signaling	PMID:21670307;uniprot	CAFs MSC iCAF-like -> CAFs myCAF-like (TNBC.old)	1.16014e-06	CAFs MSC iCAF-like -> CAFs myCAF-like	TNBC.young
T cells CD8+	Macrophage	PPIA	BSG	0.151568	3	PPIA_BSG	PPIA - BSG	CypA	Secreted Signaling	PMID: 36012604	T cells CD8+ -> Macrophage (TNBC.old)	0.00136352	T cells CD8+ -> Macrophage	TNBC.old
T cells CD8+	Macrophage	PPIA	BSG	0	3	PPIA_BSG	PPIA - BSG	CypA	Secreted Signaling	PMID: 36012604	T cells CD8+ -> Macrophage (TNBC.old)	0.00136352	T cells CD8+ -> Macrophage	TNBC.young
T cells CD8+	Cancer Basal SC	PPIA	BSG	0.147783	3	PPIA_BSG	PPIA - BSG	CypA	Secreted Signaling	PMID: 36012604	T cells CD8+ -> Cancer Basal SC (TNBC.old)	0.00115153	T cells CD8+ -> Cancer Basal SC	TNBC.old
T cells CD8+	Cancer Basal SC	PPIA	BSG	0.137285	3	PPIA_BSG	PPIA - BSG	CypA	Secreted Signaling	PMID: 36012604	T cells CD8+ -> Cancer Basal SC (TNBC.young)	0.000686369	T cells CD8+ -> Cancer Basal SC	TNBC.young
T cells CD8+	CAFs myCAF-like	PPIA	BSG	0.111481	3	PPIA_BSG	PPIA - BSG	CypA	Secreted Signaling	PMID: 36012604	T cells CD8+ -> CAFs myCAF-like (TNBC.old)	0.000127151	T cells CD8+ -> CAFs myCAF-like	TNBC.old
T cells CD8+	CAFs myCAF-like	PPIA	BSG	0.133027	3	PPIA_BSG	PPIA - BSG	CypA	Secreted Signaling	PMID: 36012604	T cells CD8+ -> CAFs myCAF-like (TNBC.young)	0.000543619	T cells CD8+ -> CAFs myCAF-like	TNBC.young
T cells CD8+	CAFs MSC iCAF-like	PPIA	BSG	0.109793	3	PPIA_BSG	PPIA - BSG	CypA	Secreted Signaling	PMID: 36012604	T cells CD8+ -> CAFs MSC iCAF-like (TNBC.old)	0.000110767	T cells CD8+ -> CAFs MSC iCAF-like	TNBC.old
T cells CD8+	CAFs MSC iCAF-like	PPIA	BSG	0.130569	3	PPIA_BSG	PPIA - BSG	CypA	Secreted Signaling	PMID: 36012604	T cells CD8+ -> CAFs MSC iCAF-like (TNBC.young)	0.000471866	T cells CD8+ -> CAFs MSC iCAF-like	TNBC.young
T cells CD4+	Macrophage	PPIA	BSG	0.15645	3	PPIA_BSG	PPIA - BSG	CypA	Secreted Signaling	PMID: 36012604	T cells CD4+ -> Macrophage (TNBC.old)	0.00167517	T cells CD4+ -> Macrophage	TNBC.old
T cells CD4+	Macrophage	PPIA	BSG	0	3	PPIA_BSG	PPIA - BSG	CypA	Secreted Signaling	PMID: 36012604	T cells CD4+ -> Macrophage (TNBC.old)	0.00167517	T cells CD4+ -> Macrophage	TNBC.young
T cells CD4+	Cancer Basal SC	PPIA	BSG	0.152415	3	PPIA_BSG	PPIA - BSG	CypA	Secreted Signaling	PMID: 36012604	T cells CD4+ -> Cancer Basal SC (TNBC.old)	0.00141441	T cells CD4+ -> Cancer Basal SC	TNBC.old
T cells CD4+	Cancer Basal SC	PPIA	BSG	0.144504	3	PPIA_BSG	PPIA - BSG	CypA	Secreted Signaling	PMID: 36012604	T cells CD4+ -> Cancer Basal SC (TNBC.young)	0.000987596	T cells CD4+ -> Cancer Basal SC	TNBC.young
T cells CD4+	CAFs myCAF-like	PPIA	BSG	0.114094	3	PPIA_BSG	PPIA - BSG	CypA	Secreted Signaling	PMID: 36012604	T cells CD4+ -> CAFs myCAF-like (TNBC.old)	0.000156146	T cells CD4+ -> CAFs myCAF-like	TNBC.old
T cells CD4+	CAFs myCAF-like	PPIA	BSG	0.139793	3	PPIA_BSG	PPIA - BSG	CypA	Secreted Signaling	PMID: 36012604	T cells CD4+ -> CAFs myCAF-like (TNBC.young)	0.000782185	T cells CD4+ -> CAFs myCAF-like	TNBC.young
T cells CD4+	CAFs MSC iCAF-like	PPIA	BSG	0.112329	3	PPIA_BSG	PPIA - BSG	CypA	Secreted Signaling	PMID: 36012604	T cells CD4+ -> CAFs MSC iCAF-like (TNBC.old)	0.000136058	T cells CD4+ -> CAFs MSC iCAF-like	TNBC.old
T cells CD4+	CAFs MSC iCAF-like	PPIA	BSG	0.137082	3	PPIA_BSG	PPIA - BSG	CypA	Secreted Signaling	PMID: 36012604	T cells CD4+ -> CAFs MSC iCAF-like (TNBC.young)	0.000678996	T cells CD4+ -> CAFs MSC iCAF-like	TNBC.young
Monocyte	Macrophage	PPIA	BSG	0.13364	3	PPIA_BSG	PPIA - BSG	CypA	Secreted Signaling	PMID: 36012604	Monocyte -> Macrophage (TNBC.old)	0.000562674	Monocyte -> Macrophage	TNBC.old
Monocyte	Macrophage	PPIA	BSG	0	3	PPIA_BSG	PPIA - BSG	CypA	Secreted Signaling	PMID: 36012604	Monocyte -> Macrophage (TNBC.old)	0.000562674	Monocyte -> Macrophage	TNBC.young
Monocyte	Cancer Basal SC	PPIA	BSG	0.13068	3	PPIA_BSG	PPIA - BSG	CypA	Secreted Signaling	PMID: 36012604	Monocyte -> Cancer Basal SC (TNBC.old)	0.000474962	Monocyte -> Cancer Basal SC	TNBC.old
Monocyte	Cancer Basal SC	PPIA	BSG	0	3	PPIA_BSG	PPIA - BSG	CypA	Secreted Signaling	PMID: 36012604	Monocyte -> Cancer Basal SC (TNBC.old)	0.000474962	Monocyte -> Cancer Basal SC	TNBC.young
Monocyte	CAFs myCAF-like	PPIA	BSG	0.101459	3	PPIA_BSG	PPIA - BSG	CypA	Secreted Signaling	PMID: 36012604	Monocyte -> CAFs myCAF-like (TNBC.old)	5.24219e-05	Monocyte -> CAFs myCAF-like	TNBC.old
Monocyte	CAFs myCAF-like	PPIA	BSG	0	3	PPIA_BSG	PPIA - BSG	CypA	Secreted Signaling	PMID: 36012604	Monocyte -> CAFs myCAF-like (TNBC.old)	5.24219e-05	Monocyte -> CAFs myCAF-like	TNBC.young
Monocyte	CAFs MSC iCAF-like	PPIA	BSG	0.100064	3	PPIA_BSG	PPIA - BSG	CypA	Secreted Signaling	PMID: 36012604	Monocyte -> CAFs MSC iCAF-like (TNBC.old)	4.56898e-05	Monocyte -> CAFs MSC iCAF-like	TNBC.old
Monocyte	CAFs MSC iCAF-like	PPIA	BSG	0	3	PPIA_BSG	PPIA - BSG	CypA	Secreted Signaling	PMID: 36012604	Monocyte -> CAFs MSC iCAF-like (TNBC.old)	4.56898e-05	Monocyte -> CAFs MSC iCAF-like	TNBC.young
Macrophage	Macrophage	PPIA	BSG	0.153142	3	PPIA_BSG	PPIA - BSG	CypA	Secreted Signaling	PMID: 36012604	Macrophage -> Macrophage (TNBC.old)	0.0014592	Macrophage -> Macrophage	TNBC.old
Macrophage	Macrophage	PPIA	BSG	0	3	PPIA_BSG	PPIA - BSG	CypA	Secreted Signaling	PMID: 36012604	Macrophage -> Macrophage (TNBC.old)	0.0014592	Macrophage -> Macrophage	TNBC.young
Macrophage	Cancer Basal SC	PPIA	BSG	0.149271	3	PPIA_BSG	PPIA - BSG	CypA	Secreted Signaling	PMID: 36012604	Macrophage -> Cancer Basal SC (TNBC.old)	0.00123188	Macrophage -> Cancer Basal SC	TNBC.old
Macrophage	Cancer Basal SC	PPIA	BSG	0	3	PPIA_BSG	PPIA - BSG	CypA	Secreted Signaling	PMID: 36012604	Macrophage -> Cancer Basal SC (TNBC.old)	0.00123188	Macrophage -> Cancer Basal SC	TNBC.young
Macrophage	CAFs myCAF-like	PPIA	BSG	0.112322	3	PPIA_BSG	PPIA - BSG	CypA	Secreted Signaling	PMID: 36012604	Macrophage -> CAFs myCAF-like (TNBC.old)	0.000135979	Macrophage -> CAFs myCAF-like	TNBC.old
Macrophage	CAFs myCAF-like	PPIA	BSG	0	3	PPIA_BSG	PPIA - BSG	CypA	Secreted Signaling	PMID: 36012604	Macrophage -> CAFs myCAF-like (TNBC.old)	0.000135979	Macrophage -> CAFs myCAF-like	TNBC.young
Macrophage	CAFs MSC iCAF-like	PPIA	BSG	0.110612	3	PPIA_BSG	PPIA - BSG	CypA	Secreted Signaling	PMID: 36012604	Macrophage -> CAFs MSC iCAF-like (TNBC.old)	0.000118501	Macrophage -> CAFs MSC iCAF-like	TNBC.old
Macrophage	CAFs MSC iCAF-like	PPIA	BSG	0	3	PPIA_BSG	PPIA - BSG	CypA	Secreted Signaling	PMID: 36012604	Macrophage -> CAFs MSC iCAF-like (TNBC.old)	0.000118501	Macrophage -> CAFs MSC iCAF-like	TNBC.young
Cancer Basal SC	Monocyte	PPIA	BSG	0.1271	3	PPIA_BSG	PPIA - BSG	CypA	Secreted Signaling	PMID: 36012604	Cancer Basal SC -> Monocyte (TNBC.old)	0.000382874	Cancer Basal SC -> Monocyte	TNBC.old
Cancer Basal SC	Monocyte	PPIA	BSG	0	3	PPIA_BSG	PPIA - BSG	CypA	Secreted Signaling	PMID: 36012604	Cancer Basal SC -> Monocyte (TNBC.old)	0.000382874	Cancer Basal SC -> Monocyte	TNBC.young
Cancer Basal SC	Macrophage	PPIA	BSG	0.148578	3	PPIA_BSG	PPIA - BSG	CypA	Secreted Signaling	PMID: 36012604	Cancer Basal SC -> Macrophage (TNBC.old)	0.00119398	Cancer Basal SC -> Macrophage	TNBC.old
Cancer Basal SC	Macrophage	PPIA	BSG	0	3	PPIA_BSG	PPIA - BSG	CypA	Secreted Signaling	PMID: 36012604	Cancer Basal SC -> Macrophage (TNBC.old)	0.00119398	Cancer Basal SC -> Macrophage	TNBC.young
Cancer Basal SC	Cancer Basal SC	PPIA	BSG	0.14491	3	PPIA_BSG	PPIA - BSG	CypA	Secreted Signaling	PMID: 36012604	Cancer Basal SC -> Cancer Basal SC (TNBC.old)	0.00100694	Cancer Basal SC -> Cancer Basal SC	TNBC.old
Cancer Basal SC	Cancer Basal SC	PPIA	BSG	0.130062	3	PPIA_BSG	PPIA - BSG	CypA	Secreted Signaling	PMID: 36012604	Cancer Basal SC -> Cancer Basal SC (TNBC.young)	0.000458	Cancer Basal SC -> Cancer Basal SC	TNBC.young
Cancer Basal SC	CAFs myCAF-like	PPIA	BSG	0.109823	3	PPIA_BSG	PPIA - BSG	CypA	Secreted Signaling	PMID: 36012604	Cancer Basal SC -> CAFs myCAF-like (TNBC.old)	0.000111048	Cancer Basal SC -> CAFs myCAF-like	TNBC.old
Cancer Basal SC	CAFs myCAF-like	PPIA	BSG	0.126228	3	PPIA_BSG	PPIA - BSG	CypA	Secreted Signaling	PMID: 36012604	Cancer Basal SC -> CAFs myCAF-like (TNBC.young)	0.000362612	Cancer Basal SC -> CAFs myCAF-like	TNBC.young
Cancer Basal SC	CAFs MSC iCAF-like	PPIA	BSG	0.108201	3	PPIA_BSG	PPIA - BSG	CypA	Secreted Signaling	PMID: 36012604	Cancer Basal SC -> CAFs MSC iCAF-like (TNBC.old)	9.68748e-05	Cancer Basal SC -> CAFs MSC iCAF-like	TNBC.old
Cancer Basal SC	CAFs MSC iCAF-like	PPIA	BSG	0.12404	3	PPIA_BSG	PPIA - BSG	CypA	Secreted Signaling	PMID: 36012604	Cancer Basal SC -> CAFs MSC iCAF-like (TNBC.young)	0.000315326	Cancer Basal SC -> CAFs MSC iCAF-like	TNBC.young
CAFs myCAF-like	Macrophage	PPIA	BSG	0.108181	3	PPIA_BSG	PPIA - BSG	CypA	Secreted Signaling	PMID: 36012604	CAFs myCAF-like -> Macrophage (TNBC.old)	9.67101e-05	CAFs myCAF-like -> Macrophage	TNBC.old
CAFs myCAF-like	Macrophage	PPIA	BSG	0	3	PPIA_BSG	PPIA - BSG	CypA	Secreted Signaling	PMID: 36012604	CAFs myCAF-like -> Macrophage (TNBC.old)	9.67101e-05	CAFs myCAF-like -> Macrophage	TNBC.young
CAFs myCAF-like	Cancer Basal SC	PPIA	BSG	0.106245	3	PPIA_BSG	PPIA - BSG	CypA	Secreted Signaling	PMID: 36012604	CAFs myCAF-like -> Cancer Basal SC (TNBC.old)	8.17217e-05	CAFs myCAF-like -> Cancer Basal SC	TNBC.old
CAFs myCAF-like	Cancer Basal SC	PPIA	BSG	0	3	PPIA_BSG	PPIA - BSG	CypA	Secreted Signaling	PMID: 36012604	CAFs myCAF-like -> Cancer Basal SC (TNBC.old)	8.17217e-05	CAFs myCAF-like -> Cancer Basal SC	TNBC.young
CAFs myCAF-like	CAFs myCAF-like	PPIA	BSG	0.0860944	3	PPIA_BSG	PPIA - BSG	CypA	Secreted Signaling	PMID: 36012604	CAFs myCAF-like -> CAFs myCAF-like (TNBC.old)	9.02825e-06	CAFs myCAF-like -> CAFs myCAF-like	TNBC.old
CAFs myCAF-like	CAFs myCAF-like	PPIA	BSG	0	3	PPIA_BSG	PPIA - BSG	CypA	Secreted Signaling	PMID: 36012604	CAFs myCAF-like -> CAFs myCAF-like (TNBC.old)	9.02825e-06	CAFs myCAF-like -> CAFs myCAF-like	TNBC.young
CAFs myCAF-like	CAFs MSC iCAF-like	PPIA	BSG	0.0850798	2	PPIA_BSG	PPIA - BSG	CypA	Secreted Signaling	PMID: 36012604	CAFs myCAF-like -> CAFs MSC iCAF-like (TNBC.old)	7.86038e-06	CAFs myCAF-like -> CAFs MSC iCAF-like	TNBC.old
CAFs myCAF-like	CAFs MSC iCAF-like	PPIA	BSG	0	2	PPIA_BSG	PPIA - BSG	CypA	Secreted Signaling	PMID: 36012604	CAFs myCAF-like -> CAFs MSC iCAF-like (TNBC.old)	7.86038e-06	CAFs myCAF-like -> CAFs MSC iCAF-like	TNBC.young
CAFs MSC iCAF-like	Cancer Basal SC	PPIA	BSG	0.105132	3	PPIA_BSG	PPIA - BSG	CypA	Secreted Signaling	PMID: 36012604	CAFs MSC iCAF-like -> Cancer Basal SC (TNBC.old)	7.3973e-05	CAFs MSC iCAF-like -> Cancer Basal SC	TNBC.old
CAFs MSC iCAF-like	Cancer Basal SC	PPIA	BSG	0	3	PPIA_BSG	PPIA - BSG	CypA	Secreted Signaling	PMID: 36012604	CAFs MSC iCAF-like -> Cancer Basal SC (TNBC.old)	7.3973e-05	CAFs MSC iCAF-like -> Cancer Basal SC	TNBC.young
CAFs MSC iCAF-like	CAFs myCAF-like	PPIA	BSG	0.0853668	3	PPIA_BSG	PPIA - BSG	CypA	Secreted Signaling	PMID: 36012604	CAFs MSC iCAF-like -> CAFs myCAF-like (TNBC.old)	8.17723e-06	CAFs MSC iCAF-like -> CAFs myCAF-like	TNBC.old
CAFs MSC iCAF-like	CAFs myCAF-like	PPIA	BSG	0	3	PPIA_BSG	PPIA - BSG	CypA	Secreted Signaling	PMID: 36012604	CAFs MSC iCAF-like -> CAFs myCAF-like (TNBC.old)	8.17723e-06	CAFs MSC iCAF-like -> CAFs myCAF-like	TNBC.young
CAFs MSC iCAF-like	CAFs myCAF-like	SLIT2	ROBO1	0.0589842	3	SLIT2_ROBO1	SLIT2 - ROBO1	SLIT	Secreted Signaling	PMID:10102268	CAFs MSC iCAF-like -> CAFs myCAF-like (TNBC.old)	4.33611e-08	CAFs MSC iCAF-like -> CAFs myCAF-like	TNBC.old
CAFs MSC iCAF-like	CAFs myCAF-like	SLIT2	ROBO1	0	3	SLIT2_ROBO1	SLIT2 - ROBO1	SLIT	Secreted Signaling	PMID:10102268	CAFs MSC iCAF-like -> CAFs myCAF-like (TNBC.old)	4.33611e-08	CAFs MSC iCAF-like -> CAFs myCAF-like	TNBC.young
CAFs MSC iCAF-like	Macrophage	PROS1	MERTK	0.0750012	3	PROS1_MERTK	PROS1 - MERTK	PROS	Secreted Signaling	PMID: 34631419	CAFs MSC iCAF-like -> Macrophage (TNBC.old)	1.61995e-06	CAFs MSC iCAF-like -> Macrophage	TNBC.old
CAFs MSC iCAF-like	Macrophage	PROS1	MERTK	0	3	PROS1_MERTK	PROS1 - MERTK	PROS	Secreted Signaling	PMID: 34631419	CAFs MSC iCAF-like -> Macrophage (TNBC.old)	1.61995e-06	CAFs MSC iCAF-like -> Macrophage	TNBC.young
Monocyte	Monocyte	PLAU	PLAUR	0.0969477	3	PLAU_PLAUR	PLAU - PLAUR	PLAU	Secreted Signaling	uniprot	Monocyte -> Monocyte (TNBC.old)	3.31376e-05	Monocyte -> Monocyte	TNBC.old
Monocyte	Monocyte	PLAU	PLAUR	0	3	PLAU_PLAUR	PLAU - PLAUR	PLAU	Secreted Signaling	uniprot	Monocyte -> Monocyte (TNBC.old)	3.31376e-05	Monocyte -> Monocyte	TNBC.young
Monocyte	Macrophage	PLAU	PLAUR	0.103745	3	PLAU_PLAUR	PLAU - PLAUR	PLAU	Secreted Signaling	uniprot	Monocyte -> Macrophage (TNBC.old)	6.51382e-05	Monocyte -> Macrophage	TNBC.old
Monocyte	Macrophage	PLAU	PLAUR	0	3	PLAU_PLAUR	PLAU - PLAUR	PLAU	Secreted Signaling	uniprot	Monocyte -> Macrophage (TNBC.old)	6.51382e-05	Monocyte -> Macrophage	TNBC.young
Monocyte	Cancer Basal SC	PLAU	PLAUR	0.0818398	3	PLAU_PLAUR	PLAU - PLAUR	PLAU	Secreted Signaling	uniprot	Monocyte -> Cancer Basal SC (TNBC.old)	4.9358e-06	Monocyte -> Cancer Basal SC	TNBC.old
Monocyte	Cancer Basal SC	PLAU	PLAUR	0	3	PLAU_PLAUR	PLAU - PLAUR	PLAU	Secreted Signaling	uniprot	Monocyte -> Cancer Basal SC (TNBC.old)	4.9358e-06	Monocyte -> Cancer Basal SC	TNBC.young
Monocyte	CAFs myCAF-like	PLAU	PLAUR	0.0775409	3	PLAU_PLAUR	PLAU - PLAUR	PLAU	Secreted Signaling	uniprot	Monocyte -> CAFs myCAF-like (TNBC.old)	2.50701e-06	Monocyte -> CAFs myCAF-like	TNBC.old
Monocyte	CAFs myCAF-like	PLAU	PLAUR	0	3	PLAU_PLAUR	PLAU - PLAUR	PLAU	Secreted Signaling	uniprot	Monocyte -> CAFs myCAF-like (TNBC.old)	2.50701e-06	Monocyte -> CAFs myCAF-like	TNBC.young
Monocyte	CAFs MSC iCAF-like	PLAU	PLAUR	0.0710708	3	PLAU_PLAUR	PLAU - PLAUR	PLAU	Secreted Signaling	uniprot	Monocyte -> CAFs MSC iCAF-like (TNBC.old)	7.74945e-07	Monocyte -> CAFs MSC iCAF-like	TNBC.old
Monocyte	CAFs MSC iCAF-like	PLAU	PLAUR	0	3	PLAU_PLAUR	PLAU - PLAUR	PLAU	Secreted Signaling	uniprot	Monocyte -> CAFs MSC iCAF-like (TNBC.old)	7.74945e-07	Monocyte -> CAFs MSC iCAF-like	TNBC.young
Macrophage	Monocyte	PLAU	PLAUR	0.118811	3	PLAU_PLAUR	PLAU - PLAUR	PLAU	Secreted Signaling	uniprot	Macrophage -> Monocyte (TNBC.old)	0.000221143	Macrophage -> Monocyte	TNBC.old
Macrophage	Monocyte	PLAU	PLAUR	0.0877728	3	PLAU_PLAUR	PLAU - PLAUR	PLAU	Secreted Signaling	uniprot	Macrophage -> Monocyte (TNBC.young)	1.12736e-05	Macrophage -> Monocyte	TNBC.young
Macrophage	Macrophage	PLAU	PLAUR	0.12925	3	PLAU_PLAUR	PLAU - PLAUR	PLAU	Secreted Signaling	uniprot	Macrophage -> Macrophage (TNBC.old)	0.000436398	Macrophage -> Macrophage	TNBC.old
Macrophage	Macrophage	PLAU	PLAUR	0.0931139	3	PLAU_PLAUR	PLAU - PLAUR	PLAU	Secreted Signaling	uniprot	Macrophage -> Macrophage (TNBC.young)	2.16709e-05	Macrophage -> Macrophage	TNBC.young
Macrophage	Cancer Basal SC	PLAU	PLAUR	0.0970265	3	PLAU_PLAUR	PLAU - PLAUR	PLAU	Secreted Signaling	uniprot	Macrophage -> Cancer Basal SC (TNBC.old)	3.34165e-05	Macrophage -> Cancer Basal SC	TNBC.old
Macrophage	Cancer Basal SC	PLAU	PLAUR	0	3	PLAU_PLAUR	PLAU - PLAUR	PLAU	Secreted Signaling	uniprot	Macrophage -> Cancer Basal SC (TNBC.old)	3.34165e-05	Macrophage -> Cancer Basal SC	TNBC.young
Macrophage	CAFs myCAF-like	PLAU	PLAUR	0.0910015	3	PLAU_PLAUR	PLAU - PLAUR	PLAU	Secreted Signaling	uniprot	Macrophage -> CAFs myCAF-like (TNBC.old)	1.68894e-05	Macrophage -> CAFs myCAF-like	TNBC.old
Macrophage	CAFs myCAF-like	PLAU	PLAUR	0.0797311	3	PLAU_PLAUR	PLAU - PLAUR	PLAU	Secreted Signaling	uniprot	Macrophage -> CAFs myCAF-like (TNBC.young)	3.5728e-06	Macrophage -> CAFs myCAF-like	TNBC.young
Macrophage	CAFs MSC iCAF-like	PLAU	PLAUR	0.0822458	3	PLAU_PLAUR	PLAU - PLAUR	PLAU	Secreted Signaling	uniprot	Macrophage -> CAFs MSC iCAF-like (TNBC.old)	5.24271e-06	Macrophage -> CAFs MSC iCAF-like	TNBC.old
Macrophage	CAFs MSC iCAF-like	PLAU	PLAUR	0	3	PLAU_PLAUR	PLAU - PLAUR	PLAU	Secreted Signaling	uniprot	Macrophage -> CAFs MSC iCAF-like (TNBC.old)	5.24271e-06	Macrophage -> CAFs MSC iCAF-like	TNBC.young
CAFs myCAF-like	Monocyte	PLAU	PLAUR	0.0999812	3	PLAU_PLAUR	PLAU - PLAUR	PLAU	Secreted Signaling	uniprot	CAFs myCAF-like -> Monocyte (TNBC.old)	4.53146e-05	CAFs myCAF-like -> Monocyte	TNBC.old
CAFs myCAF-like	Monocyte	PLAU	PLAUR	0.0902147	3	PLAU_PLAUR	PLAU - PLAUR	PLAU	Secreted Signaling	uniprot	CAFs myCAF-like -> Monocyte (TNBC.young)	1.53458e-05	CAFs myCAF-like -> Monocyte	TNBC.young
CAFs myCAF-like	Macrophage	PLAU	PLAUR	0.107405	3	PLAU_PLAUR	PLAU - PLAUR	PLAU	Secreted Signaling	uniprot	CAFs myCAF-like -> Macrophage (TNBC.old)	9.04672e-05	CAFs myCAF-like -> Macrophage	TNBC.old
CAFs myCAF-like	Macrophage	PLAU	PLAUR	0.0958708	3	PLAU_PLAUR	PLAU - PLAUR	PLAU	Secreted Signaling	uniprot	CAFs myCAF-like -> Macrophage (TNBC.young)	2.95123e-05	CAFs myCAF-like -> Macrophage	TNBC.young
CAFs myCAF-like	Cancer Basal SC	PLAU	PLAUR	0.0844031	3	PLAU_PLAUR	PLAU - PLAUR	PLAU	Secreted Signaling	uniprot	CAFs myCAF-like -> Cancer Basal SC (TNBC.old)	7.1535e-06	CAFs myCAF-like -> Cancer Basal SC	TNBC.old
CAFs myCAF-like	Cancer Basal SC	PLAU	PLAUR	0	3	PLAU_PLAUR	PLAU - PLAUR	PLAU	Secreted Signaling	uniprot	CAFs myCAF-like -> Cancer Basal SC (TNBC.old)	7.1535e-06	CAFs myCAF-like -> Cancer Basal SC	TNBC.young
CAFs myCAF-like	CAFs myCAF-like	PLAU	PLAUR	0.0797094	3	PLAU_PLAUR	PLAU - PLAUR	PLAU	Secreted Signaling	uniprot	CAFs myCAF-like -> CAFs myCAF-like (TNBC.old)	3.56065e-06	CAFs myCAF-like -> CAFs myCAF-like	TNBC.old
CAFs myCAF-like	CAFs myCAF-like	PLAU	PLAUR	0.0817577	3	PLAU_PLAUR	PLAU - PLAUR	PLAU	Secreted Signaling	uniprot	CAFs myCAF-like -> CAFs myCAF-like (TNBC.young)	4.87561e-06	CAFs myCAF-like -> CAFs myCAF-like	TNBC.young
CAFs myCAF-like	CAFs MSC iCAF-like	PLAU	PLAUR	0.0729799	3	PLAU_PLAUR	PLAU - PLAUR	PLAU	Secreted Signaling	uniprot	CAFs myCAF-like -> CAFs MSC iCAF-like (TNBC.old)	1.11975e-06	CAFs myCAF-like -> CAFs MSC iCAF-like	TNBC.old
CAFs myCAF-like	CAFs MSC iCAF-like	PLAU	PLAUR	0	3	PLAU_PLAUR	PLAU - PLAUR	PLAU	Secreted Signaling	uniprot	CAFs myCAF-like -> CAFs MSC iCAF-like (TNBC.old)	1.11975e-06	CAFs myCAF-like -> CAFs MSC iCAF-like	TNBC.young
CAFs myCAF-like	CAFs myCAF-like	COL1A1	ITGA1_ITGB1	0.0870305	3	COL1A1_ITGA1_ITGB1	COL1A1 - (ITGA1+ITGB1)	COLLAGEN	ECM-Receptor	KEGG: hsa04512	CAFs myCAF-like -> CAFs myCAF-like (TNBC.old)	1.02297e-05	CAFs myCAF-like -> CAFs myCAF-like	TNBC.old
CAFs myCAF-like	CAFs myCAF-like	COL1A1	ITGA1_ITGB1	0	3	COL1A1_ITGA1_ITGB1	COL1A1 - (ITGA1+ITGB1)	COLLAGEN	ECM-Receptor	KEGG: hsa04512	CAFs myCAF-like -> CAFs myCAF-like (TNBC.old)	1.02297e-05	CAFs myCAF-like -> CAFs myCAF-like	TNBC.young
CAFs MSC iCAF-like	CAFs myCAF-like	COL1A1	ITGA1_ITGB1	0.0830662	3	COL1A1_ITGA1_ITGB1	COL1A1 - (ITGA1+ITGB1)	COLLAGEN	ECM-Receptor	KEGG: hsa04512	CAFs MSC iCAF-like -> CAFs myCAF-like (TNBC.old)	5.91165e-06	CAFs MSC iCAF-like -> CAFs myCAF-like	TNBC.old
CAFs MSC iCAF-like	CAFs myCAF-like	COL1A1	ITGA1_ITGB1	0	3	COL1A1_ITGA1_ITGB1	COL1A1 - (ITGA1+ITGB1)	COLLAGEN	ECM-Receptor	KEGG: hsa04512	CAFs MSC iCAF-like -> CAFs myCAF-like (TNBC.old)	5.91165e-06	CAFs MSC iCAF-like -> CAFs myCAF-like	TNBC.young
CAFs myCAF-like	CAFs myCAF-like	COL1A2	ITGA1_ITGB1	0.0866862	3	COL1A2_ITGA1_ITGB1	COL1A2 - (ITGA1+ITGB1)	COLLAGEN	ECM-Receptor	KEGG: hsa04512	CAFs myCAF-like -> CAFs myCAF-like (TNBC.old)	9.7733e-06	CAFs myCAF-like -> CAFs myCAF-like	TNBC.old
CAFs myCAF-like	CAFs myCAF-like	COL1A2	ITGA1_ITGB1	0	3	COL1A2_ITGA1_ITGB1	COL1A2 - (ITGA1+ITGB1)	COLLAGEN	ECM-Receptor	KEGG: hsa04512	CAFs myCAF-like -> CAFs myCAF-like (TNBC.old)	9.7733e-06	CAFs myCAF-like -> CAFs myCAF-like	TNBC.young
CAFs MSC iCAF-like	CAFs myCAF-like	COL1A2	ITGA1_ITGB1	0.0835855	3	COL1A2_ITGA1_ITGB1	COL1A2 - (ITGA1+ITGB1)	COLLAGEN	ECM-Receptor	KEGG: hsa04512	CAFs MSC iCAF-like -> CAFs myCAF-like (TNBC.old)	6.37077e-06	CAFs MSC iCAF-like -> CAFs myCAF-like	TNBC.old
CAFs MSC iCAF-like	CAFs myCAF-like	COL1A2	ITGA1_ITGB1	0	3	COL1A2_ITGA1_ITGB1	COL1A2 - (ITGA1+ITGB1)	COLLAGEN	ECM-Receptor	KEGG: hsa04512	CAFs MSC iCAF-like -> CAFs myCAF-like (TNBC.old)	6.37077e-06	CAFs MSC iCAF-like -> CAFs myCAF-like	TNBC.young
CAFs myCAF-like	CAFs myCAF-like	COL4A1	ITGA1_ITGB1	0.0717304	3	COL4A1_ITGA1_ITGB1	COL4A1 - (ITGA1+ITGB1)	COLLAGEN	ECM-Receptor	KEGG: hsa04512	CAFs myCAF-like -> CAFs myCAF-like (TNBC.old)	8.81993e-07	CAFs myCAF-like -> CAFs myCAF-like	TNBC.old
CAFs myCAF-like	CAFs myCAF-like	COL4A1	ITGA1_ITGB1	0	3	COL4A1_ITGA1_ITGB1	COL4A1 - (ITGA1+ITGB1)	COLLAGEN	ECM-Receptor	KEGG: hsa04512	CAFs myCAF-like -> CAFs myCAF-like (TNBC.old)	8.81993e-07	CAFs myCAF-like -> CAFs myCAF-like	TNBC.young
CAFs MSC iCAF-like	CAFs myCAF-like	COL4A1	ITGA1_ITGB1	0.0713697	3	COL4A1_ITGA1_ITGB1	COL4A1 - (ITGA1+ITGB1)	COLLAGEN	ECM-Receptor	KEGG: hsa04512	CAFs MSC iCAF-like -> CAFs myCAF-like (TNBC.old)	8.21982e-07	CAFs MSC iCAF-like -> CAFs myCAF-like	TNBC.old
CAFs MSC iCAF-like	CAFs myCAF-like	COL4A1	ITGA1_ITGB1	0	3	COL4A1_ITGA1_ITGB1	COL4A1 - (ITGA1+ITGB1)	COLLAGEN	ECM-Receptor	KEGG: hsa04512	CAFs MSC iCAF-like -> CAFs myCAF-like (TNBC.old)	8.21982e-07	CAFs MSC iCAF-like -> CAFs myCAF-like	TNBC.young
CAFs myCAF-like	CAFs myCAF-like	COL4A2	ITGA1_ITGB1	0.0727129	3	COL4A2_ITGA1_ITGB1	COL4A2 - (ITGA1+ITGB1)	COLLAGEN	ECM-Receptor	KEGG: hsa04512	CAFs myCAF-like -> CAFs myCAF-like (TNBC.old)	1.0648e-06	CAFs myCAF-like -> CAFs myCAF-like	TNBC.old
CAFs myCAF-like	CAFs myCAF-like	COL4A2	ITGA1_ITGB1	0	3	COL4A2_ITGA1_ITGB1	COL4A2 - (ITGA1+ITGB1)	COLLAGEN	ECM-Receptor	KEGG: hsa04512	CAFs myCAF-like -> CAFs myCAF-like (TNBC.old)	1.0648e-06	CAFs myCAF-like -> CAFs myCAF-like	TNBC.young
CAFs MSC iCAF-like	CAFs myCAF-like	COL4A2	ITGA1_ITGB1	0.0757382	3	COL4A2_ITGA1_ITGB1	COL4A2 - (ITGA1+ITGB1)	COLLAGEN	ECM-Receptor	KEGG: hsa04512	CAFs MSC iCAF-like -> CAFs myCAF-like (TNBC.old)	1.84437e-06	CAFs MSC iCAF-like -> CAFs myCAF-like	TNBC.old
CAFs MSC iCAF-like	CAFs myCAF-like	COL4A2	ITGA1_ITGB1	0	3	COL4A2_ITGA1_ITGB1	COL4A2 - (ITGA1+ITGB1)	COLLAGEN	ECM-Receptor	KEGG: hsa04512	CAFs MSC iCAF-like -> CAFs myCAF-like (TNBC.old)	1.84437e-06	CAFs MSC iCAF-like -> CAFs myCAF-like	TNBC.young
CAFs myCAF-like	CAFs myCAF-like	COL6A1	ITGA1_ITGB1	0.0837343	3	COL6A1_ITGA1_ITGB1	COL6A1 - (ITGA1+ITGB1)	COLLAGEN	ECM-Receptor	KEGG: hsa04512	CAFs myCAF-like -> CAFs myCAF-like (TNBC.old)	6.50761e-06	CAFs myCAF-like -> CAFs myCAF-like	TNBC.old
CAFs myCAF-like	CAFs myCAF-like	COL6A1	ITGA1_ITGB1	0	3	COL6A1_ITGA1_ITGB1	COL6A1 - (ITGA1+ITGB1)	COLLAGEN	ECM-Receptor	KEGG: hsa04512	CAFs myCAF-like -> CAFs myCAF-like (TNBC.old)	6.50761e-06	CAFs myCAF-like -> CAFs myCAF-like	TNBC.young
CAFs MSC iCAF-like	CAFs myCAF-like	COL6A1	ITGA1_ITGB1	0.0826937	3	COL6A1_ITGA1_ITGB1	COL6A1 - (ITGA1+ITGB1)	COLLAGEN	ECM-Receptor	KEGG: hsa04512	CAFs MSC iCAF-like -> CAFs myCAF-like (TNBC.old)	5.59957e-06	CAFs MSC iCAF-like -> CAFs myCAF-like	TNBC.old
CAFs MSC iCAF-like	CAFs myCAF-like	COL6A1	ITGA1_ITGB1	0	3	COL6A1_ITGA1_ITGB1	COL6A1 - (ITGA1+ITGB1)	COLLAGEN	ECM-Receptor	KEGG: hsa04512	CAFs MSC iCAF-like -> CAFs myCAF-like (TNBC.old)	5.59957e-06	CAFs MSC iCAF-like -> CAFs myCAF-like	TNBC.young
CAFs myCAF-like	CAFs myCAF-like	COL6A2	ITGA1_ITGB1	0.0838317	3	COL6A2_ITGA1_ITGB1	COL6A2 - (ITGA1+ITGB1)	COLLAGEN	ECM-Receptor	KEGG: hsa04512	CAFs myCAF-like -> CAFs myCAF-like (TNBC.old)	6.59851e-06	CAFs myCAF-like -> CAFs myCAF-like	TNBC.old
CAFs myCAF-like	CAFs myCAF-like	COL6A2	ITGA1_ITGB1	0	3	COL6A2_ITGA1_ITGB1	COL6A2 - (ITGA1+ITGB1)	COLLAGEN	ECM-Receptor	KEGG: hsa04512	CAFs myCAF-like -> CAFs myCAF-like (TNBC.old)	6.59851e-06	CAFs myCAF-like -> CAFs myCAF-like	TNBC.young
CAFs MSC iCAF-like	CAFs myCAF-like	COL6A2	ITGA1_ITGB1	0.0823555	3	COL6A2_ITGA1_ITGB1	COL6A2 - (ITGA1+ITGB1)	COLLAGEN	ECM-Receptor	KEGG: hsa04512	CAFs MSC iCAF-like -> CAFs myCAF-like (TNBC.old)	5.32832e-06	CAFs MSC iCAF-like -> CAFs myCAF-like	TNBC.old
CAFs MSC iCAF-like	CAFs myCAF-like	COL6A2	ITGA1_ITGB1	0	3	COL6A2_ITGA1_ITGB1	COL6A2 - (ITGA1+ITGB1)	COLLAGEN	ECM-Receptor	KEGG: hsa04512	CAFs MSC iCAF-like -> CAFs myCAF-like (TNBC.old)	5.32832e-06	CAFs MSC iCAF-like -> CAFs myCAF-like	TNBC.young
CAFs myCAF-like	CAFs myCAF-like	COL6A3	ITGA1_ITGB1	0.0840675	3	COL6A3_ITGA1_ITGB1	COL6A3 - (ITGA1+ITGB1)	COLLAGEN	ECM-Receptor	KEGG: hsa04512	CAFs myCAF-like -> CAFs myCAF-like (TNBC.old)	6.82308e-06	CAFs myCAF-like -> CAFs myCAF-like	TNBC.old
CAFs myCAF-like	CAFs myCAF-like	COL6A3	ITGA1_ITGB1	0	3	COL6A3_ITGA1_ITGB1	COL6A3 - (ITGA1+ITGB1)	COLLAGEN	ECM-Receptor	KEGG: hsa04512	CAFs myCAF-like -> CAFs myCAF-like (TNBC.old)	6.82308e-06	CAFs myCAF-like -> CAFs myCAF-like	TNBC.young
CAFs MSC iCAF-like	CAFs myCAF-like	COL6A3	ITGA1_ITGB1	0.0812742	3	COL6A3_ITGA1_ITGB1	COL6A3 - (ITGA1+ITGB1)	COLLAGEN	ECM-Receptor	KEGG: hsa04512	CAFs MSC iCAF-like -> CAFs myCAF-like (TNBC.old)	4.53347e-06	CAFs MSC iCAF-like -> CAFs myCAF-like	TNBC.old
CAFs MSC iCAF-like	CAFs myCAF-like	COL6A3	ITGA1_ITGB1	0	3	COL6A3_ITGA1_ITGB1	COL6A3 - (ITGA1+ITGB1)	COLLAGEN	ECM-Receptor	KEGG: hsa04512	CAFs MSC iCAF-like -> CAFs myCAF-like (TNBC.old)	4.53347e-06	CAFs MSC iCAF-like -> CAFs myCAF-like	TNBC.young
Monocyte	T cells CD8+	FN1	ITGA4_ITGB1	0.0938918	3	FN1_ITGA4_ITGB1	FN1 - (ITGA4+ITGB1)	FN1	ECM-Receptor	KEGG: hsa04512	Monocyte -> T cells CD8+ (TNBC.old)	2.36876e-05	Monocyte -> T cells CD8+	TNBC.old
Monocyte	T cells CD8+	FN1	ITGA4_ITGB1	0	3	FN1_ITGA4_ITGB1	FN1 - (ITGA4+ITGB1)	FN1	ECM-Receptor	KEGG: hsa04512	Monocyte -> T cells CD8+ (TNBC.old)	2.36876e-05	Monocyte -> T cells CD8+	TNBC.young
Monocyte	T cells CD4+	FN1	ITGA4_ITGB1	0.0952432	3	FN1_ITGA4_ITGB1	FN1 - (ITGA4+ITGB1)	FN1	ECM-Receptor	KEGG: hsa04512	Monocyte -> T cells CD4+ (TNBC.old)	2.75521e-05	Monocyte -> T cells CD4+	TNBC.old
Monocyte	T cells CD4+	FN1	ITGA4_ITGB1	0	3	FN1_ITGA4_ITGB1	FN1 - (ITGA4+ITGB1)	FN1	ECM-Receptor	KEGG: hsa04512	Monocyte -> T cells CD4+ (TNBC.old)	2.75521e-05	Monocyte -> T cells CD4+	TNBC.young
Monocyte	Monocyte	FN1	ITGA4_ITGB1	0.0860914	3	FN1_ITGA4_ITGB1	FN1 - (ITGA4+ITGB1)	FN1	ECM-Receptor	KEGG: hsa04512	Monocyte -> Monocyte (TNBC.old)	9.02459e-06	Monocyte -> Monocyte	TNBC.old
Monocyte	Monocyte	FN1	ITGA4_ITGB1	0	3	FN1_ITGA4_ITGB1	FN1 - (ITGA4+ITGB1)	FN1	ECM-Receptor	KEGG: hsa04512	Monocyte -> Monocyte (TNBC.old)	9.02459e-06	Monocyte -> Monocyte	TNBC.young
Monocyte	Macrophage	FN1	ITGA4_ITGB1	0.0936378	3	FN1_ITGA4_ITGB1	FN1 - (ITGA4+ITGB1)	FN1	ECM-Receptor	KEGG: hsa04512	Monocyte -> Macrophage (TNBC.old)	2.30131e-05	Monocyte -> Macrophage	TNBC.old
Monocyte	Macrophage	FN1	ITGA4_ITGB1	0	3	FN1_ITGA4_ITGB1	FN1 - (ITGA4+ITGB1)	FN1	ECM-Receptor	KEGG: hsa04512	Monocyte -> Macrophage (TNBC.old)	2.30131e-05	Monocyte -> Macrophage	TNBC.young
Macrophage	T cells CD8+	FN1	ITGA4_ITGB1	0.109441	3	FN1_ITGA4_ITGB1	FN1 - (ITGA4+ITGB1)	FN1	ECM-Receptor	KEGG: hsa04512	Macrophage -> T cells CD8+ (TNBC.old)	0.000107575	Macrophage -> T cells CD8+	TNBC.old
Macrophage	T cells CD8+	FN1	ITGA4_ITGB1	0.0976688	3	FN1_ITGA4_ITGB1	FN1 - (ITGA4+ITGB1)	FN1	ECM-Receptor	KEGG: hsa04512	Macrophage -> T cells CD8+ (TNBC.young)	3.576e-05	Macrophage -> T cells CD8+	TNBC.young
Macrophage	T cells CD4+	FN1	ITGA4_ITGB1	0.111283	3	FN1_ITGA4_ITGB1	FN1 - (ITGA4+ITGB1)	FN1	ECM-Receptor	KEGG: hsa04512	Macrophage -> T cells CD4+ (TNBC.old)	0.000125133	Macrophage -> T cells CD4+	TNBC.old
Macrophage	T cells CD4+	FN1	ITGA4_ITGB1	0	3	FN1_ITGA4_ITGB1	FN1 - (ITGA4+ITGB1)	FN1	ECM-Receptor	KEGG: hsa04512	Macrophage -> T cells CD4+ (TNBC.old)	0.000125133	Macrophage -> T cells CD4+	TNBC.young
Macrophage	Monocyte	FN1	ITGA4_ITGB1	0.0989877	3	FN1_ITGA4_ITGB1	FN1 - (ITGA4+ITGB1)	FN1	ECM-Receptor	KEGG: hsa04512	Macrophage -> Monocyte (TNBC.old)	4.09866e-05	Macrophage -> Monocyte	TNBC.old
Macrophage	Monocyte	FN1	ITGA4_ITGB1	0	3	FN1_ITGA4_ITGB1	FN1 - (ITGA4+ITGB1)	FN1	ECM-Receptor	KEGG: hsa04512	Macrophage -> Monocyte (TNBC.old)	4.09866e-05	Macrophage -> Monocyte	TNBC.young
Macrophage	Macrophage	FN1	ITGA4_ITGB1	0.109098	3	FN1_ITGA4_ITGB1	FN1 - (ITGA4+ITGB1)	FN1	ECM-Receptor	KEGG: hsa04512	Macrophage -> Macrophage (TNBC.old)	0.000104524	Macrophage -> Macrophage	TNBC.old
Macrophage	Macrophage	FN1	ITGA4_ITGB1	0	3	FN1_ITGA4_ITGB1	FN1 - (ITGA4+ITGB1)	FN1	ECM-Receptor	KEGG: hsa04512	Macrophage -> Macrophage (TNBC.old)	0.000104524	Macrophage -> Macrophage	TNBC.young
Cancer Basal SC	T cells CD8+	FN1	ITGA4_ITGB1	0.0984165	3	FN1_ITGA4_ITGB1	FN1 - (ITGA4+ITGB1)	FN1	ECM-Receptor	KEGG: hsa04512	Cancer Basal SC -> T cells CD8+ (TNBC.old)	3.86524e-05	Cancer Basal SC -> T cells CD8+	TNBC.old
Cancer Basal SC	T cells CD8+	FN1	ITGA4_ITGB1	0	3	FN1_ITGA4_ITGB1	FN1 - (ITGA4+ITGB1)	FN1	ECM-Receptor	KEGG: hsa04512	Cancer Basal SC -> T cells CD8+ (TNBC.old)	3.86524e-05	Cancer Basal SC -> T cells CD8+	TNBC.young
Cancer Basal SC	T cells CD4+	FN1	ITGA4_ITGB1	0.0999022	3	FN1_ITGA4_ITGB1	FN1 - (ITGA4+ITGB1)	FN1	ECM-Receptor	KEGG: hsa04512	Cancer Basal SC -> T cells CD4+ (TNBC.old)	4.49577e-05	Cancer Basal SC -> T cells CD4+	TNBC.old
Cancer Basal SC	T cells CD4+	FN1	ITGA4_ITGB1	0	3	FN1_ITGA4_ITGB1	FN1 - (ITGA4+ITGB1)	FN1	ECM-Receptor	KEGG: hsa04512	Cancer Basal SC -> T cells CD4+ (TNBC.old)	4.49577e-05	Cancer Basal SC -> T cells CD4+	TNBC.young
Cancer Basal SC	Monocyte	FN1	ITGA4_ITGB1	0.0898803	3	FN1_ITGA4_ITGB1	FN1 - (ITGA4+ITGB1)	FN1	ECM-Receptor	KEGG: hsa04512	Cancer Basal SC -> Monocyte (TNBC.old)	1.47258e-05	Cancer Basal SC -> Monocyte	TNBC.old
Cancer Basal SC	Monocyte	FN1	ITGA4_ITGB1	0	3	FN1_ITGA4_ITGB1	FN1 - (ITGA4+ITGB1)	FN1	ECM-Receptor	KEGG: hsa04512	Cancer Basal SC -> Monocyte (TNBC.old)	1.47258e-05	Cancer Basal SC -> Monocyte	TNBC.young
Cancer Basal SC	Macrophage	FN1	ITGA4_ITGB1	0.0981372	3	FN1_ITGA4_ITGB1	FN1 - (ITGA4+ITGB1)	FN1	ECM-Receptor	KEGG: hsa04512	Cancer Basal SC -> Macrophage (TNBC.old)	3.75509e-05	Cancer Basal SC -> Macrophage	TNBC.old
Cancer Basal SC	Macrophage	FN1	ITGA4_ITGB1	0	3	FN1_ITGA4_ITGB1	FN1 - (ITGA4+ITGB1)	FN1	ECM-Receptor	KEGG: hsa04512	Cancer Basal SC -> Macrophage (TNBC.old)	3.75509e-05	Cancer Basal SC -> Macrophage	TNBC.young
CAFs myCAF-like	T cells CD8+	FN1	ITGA4_ITGB1	0.105788	3	FN1_ITGA4_ITGB1	FN1 - (ITGA4+ITGB1)	FN1	ECM-Receptor	KEGG: hsa04512	CAFs myCAF-like -> T cells CD8+ (TNBC.old)	7.84609e-05	CAFs myCAF-like -> T cells CD8+	TNBC.old
CAFs myCAF-like	T cells CD8+	FN1	ITGA4_ITGB1	0.116869	3	FN1_ITGA4_ITGB1	FN1 - (ITGA4+ITGB1)	FN1	ECM-Receptor	KEGG: hsa04512	CAFs myCAF-like -> T cells CD8+ (TNBC.young)	0.000192272	CAFs myCAF-like -> T cells CD8+	TNBC.young
CAFs myCAF-like	T cells CD4+	FN1	ITGA4_ITGB1	0.107522	3	FN1_ITGA4_ITGB1	FN1 - (ITGA4+ITGB1)	FN1	ECM-Receptor	KEGG: hsa04512	CAFs myCAF-like -> T cells CD4+ (TNBC.old)	9.13847e-05	CAFs myCAF-like -> T cells CD4+	TNBC.old
CAFs myCAF-like	T cells CD4+	FN1	ITGA4_ITGB1	0	3	FN1_ITGA4_ITGB1	FN1 - (ITGA4+ITGB1)	FN1	ECM-Receptor	KEGG: hsa04512	CAFs myCAF-like -> T cells CD4+ (TNBC.old)	9.13847e-05	CAFs myCAF-like -> T cells CD4+	TNBC.young
CAFs myCAF-like	Monocyte	FN1	ITGA4_ITGB1	0.0960002	3	FN1_ITGA4_ITGB1	FN1 - (ITGA4+ITGB1)	FN1	ECM-Receptor	KEGG: hsa04512	CAFs myCAF-like -> Monocyte (TNBC.old)	2.99301e-05	CAFs myCAF-like -> Monocyte	TNBC.old
CAFs myCAF-like	Monocyte	FN1	ITGA4_ITGB1	0	3	FN1_ITGA4_ITGB1	FN1 - (ITGA4+ITGB1)	FN1	ECM-Receptor	KEGG: hsa04512	CAFs myCAF-like -> Monocyte (TNBC.old)	2.99301e-05	CAFs myCAF-like -> Monocyte	TNBC.young
CAFs myCAF-like	Macrophage	FN1	ITGA4_ITGB1	0.105494	3	FN1_ITGA4_ITGB1	FN1 - (ITGA4+ITGB1)	FN1	ECM-Receptor	KEGG: hsa04512	CAFs myCAF-like -> Macrophage (TNBC.old)	7.64215e-05	CAFs myCAF-like -> Macrophage	TNBC.old
CAFs myCAF-like	Macrophage	FN1	ITGA4_ITGB1	0	3	FN1_ITGA4_ITGB1	FN1 - (ITGA4+ITGB1)	FN1	ECM-Receptor	KEGG: hsa04512	CAFs myCAF-like -> Macrophage (TNBC.old)	7.64215e-05	CAFs myCAF-like -> Macrophage	TNBC.young
CAFs MSC iCAF-like	T cells CD8+	FN1	ITGA4_ITGB1	0.0994748	3	FN1_ITGA4_ITGB1	FN1 - (ITGA4+ITGB1)	FN1	ECM-Receptor	KEGG: hsa04512	CAFs MSC iCAF-like -> T cells CD8+ (TNBC.old)	4.30653e-05	CAFs MSC iCAF-like -> T cells CD8+	TNBC.old
CAFs MSC iCAF-like	T cells CD8+	FN1	ITGA4_ITGB1	0.0970224	3	FN1_ITGA4_ITGB1	FN1 - (ITGA4+ITGB1)	FN1	ECM-Receptor	KEGG: hsa04512	CAFs MSC iCAF-like -> T cells CD8+ (TNBC.young)	3.3402e-05	CAFs MSC iCAF-like -> T cells CD8+	TNBC.young
CAFs MSC iCAF-like	T cells CD4+	FN1	ITGA4_ITGB1	0.101	3	FN1_ITGA4_ITGB1	FN1 - (ITGA4+ITGB1)	FN1	ECM-Receptor	KEGG: hsa04512	CAFs MSC iCAF-like -> T cells CD4+ (TNBC.old)	5.01271e-05	CAFs MSC iCAF-like -> T cells CD4+	TNBC.old
CAFs MSC iCAF-like	T cells CD4+	FN1	ITGA4_ITGB1	0	3	FN1_ITGA4_ITGB1	FN1 - (ITGA4+ITGB1)	FN1	ECM-Receptor	KEGG: hsa04512	CAFs MSC iCAF-like -> T cells CD4+ (TNBC.old)	5.01271e-05	CAFs MSC iCAF-like -> T cells CD4+	TNBC.young
CAFs MSC iCAF-like	Monocyte	FN1	ITGA4_ITGB1	0.0907678	3	FN1_ITGA4_ITGB1	FN1 - (ITGA4+ITGB1)	FN1	ECM-Receptor	KEGG: hsa04512	CAFs MSC iCAF-like -> Monocyte (TNBC.old)	1.64182e-05	CAFs MSC iCAF-like -> Monocyte	TNBC.old
CAFs MSC iCAF-like	Monocyte	FN1	ITGA4_ITGB1	0	3	FN1_ITGA4_ITGB1	FN1 - (ITGA4+ITGB1)	FN1	ECM-Receptor	KEGG: hsa04512	CAFs MSC iCAF-like -> Monocyte (TNBC.old)	1.64182e-05	CAFs MSC iCAF-like -> Monocyte	TNBC.young
CAFs MSC iCAF-like	Macrophage	FN1	ITGA4_ITGB1	0.0992031	3	FN1_ITGA4_ITGB1	FN1 - (ITGA4+ITGB1)	FN1	ECM-Receptor	KEGG: hsa04512	CAFs MSC iCAF-like -> Macrophage (TNBC.old)	4.18958e-05	CAFs MSC iCAF-like -> Macrophage	TNBC.old
CAFs MSC iCAF-like	Macrophage	FN1	ITGA4_ITGB1	0	3	FN1_ITGA4_ITGB1	FN1 - (ITGA4+ITGB1)	FN1	ECM-Receptor	KEGG: hsa04512	CAFs MSC iCAF-like -> Macrophage (TNBC.old)	4.18958e-05	CAFs MSC iCAF-like -> Macrophage	TNBC.young
Monocyte	CAFs myCAF-like	FN1	ITGA5_ITGB1	0.0785069	3	FN1_ITGA5_ITGB1	FN1 - (ITGA5+ITGB1)	FN1	ECM-Receptor	KEGG: hsa04512	Monocyte -> CAFs myCAF-like (TNBC.old)	2.93813e-06	Monocyte -> CAFs myCAF-like	TNBC.old
Monocyte	CAFs myCAF-like	FN1	ITGA5_ITGB1	0	3	FN1_ITGA5_ITGB1	FN1 - (ITGA5+ITGB1)	FN1	ECM-Receptor	KEGG: hsa04512	Monocyte -> CAFs myCAF-like (TNBC.old)	2.93813e-06	Monocyte -> CAFs myCAF-like	TNBC.young
Macrophage	CAFs myCAF-like	FN1	ITGA5_ITGB1	0.0890805	3	FN1_ITGA5_ITGB1	FN1 - (ITGA5+ITGB1)	FN1	ECM-Receptor	KEGG: hsa04512	Macrophage -> CAFs myCAF-like (TNBC.old)	1.33259e-05	Macrophage -> CAFs myCAF-like	TNBC.old
Macrophage	CAFs myCAF-like	FN1	ITGA5_ITGB1	0	3	FN1_ITGA5_ITGB1	FN1 - (ITGA5+ITGB1)	FN1	ECM-Receptor	KEGG: hsa04512	Macrophage -> CAFs myCAF-like (TNBC.old)	1.33259e-05	Macrophage -> CAFs myCAF-like	TNBC.young
Cancer Basal SC	CAFs myCAF-like	FN1	ITGA5_ITGB1	0.0816474	3	FN1_ITGA5_ITGB1	FN1 - (ITGA5+ITGB1)	FN1	ECM-Receptor	KEGG: hsa04512	Cancer Basal SC -> CAFs myCAF-like (TNBC.old)	4.79569e-06	Cancer Basal SC -> CAFs myCAF-like	TNBC.old
Cancer Basal SC	CAFs myCAF-like	FN1	ITGA5_ITGB1	0	3	FN1_ITGA5_ITGB1	FN1 - (ITGA5+ITGB1)	FN1	ECM-Receptor	KEGG: hsa04512	Cancer Basal SC -> CAFs myCAF-like (TNBC.old)	4.79569e-06	Cancer Basal SC -> CAFs myCAF-like	TNBC.young
CAFs myCAF-like	CAFs myCAF-like	FN1	ITGA5_ITGB1	0.0864409	3	FN1_ITGA5_ITGB1	FN1 - (ITGA5+ITGB1)	FN1	ECM-Receptor	KEGG: hsa04512	CAFs myCAF-like -> CAFs myCAF-like (TNBC.old)	9.45852e-06	CAFs myCAF-like -> CAFs myCAF-like	TNBC.old
CAFs myCAF-like	CAFs myCAF-like	FN1	ITGA5_ITGB1	0	3	FN1_ITGA5_ITGB1	FN1 - (ITGA5+ITGB1)	FN1	ECM-Receptor	KEGG: hsa04512	CAFs myCAF-like -> CAFs myCAF-like (TNBC.old)	9.45852e-06	CAFs myCAF-like -> CAFs myCAF-like	TNBC.young
CAFs MSC iCAF-like	CAFs myCAF-like	FN1	ITGA5_ITGB1	0.0822692	3	FN1_ITGA5_ITGB1	FN1 - (ITGA5+ITGB1)	FN1	ECM-Receptor	KEGG: hsa04512	CAFs MSC iCAF-like -> CAFs myCAF-like (TNBC.old)	5.26082e-06	CAFs MSC iCAF-like -> CAFs myCAF-like	TNBC.old
CAFs MSC iCAF-like	CAFs myCAF-like	FN1	ITGA5_ITGB1	0	3	FN1_ITGA5_ITGB1	FN1 - (ITGA5+ITGB1)	FN1	ECM-Receptor	KEGG: hsa04512	CAFs MSC iCAF-like -> CAFs myCAF-like (TNBC.old)	5.26082e-06	CAFs MSC iCAF-like -> CAFs myCAF-like	TNBC.young
CAFs MSC iCAF-like	CAFs myCAF-like	LAMA2	ITGA1_ITGB1	0.066824	3	LAMA2_ITGA1_ITGB1	LAMA2 - (ITGA1+ITGB1)	LAMININ	ECM-Receptor	KEGG: hsa04512	CAFs MSC iCAF-like -> CAFs myCAF-like (TNBC.old)	3.16897e-07	CAFs MSC iCAF-like -> CAFs myCAF-like	TNBC.old
CAFs MSC iCAF-like	CAFs myCAF-like	LAMA2	ITGA1_ITGB1	0	3	LAMA2_ITGA1_ITGB1	LAMA2 - (ITGA1+ITGB1)	LAMININ	ECM-Receptor	KEGG: hsa04512	CAFs MSC iCAF-like -> CAFs myCAF-like (TNBC.old)	3.16897e-07	CAFs MSC iCAF-like -> CAFs myCAF-like	TNBC.young
CAFs myCAF-like	CAFs myCAF-like	LAMA4	ITGA1_ITGB1	0.0745049	3	LAMA4_ITGA1_ITGB1	LAMA4 - (ITGA1+ITGB1)	LAMININ	ECM-Receptor	KEGG: hsa04512	CAFs myCAF-like -> CAFs myCAF-like (TNBC.old)	1.48226e-06	CAFs myCAF-like -> CAFs myCAF-like	TNBC.old
CAFs myCAF-like	CAFs myCAF-like	LAMA4	ITGA1_ITGB1	0	3	LAMA4_ITGA1_ITGB1	LAMA4 - (ITGA1+ITGB1)	LAMININ	ECM-Receptor	KEGG: hsa04512	CAFs myCAF-like -> CAFs myCAF-like (TNBC.old)	1.48226e-06	CAFs myCAF-like -> CAFs myCAF-like	TNBC.young
CAFs MSC iCAF-like	CAFs myCAF-like	LAMA4	ITGA1_ITGB1	0.0712623	3	LAMA4_ITGA1_ITGB1	LAMA4 - (ITGA1+ITGB1)	LAMININ	ECM-Receptor	KEGG: hsa04512	CAFs MSC iCAF-like -> CAFs myCAF-like (TNBC.old)	8.04801e-07	CAFs MSC iCAF-like -> CAFs myCAF-like	TNBC.old
CAFs MSC iCAF-like	CAFs myCAF-like	LAMA4	ITGA1_ITGB1	0	3	LAMA4_ITGA1_ITGB1	LAMA4 - (ITGA1+ITGB1)	LAMININ	ECM-Receptor	KEGG: hsa04512	CAFs MSC iCAF-like -> CAFs myCAF-like (TNBC.old)	8.04801e-07	CAFs MSC iCAF-like -> CAFs myCAF-like	TNBC.young
CAFs myCAF-like	CAFs myCAF-like	LAMB1	ITGA1_ITGB1	0.0745921	3	LAMB1_ITGA1_ITGB1	LAMB1 - (ITGA1+ITGB1)	LAMININ	ECM-Receptor	KEGG: hsa04512	CAFs myCAF-like -> CAFs myCAF-like (TNBC.old)	1.5057e-06	CAFs myCAF-like -> CAFs myCAF-like	TNBC.old
CAFs myCAF-like	CAFs myCAF-like	LAMB1	ITGA1_ITGB1	0	3	LAMB1_ITGA1_ITGB1	LAMB1 - (ITGA1+ITGB1)	LAMININ	ECM-Receptor	KEGG: hsa04512	CAFs myCAF-like -> CAFs myCAF-like (TNBC.old)	1.5057e-06	CAFs myCAF-like -> CAFs myCAF-like	TNBC.young
CAFs MSC iCAF-like	CAFs myCAF-like	LAMB1	ITGA1_ITGB1	0.0703764	3	LAMB1_ITGA1_ITGB1	LAMB1 - (ITGA1+ITGB1)	LAMININ	ECM-Receptor	KEGG: hsa04512	CAFs MSC iCAF-like -> CAFs myCAF-like (TNBC.old)	6.74487e-07	CAFs MSC iCAF-like -> CAFs myCAF-like	TNBC.old
CAFs MSC iCAF-like	CAFs myCAF-like	LAMB1	ITGA1_ITGB1	0	3	LAMB1_ITGA1_ITGB1	LAMB1 - (ITGA1+ITGB1)	LAMININ	ECM-Receptor	KEGG: hsa04512	CAFs MSC iCAF-like -> CAFs myCAF-like (TNBC.old)	6.74487e-07	CAFs MSC iCAF-like -> CAFs myCAF-like	TNBC.young
CAFs myCAF-like	CAFs myCAF-like	LAMB2	ITGA1_ITGB1	0.0674224	3	LAMB2_ITGA1_ITGB1	LAMB2 - (ITGA1+ITGB1)	LAMININ	ECM-Receptor	KEGG: hsa04512	CAFs myCAF-like -> CAFs myCAF-like (TNBC.old)	3.6191e-07	CAFs myCAF-like -> CAFs myCAF-like	TNBC.old
CAFs myCAF-like	CAFs myCAF-like	LAMB2	ITGA1_ITGB1	0	3	LAMB2_ITGA1_ITGB1	LAMB2 - (ITGA1+ITGB1)	LAMININ	ECM-Receptor	KEGG: hsa04512	CAFs myCAF-like -> CAFs myCAF-like (TNBC.old)	3.6191e-07	CAFs myCAF-like -> CAFs myCAF-like	TNBC.young
CAFs myCAF-like	CAFs myCAF-like	LAMC1	ITGA1_ITGB1	0.0731806	3	LAMC1_ITGA1_ITGB1	LAMC1 - (ITGA1+ITGB1)	LAMININ	ECM-Receptor	KEGG: hsa04512	CAFs myCAF-like -> CAFs myCAF-like (TNBC.old)	1.16262e-06	CAFs myCAF-like -> CAFs myCAF-like	TNBC.old
CAFs myCAF-like	CAFs myCAF-like	LAMC1	ITGA1_ITGB1	0	3	LAMC1_ITGA1_ITGB1	LAMC1 - (ITGA1+ITGB1)	LAMININ	ECM-Receptor	KEGG: hsa04512	CAFs myCAF-like -> CAFs myCAF-like (TNBC.old)	1.16262e-06	CAFs myCAF-like -> CAFs myCAF-like	TNBC.young
CAFs MSC iCAF-like	CAFs myCAF-like	LAMC1	ITGA1_ITGB1	0.0707743	3	LAMC1_ITGA1_ITGB1	LAMC1 - (ITGA1+ITGB1)	LAMININ	ECM-Receptor	KEGG: hsa04512	CAFs MSC iCAF-like -> CAFs myCAF-like (TNBC.old)	7.30583e-07	CAFs MSC iCAF-like -> CAFs myCAF-like	TNBC.old
CAFs MSC iCAF-like	CAFs myCAF-like	LAMC1	ITGA1_ITGB1	0	3	LAMC1_ITGA1_ITGB1	LAMC1 - (ITGA1+ITGB1)	LAMININ	ECM-Receptor	KEGG: hsa04512	CAFs MSC iCAF-like -> CAFs myCAF-like (TNBC.old)	7.30583e-07	CAFs MSC iCAF-like -> CAFs myCAF-like	TNBC.young
CAFs MSC iCAF-like	Cancer Basal SC	LAMA2	ITGA6_ITGB1	0.0745775	3	LAMA2_ITGA6_ITGB1	LAMA2 - (ITGA6+ITGB1)	LAMININ	ECM-Receptor	KEGG: hsa04512	CAFs MSC iCAF-like -> Cancer Basal SC (TNBC.old)	1.50176e-06	CAFs MSC iCAF-like -> Cancer Basal SC	TNBC.old
CAFs MSC iCAF-like	Cancer Basal SC	LAMA2	ITGA6_ITGB1	0	3	LAMA2_ITGA6_ITGB1	LAMA2 - (ITGA6+ITGB1)	LAMININ	ECM-Receptor	KEGG: hsa04512	CAFs MSC iCAF-like -> Cancer Basal SC (TNBC.old)	1.50176e-06	CAFs MSC iCAF-like -> Cancer Basal SC	TNBC.young
CAFs myCAF-like	Cancer Basal SC	LAMA4	ITGA6_ITGB1	0.0843088	3	LAMA4_ITGA6_ITGB1	LAMA4 - (ITGA6+ITGB1)	LAMININ	ECM-Receptor	KEGG: hsa04512	CAFs myCAF-like -> Cancer Basal SC (TNBC.old)	7.05936e-06	CAFs myCAF-like -> Cancer Basal SC	TNBC.old
CAFs myCAF-like	Cancer Basal SC	LAMA4	ITGA6_ITGB1	0	3	LAMA4_ITGA6_ITGB1	LAMA4 - (ITGA6+ITGB1)	LAMININ	ECM-Receptor	KEGG: hsa04512	CAFs myCAF-like -> Cancer Basal SC (TNBC.old)	7.05936e-06	CAFs myCAF-like -> Cancer Basal SC	TNBC.young
CAFs MSC iCAF-like	Cancer Basal SC	LAMA4	ITGA6_ITGB1	0.0801621	3	LAMA4_ITGA6_ITGB1	LAMA4 - (ITGA6+ITGB1)	LAMININ	ECM-Receptor	KEGG: hsa04512	CAFs MSC iCAF-like -> Cancer Basal SC (TNBC.old)	3.82204e-06	CAFs MSC iCAF-like -> Cancer Basal SC	TNBC.old
CAFs MSC iCAF-like	Cancer Basal SC	LAMA4	ITGA6_ITGB1	0	3	LAMA4_ITGA6_ITGB1	LAMA4 - (ITGA6+ITGB1)	LAMININ	ECM-Receptor	KEGG: hsa04512	CAFs MSC iCAF-like -> Cancer Basal SC (TNBC.old)	3.82204e-06	CAFs MSC iCAF-like -> Cancer Basal SC	TNBC.young
CAFs myCAF-like	Cancer Basal SC	LAMB1	ITGA6_ITGB1	0.0844212	3	LAMB1_ITGA6_ITGB1	LAMB1 - (ITGA6+ITGB1)	LAMININ	ECM-Receptor	KEGG: hsa04512	CAFs myCAF-like -> Cancer Basal SC (TNBC.old)	7.17175e-06	CAFs myCAF-like -> Cancer Basal SC	TNBC.old
CAFs myCAF-like	Cancer Basal SC	LAMB1	ITGA6_ITGB1	0	3	LAMB1_ITGA6_ITGB1	LAMB1 - (ITGA6+ITGB1)	LAMININ	ECM-Receptor	KEGG: hsa04512	CAFs myCAF-like -> Cancer Basal SC (TNBC.old)	7.17175e-06	CAFs myCAF-like -> Cancer Basal SC	TNBC.young
CAFs MSC iCAF-like	Cancer Basal SC	LAMB1	ITGA6_ITGB1	0.0790393	3	LAMB1_ITGA6_ITGB1	LAMB1 - (ITGA6+ITGB1)	LAMININ	ECM-Receptor	KEGG: hsa04512	CAFs MSC iCAF-like -> Cancer Basal SC (TNBC.old)	3.20135e-06	CAFs MSC iCAF-like -> Cancer Basal SC	TNBC.old
CAFs MSC iCAF-like	Cancer Basal SC	LAMB1	ITGA6_ITGB1	0	3	LAMB1_ITGA6_ITGB1	LAMB1 - (ITGA6+ITGB1)	LAMININ	ECM-Receptor	KEGG: hsa04512	CAFs MSC iCAF-like -> Cancer Basal SC (TNBC.old)	3.20135e-06	CAFs MSC iCAF-like -> Cancer Basal SC	TNBC.young
CAFs myCAF-like	Cancer Basal SC	LAMB2	ITGA6_ITGB1	0.0753245	3	LAMB2_ITGA6_ITGB1	LAMB2 - (ITGA6+ITGB1)	LAMININ	ECM-Receptor	KEGG: hsa04512	CAFs myCAF-like -> Cancer Basal SC (TNBC.old)	1.71536e-06	CAFs myCAF-like -> Cancer Basal SC	TNBC.old
CAFs myCAF-like	Cancer Basal SC	LAMB2	ITGA6_ITGB1	0	3	LAMB2_ITGA6_ITGB1	LAMB2 - (ITGA6+ITGB1)	LAMININ	ECM-Receptor	KEGG: hsa04512	CAFs myCAF-like -> Cancer Basal SC (TNBC.old)	1.71536e-06	CAFs myCAF-like -> Cancer Basal SC	TNBC.young
CAFs myCAF-like	Cancer Basal SC	LAMC1	ITGA6_ITGB1	0.0826077	3	LAMC1_ITGA6_ITGB1	LAMC1 - (ITGA6+ITGB1)	LAMININ	ECM-Receptor	KEGG: hsa04512	CAFs myCAF-like -> Cancer Basal SC (TNBC.old)	5.52949e-06	CAFs myCAF-like -> Cancer Basal SC	TNBC.old
CAFs myCAF-like	Cancer Basal SC	LAMC1	ITGA6_ITGB1	0	3	LAMC1_ITGA6_ITGB1	LAMC1 - (ITGA6+ITGB1)	LAMININ	ECM-Receptor	KEGG: hsa04512	CAFs myCAF-like -> Cancer Basal SC (TNBC.old)	5.52949e-06	CAFs myCAF-like -> Cancer Basal SC	TNBC.young
CAFs MSC iCAF-like	Cancer Basal SC	LAMC1	ITGA6_ITGB1	0.0795431	3	LAMC1_ITGA6_ITGB1	LAMC1 - (ITGA6+ITGB1)	LAMININ	ECM-Receptor	KEGG: hsa04512	CAFs MSC iCAF-like -> Cancer Basal SC (TNBC.old)	3.46845e-06	CAFs MSC iCAF-like -> Cancer Basal SC	TNBC.old
CAFs MSC iCAF-like	Cancer Basal SC	LAMC1	ITGA6_ITGB1	0	3	LAMC1_ITGA6_ITGB1	LAMC1 - (ITGA6+ITGB1)	LAMININ	ECM-Receptor	KEGG: hsa04512	CAFs MSC iCAF-like -> Cancer Basal SC (TNBC.old)	3.46845e-06	CAFs MSC iCAF-like -> Cancer Basal SC	TNBC.young
CAFs myCAF-like	CAFs myCAF-like	COL1A1	ITGA11_ITGB1	0.0862688	3	COL1A1_ITGA11_ITGB1	COL1A1 - (ITGA11+ITGB1)	COLLAGEN	ECM-Receptor	KEGG: hsa04512	CAFs myCAF-like -> CAFs myCAF-like (TNBC.old)	9.24272e-06	CAFs myCAF-like -> CAFs myCAF-like	TNBC.old
CAFs myCAF-like	CAFs myCAF-like	COL1A1	ITGA11_ITGB1	0	3	COL1A1_ITGA11_ITGB1	COL1A1 - (ITGA11+ITGB1)	COLLAGEN	ECM-Receptor	KEGG: hsa04512	CAFs myCAF-like -> CAFs myCAF-like (TNBC.old)	9.24272e-06	CAFs myCAF-like -> CAFs myCAF-like	TNBC.young
CAFs MSC iCAF-like	CAFs myCAF-like	COL1A1	ITGA11_ITGB1	0.0823479	3	COL1A1_ITGA11_ITGB1	COL1A1 - (ITGA11+ITGB1)	COLLAGEN	ECM-Receptor	KEGG: hsa04512	CAFs MSC iCAF-like -> CAFs myCAF-like (TNBC.old)	5.32231e-06	CAFs MSC iCAF-like -> CAFs myCAF-like	TNBC.old
CAFs MSC iCAF-like	CAFs myCAF-like	COL1A1	ITGA11_ITGB1	0	3	COL1A1_ITGA11_ITGB1	COL1A1 - (ITGA11+ITGB1)	COLLAGEN	ECM-Receptor	KEGG: hsa04512	CAFs MSC iCAF-like -> CAFs myCAF-like (TNBC.old)	5.32231e-06	CAFs MSC iCAF-like -> CAFs myCAF-like	TNBC.young
CAFs myCAF-like	CAFs myCAF-like	COL1A2	ITGA11_ITGB1	0.0859276	3	COL1A2_ITGA11_ITGB1	COL1A2 - (ITGA11+ITGB1)	COLLAGEN	ECM-Receptor	KEGG: hsa04512	CAFs myCAF-like -> CAFs myCAF-like (TNBC.old)	8.82697e-06	CAFs myCAF-like -> CAFs myCAF-like	TNBC.old
CAFs myCAF-like	CAFs myCAF-like	COL1A2	ITGA11_ITGB1	0	3	COL1A2_ITGA11_ITGB1	COL1A2 - (ITGA11+ITGB1)	COLLAGEN	ECM-Receptor	KEGG: hsa04512	CAFs myCAF-like -> CAFs myCAF-like (TNBC.old)	8.82697e-06	CAFs myCAF-like -> CAFs myCAF-like	TNBC.young
CAFs MSC iCAF-like	CAFs myCAF-like	COL1A2	ITGA11_ITGB1	0.0828609	3	COL1A2_ITGA11_ITGB1	COL1A2 - (ITGA11+ITGB1)	COLLAGEN	ECM-Receptor	KEGG: hsa04512	CAFs MSC iCAF-like -> CAFs myCAF-like (TNBC.old)	5.73792e-06	CAFs MSC iCAF-like -> CAFs myCAF-like	TNBC.old
CAFs MSC iCAF-like	CAFs myCAF-like	COL1A2	ITGA11_ITGB1	0	3	COL1A2_ITGA11_ITGB1	COL1A2 - (ITGA11+ITGB1)	COLLAGEN	ECM-Receptor	KEGG: hsa04512	CAFs MSC iCAF-like -> CAFs myCAF-like (TNBC.old)	5.73792e-06	CAFs MSC iCAF-like -> CAFs myCAF-like	TNBC.young
CAFs myCAF-like	CAFs myCAF-like	COL4A1	ITGA11_ITGB1	0.0711722	3	COL4A1_ITGA11_ITGB1	COL4A1 - (ITGA11+ITGB1)	COLLAGEN	ECM-Receptor	KEGG: hsa04512	CAFs myCAF-like -> CAFs myCAF-like (TNBC.old)	7.90634e-07	CAFs myCAF-like -> CAFs myCAF-like	TNBC.old
CAFs myCAF-like	CAFs myCAF-like	COL4A1	ITGA11_ITGB1	0	3	COL4A1_ITGA11_ITGB1	COL4A1 - (ITGA11+ITGB1)	COLLAGEN	ECM-Receptor	KEGG: hsa04512	CAFs myCAF-like -> CAFs myCAF-like (TNBC.old)	7.90634e-07	CAFs myCAF-like -> CAFs myCAF-like	TNBC.young
CAFs MSC iCAF-like	CAFs myCAF-like	COL4A1	ITGA11_ITGB1	0.0708168	3	COL4A1_ITGA11_ITGB1	COL4A1 - (ITGA11+ITGB1)	COLLAGEN	ECM-Receptor	KEGG: hsa04512	CAFs MSC iCAF-like -> CAFs myCAF-like (TNBC.old)	7.36812e-07	CAFs MSC iCAF-like -> CAFs myCAF-like	TNBC.old
CAFs MSC iCAF-like	CAFs myCAF-like	COL4A1	ITGA11_ITGB1	0	3	COL4A1_ITGA11_ITGB1	COL4A1 - (ITGA11+ITGB1)	COLLAGEN	ECM-Receptor	KEGG: hsa04512	CAFs MSC iCAF-like -> CAFs myCAF-like (TNBC.old)	7.36812e-07	CAFs MSC iCAF-like -> CAFs myCAF-like	TNBC.young
CAFs myCAF-like	CAFs myCAF-like	COL4A2	ITGA11_ITGB1	0.0721401	3	COL4A2_ITGA11_ITGB1	COL4A2 - (ITGA11+ITGB1)	COLLAGEN	ECM-Receptor	KEGG: hsa04512	CAFs myCAF-like -> CAFs myCAF-like (TNBC.old)	9.54654e-07	CAFs myCAF-like -> CAFs myCAF-like	TNBC.old
CAFs myCAF-like	CAFs myCAF-like	COL4A2	ITGA11_ITGB1	0	3	COL4A2_ITGA11_ITGB1	COL4A2 - (ITGA11+ITGB1)	COLLAGEN	ECM-Receptor	KEGG: hsa04512	CAFs myCAF-like -> CAFs myCAF-like (TNBC.old)	9.54654e-07	CAFs myCAF-like -> CAFs myCAF-like	TNBC.young
CAFs MSC iCAF-like	CAFs myCAF-like	COL4A2	ITGA11_ITGB1	0.0751209	3	COL4A2_ITGA11_ITGB1	COL4A2 - (ITGA11+ITGB1)	COLLAGEN	ECM-Receptor	KEGG: hsa04512	CAFs MSC iCAF-like -> CAFs myCAF-like (TNBC.old)	1.65471e-06	CAFs MSC iCAF-like -> CAFs myCAF-like	TNBC.old
CAFs MSC iCAF-like	CAFs myCAF-like	COL4A2	ITGA11_ITGB1	0	3	COL4A2_ITGA11_ITGB1	COL4A2 - (ITGA11+ITGB1)	COLLAGEN	ECM-Receptor	KEGG: hsa04512	CAFs MSC iCAF-like -> CAFs myCAF-like (TNBC.old)	1.65471e-06	CAFs MSC iCAF-like -> CAFs myCAF-like	TNBC.young
CAFs myCAF-like	CAFs myCAF-like	COL6A1	ITGA11_ITGB1	0.0830072	3	COL6A1_ITGA11_ITGB1	COL6A1 - (ITGA11+ITGB1)	COLLAGEN	ECM-Receptor	KEGG: hsa04512	CAFs myCAF-like -> CAFs myCAF-like (TNBC.old)	5.86127e-06	CAFs myCAF-like -> CAFs myCAF-like	TNBC.old
CAFs myCAF-like	CAFs myCAF-like	COL6A1	ITGA11_ITGB1	0	3	COL6A1_ITGA11_ITGB1	COL6A1 - (ITGA11+ITGB1)	COLLAGEN	ECM-Receptor	KEGG: hsa04512	CAFs myCAF-like -> CAFs myCAF-like (TNBC.old)	5.86127e-06	CAFs myCAF-like -> CAFs myCAF-like	TNBC.young
CAFs MSC iCAF-like	CAFs myCAF-like	COL6A1	ITGA11_ITGB1	0.0819799	3	COL6A1_ITGA11_ITGB1	COL6A1 - (ITGA11+ITGB1)	COLLAGEN	ECM-Receptor	KEGG: hsa04512	CAFs MSC iCAF-like -> CAFs myCAF-like (TNBC.old)	5.03998e-06	CAFs MSC iCAF-like -> CAFs myCAF-like	TNBC.old
CAFs MSC iCAF-like	CAFs myCAF-like	COL6A1	ITGA11_ITGB1	0	3	COL6A1_ITGA11_ITGB1	COL6A1 - (ITGA11+ITGB1)	COLLAGEN	ECM-Receptor	KEGG: hsa04512	CAFs MSC iCAF-like -> CAFs myCAF-like (TNBC.old)	5.03998e-06	CAFs MSC iCAF-like -> CAFs myCAF-like	TNBC.young
CAFs myCAF-like	CAFs myCAF-like	COL6A2	ITGA11_ITGB1	0.0831034	3	COL6A2_ITGA11_ITGB1	COL6A2 - (ITGA11+ITGB1)	COLLAGEN	ECM-Receptor	KEGG: hsa04512	CAFs myCAF-like -> CAFs myCAF-like (TNBC.old)	5.9436e-06	CAFs myCAF-like -> CAFs myCAF-like	TNBC.old
CAFs myCAF-like	CAFs myCAF-like	COL6A2	ITGA11_ITGB1	0	3	COL6A2_ITGA11_ITGB1	COL6A2 - (ITGA11+ITGB1)	COLLAGEN	ECM-Receptor	KEGG: hsa04512	CAFs myCAF-like -> CAFs myCAF-like (TNBC.old)	5.9436e-06	CAFs myCAF-like -> CAFs myCAF-like	TNBC.young
CAFs MSC iCAF-like	CAFs myCAF-like	COL6A2	ITGA11_ITGB1	0.081646	3	COL6A2_ITGA11_ITGB1	COL6A2 - (ITGA11+ITGB1)	COLLAGEN	ECM-Receptor	KEGG: hsa04512	CAFs MSC iCAF-like -> CAFs myCAF-like (TNBC.old)	4.79473e-06	CAFs MSC iCAF-like -> CAFs myCAF-like	TNBC.old
CAFs MSC iCAF-like	CAFs myCAF-like	COL6A2	ITGA11_ITGB1	0	3	COL6A2_ITGA11_ITGB1	COL6A2 - (ITGA11+ITGB1)	COLLAGEN	ECM-Receptor	KEGG: hsa04512	CAFs MSC iCAF-like -> CAFs myCAF-like (TNBC.old)	4.79473e-06	CAFs MSC iCAF-like -> CAFs myCAF-like	TNBC.young
CAFs myCAF-like	CAFs myCAF-like	COL6A3	ITGA11_ITGB1	0.0833365	3	COL6A3_ITGA11_ITGB1	COL6A3 - (ITGA11+ITGB1)	COLLAGEN	ECM-Receptor	KEGG: hsa04512	CAFs myCAF-like -> CAFs myCAF-like (TNBC.old)	6.14705e-06	CAFs myCAF-like -> CAFs myCAF-like	TNBC.old
CAFs myCAF-like	CAFs myCAF-like	COL6A3	ITGA11_ITGB1	0	3	COL6A3_ITGA11_ITGB1	COL6A3 - (ITGA11+ITGB1)	COLLAGEN	ECM-Receptor	KEGG: hsa04512	CAFs myCAF-like -> CAFs myCAF-like (TNBC.old)	6.14705e-06	CAFs myCAF-like -> CAFs myCAF-like	TNBC.young
CAFs MSC iCAF-like	CAFs myCAF-like	COL6A3	ITGA11_ITGB1	0.0805787	3	COL6A3_ITGA11_ITGB1	COL6A3 - (ITGA11+ITGB1)	COLLAGEN	ECM-Receptor	KEGG: hsa04512	CAFs MSC iCAF-like -> CAFs myCAF-like (TNBC.old)	4.07668e-06	CAFs MSC iCAF-like -> CAFs myCAF-like	TNBC.old
CAFs MSC iCAF-like	CAFs myCAF-like	COL6A3	ITGA11_ITGB1	0	3	COL6A3_ITGA11_ITGB1	COL6A3 - (ITGA11+ITGB1)	COLLAGEN	ECM-Receptor	KEGG: hsa04512	CAFs MSC iCAF-like -> CAFs myCAF-like (TNBC.old)	4.07668e-06	CAFs MSC iCAF-like -> CAFs myCAF-like	TNBC.young
Monocyte	Macrophage	FN1	ITGAV_ITGB1	0.0939836	3	FN1_ITGAV_ITGB1	FN1 - (ITGAV+ITGB1)	FN1	ECM-Receptor	KEGG: hsa04512	Monocyte -> Macrophage (TNBC.old)	2.39353e-05	Monocyte -> Macrophage	TNBC.old
Monocyte	Macrophage	FN1	ITGAV_ITGB1	0	3	FN1_ITGAV_ITGB1	FN1 - (ITGAV+ITGB1)	FN1	ECM-Receptor	KEGG: hsa04512	Monocyte -> Macrophage (TNBC.old)	2.39353e-05	Monocyte -> Macrophage	TNBC.young
Monocyte	CAFs myCAF-like	FN1	ITGAV_ITGB1	0.0824248	3	FN1_ITGAV_ITGB1	FN1 - (ITGAV+ITGB1)	FN1	ECM-Receptor	KEGG: hsa04512	Monocyte -> CAFs myCAF-like (TNBC.old)	5.38296e-06	Monocyte -> CAFs myCAF-like	TNBC.old
Monocyte	CAFs myCAF-like	FN1	ITGAV_ITGB1	0	3	FN1_ITGAV_ITGB1	FN1 - (ITGAV+ITGB1)	FN1	ECM-Receptor	KEGG: hsa04512	Monocyte -> CAFs myCAF-like (TNBC.old)	5.38296e-06	Monocyte -> CAFs myCAF-like	TNBC.young
Monocyte	CAFs MSC iCAF-like	FN1	ITGAV_ITGB1	0.0775561	3	FN1_ITGAV_ITGB1	FN1 - (ITGAV+ITGB1)	FN1	ECM-Receptor	KEGG: hsa04512	Monocyte -> CAFs MSC iCAF-like (TNBC.old)	2.51337e-06	Monocyte -> CAFs MSC iCAF-like	TNBC.old
Monocyte	CAFs MSC iCAF-like	FN1	ITGAV_ITGB1	0	3	FN1_ITGAV_ITGB1	FN1 - (ITGAV+ITGB1)	FN1	ECM-Receptor	KEGG: hsa04512	Monocyte -> CAFs MSC iCAF-like (TNBC.old)	2.51337e-06	Monocyte -> CAFs MSC iCAF-like	TNBC.young
Macrophage	Macrophage	FN1	ITGAV_ITGB1	0.109566	3	FN1_ITGAV_ITGB1	FN1 - (ITGAV+ITGB1)	FN1	ECM-Receptor	KEGG: hsa04512	Macrophage -> Macrophage (TNBC.old)	0.000108704	Macrophage -> Macrophage	TNBC.old
Macrophage	Macrophage	FN1	ITGAV_ITGB1	0	3	FN1_ITGAV_ITGB1	FN1 - (ITGAV+ITGB1)	FN1	ECM-Receptor	KEGG: hsa04512	Macrophage -> Macrophage (TNBC.old)	0.000108704	Macrophage -> Macrophage	TNBC.young
Macrophage	CAFs myCAF-like	FN1	ITGAV_ITGB1	0.0941344	3	FN1_ITGAV_ITGB1	FN1 - (ITGAV+ITGB1)	FN1	ECM-Receptor	KEGG: hsa04512	Macrophage -> CAFs myCAF-like (TNBC.old)	2.43468e-05	Macrophage -> CAFs myCAF-like	TNBC.old
Macrophage	CAFs myCAF-like	FN1	ITGAV_ITGB1	0	3	FN1_ITGAV_ITGB1	FN1 - (ITGAV+ITGB1)	FN1	ECM-Receptor	KEGG: hsa04512	Macrophage -> CAFs myCAF-like (TNBC.old)	2.43468e-05	Macrophage -> CAFs myCAF-like	TNBC.young
Macrophage	CAFs MSC iCAF-like	FN1	ITGAV_ITGB1	0.0878617	3	FN1_ITGAV_ITGB1	FN1 - (ITGAV+ITGB1)	FN1	ECM-Receptor	KEGG: hsa04512	Macrophage -> CAFs MSC iCAF-like (TNBC.old)	1.14043e-05	Macrophage -> CAFs MSC iCAF-like	TNBC.old
Macrophage	CAFs MSC iCAF-like	FN1	ITGAV_ITGB1	0	3	FN1_ITGAV_ITGB1	FN1 - (ITGAV+ITGB1)	FN1	ECM-Receptor	KEGG: hsa04512	Macrophage -> CAFs MSC iCAF-like (TNBC.old)	1.14043e-05	Macrophage -> CAFs MSC iCAF-like	TNBC.young
Cancer Basal SC	Macrophage	FN1	ITGAV_ITGB1	0.0985172	3	FN1_ITGAV_ITGB1	FN1 - (ITGAV+ITGB1)	FN1	ECM-Receptor	KEGG: hsa04512	Cancer Basal SC -> Macrophage (TNBC.old)	3.90562e-05	Cancer Basal SC -> Macrophage	TNBC.old
Cancer Basal SC	Macrophage	FN1	ITGAV_ITGB1	0	3	FN1_ITGAV_ITGB1	FN1 - (ITGAV+ITGB1)	FN1	ECM-Receptor	KEGG: hsa04512	Cancer Basal SC -> Macrophage (TNBC.old)	3.90562e-05	Cancer Basal SC -> Macrophage	TNBC.young
Cancer Basal SC	CAFs myCAF-like	FN1	ITGAV_ITGB1	0.085898	3	FN1_ITGAV_ITGB1	FN1 - (ITGAV+ITGB1)	FN1	ECM-Receptor	KEGG: hsa04512	Cancer Basal SC -> CAFs myCAF-like (TNBC.old)	8.79155e-06	Cancer Basal SC -> CAFs myCAF-like	TNBC.old
Cancer Basal SC	CAFs myCAF-like	FN1	ITGAV_ITGB1	0	3	FN1_ITGAV_ITGB1	FN1 - (ITGAV+ITGB1)	FN1	ECM-Receptor	KEGG: hsa04512	Cancer Basal SC -> CAFs myCAF-like (TNBC.old)	8.79155e-06	Cancer Basal SC -> CAFs myCAF-like	TNBC.young
Cancer Basal SC	CAFs MSC iCAF-like	FN1	ITGAV_ITGB1	0.0806189	3	FN1_ITGAV_ITGB1	FN1 - (ITGAV+ITGB1)	FN1	ECM-Receptor	KEGG: hsa04512	Cancer Basal SC -> CAFs MSC iCAF-like (TNBC.old)	4.102e-06	Cancer Basal SC -> CAFs MSC iCAF-like	TNBC.old
Cancer Basal SC	CAFs MSC iCAF-like	FN1	ITGAV_ITGB1	0	3	FN1_ITGAV_ITGB1	FN1 - (ITGAV+ITGB1)	FN1	ECM-Receptor	KEGG: hsa04512	Cancer Basal SC -> CAFs MSC iCAF-like (TNBC.old)	4.102e-06	Cancer Basal SC -> CAFs MSC iCAF-like	TNBC.young
CAFs myCAF-like	Macrophage	FN1	ITGAV_ITGB1	0.105913	3	FN1_ITGAV_ITGB1	FN1 - (ITGAV+ITGB1)	FN1	ECM-Receptor	KEGG: hsa04512	CAFs myCAF-like -> Macrophage (TNBC.old)	7.93478e-05	CAFs myCAF-like -> Macrophage	TNBC.old
CAFs myCAF-like	Macrophage	FN1	ITGAV_ITGB1	0	3	FN1_ITGAV_ITGB1	FN1 - (ITGAV+ITGB1)	FN1	ECM-Receptor	KEGG: hsa04512	CAFs myCAF-like -> Macrophage (TNBC.old)	7.93478e-05	CAFs myCAF-like -> Macrophage	TNBC.young
CAFs myCAF-like	CAFs myCAF-like	FN1	ITGAV_ITGB1	0.0907332	3	FN1_ITGAV_ITGB1	FN1 - (ITGAV+ITGB1)	FN1	ECM-Receptor	KEGG: hsa04512	CAFs myCAF-like -> CAFs myCAF-like (TNBC.old)	1.63492e-05	CAFs myCAF-like -> CAFs myCAF-like	TNBC.old
CAFs myCAF-like	CAFs myCAF-like	FN1	ITGAV_ITGB1	0	3	FN1_ITGAV_ITGB1	FN1 - (ITGAV+ITGB1)	FN1	ECM-Receptor	KEGG: hsa04512	CAFs myCAF-like -> CAFs myCAF-like (TNBC.old)	1.63492e-05	CAFs myCAF-like -> CAFs myCAF-like	TNBC.young
CAFs myCAF-like	CAFs MSC iCAF-like	FN1	ITGAV_ITGB1	0.0853577	3	FN1_ITGAV_ITGB1	FN1 - (ITGAV+ITGB1)	FN1	ECM-Receptor	KEGG: hsa04512	CAFs myCAF-like -> CAFs MSC iCAF-like (TNBC.old)	8.16705e-06	CAFs myCAF-like -> CAFs MSC iCAF-like	TNBC.old
CAFs myCAF-like	CAFs MSC iCAF-like	FN1	ITGAV_ITGB1	0	3	FN1_ITGAV_ITGB1	FN1 - (ITGAV+ITGB1)	FN1	ECM-Receptor	KEGG: hsa04512	CAFs myCAF-like -> CAFs MSC iCAF-like (TNBC.old)	8.16705e-06	CAFs myCAF-like -> CAFs MSC iCAF-like	TNBC.young
CAFs MSC iCAF-like	Macrophage	FN1	ITGAV_ITGB1	0.0995823	3	FN1_ITGAV_ITGB1	FN1 - (ITGAV+ITGB1)	FN1	ECM-Receptor	KEGG: hsa04512	CAFs MSC iCAF-like -> Macrophage (TNBC.old)	4.3535e-05	CAFs MSC iCAF-like -> Macrophage	TNBC.old
CAFs MSC iCAF-like	Macrophage	FN1	ITGAV_ITGB1	0	3	FN1_ITGAV_ITGB1	FN1 - (ITGAV+ITGB1)	FN1	ECM-Receptor	KEGG: hsa04512	CAFs MSC iCAF-like -> Macrophage (TNBC.old)	4.3535e-05	CAFs MSC iCAF-like -> Macrophage	TNBC.young
CAFs MSC iCAF-like	CAFs myCAF-like	FN1	ITGAV_ITGB1	0.0863444	3	FN1_ITGAV_ITGB1	FN1 - (ITGAV+ITGB1)	FN1	ECM-Receptor	KEGG: hsa04512	CAFs MSC iCAF-like -> CAFs myCAF-like (TNBC.old)	9.337e-06	CAFs MSC iCAF-like -> CAFs myCAF-like	TNBC.old
CAFs MSC iCAF-like	CAFs myCAF-like	FN1	ITGAV_ITGB1	0	3	FN1_ITGAV_ITGB1	FN1 - (ITGAV+ITGB1)	FN1	ECM-Receptor	KEGG: hsa04512	CAFs MSC iCAF-like -> CAFs myCAF-like (TNBC.old)	9.337e-06	CAFs MSC iCAF-like -> CAFs myCAF-like	TNBC.young
CAFs MSC iCAF-like	CAFs MSC iCAF-like	FN1	ITGAV_ITGB1	0.0812589	3	FN1_ITGAV_ITGB1	FN1 - (ITGAV+ITGB1)	FN1	ECM-Receptor	KEGG: hsa04512	CAFs MSC iCAF-like -> CAFs MSC iCAF-like (TNBC.old)	4.52292e-06	CAFs MSC iCAF-like -> CAFs MSC iCAF-like	TNBC.old
CAFs MSC iCAF-like	CAFs MSC iCAF-like	FN1	ITGAV_ITGB1	0	3	FN1_ITGAV_ITGB1	FN1 - (ITGAV+ITGB1)	FN1	ECM-Receptor	KEGG: hsa04512	CAFs MSC iCAF-like -> CAFs MSC iCAF-like (TNBC.old)	4.52292e-06	CAFs MSC iCAF-like -> CAFs MSC iCAF-like	TNBC.young
Macrophage	T cells CD8+	FN1	ITGA4_ITGB7	0	3	FN1_ITGA4_ITGB7	FN1 - (ITGA4+ITGB7)	FN1	ECM-Receptor	KEGG: hsa04512	Macrophage -> T cells CD8+ (TNBC.young)	3.02774e-05	Macrophage -> T cells CD8+	TNBC.old
Macrophage	T cells CD8+	FN1	ITGA4_ITGB7	0.0961066	3	FN1_ITGA4_ITGB7	FN1 - (ITGA4+ITGB7)	FN1	ECM-Receptor	KEGG: hsa04512	Macrophage -> T cells CD8+ (TNBC.young)	3.02774e-05	Macrophage -> T cells CD8+	TNBC.young
CAFs myCAF-like	T cells CD8+	FN1	ITGA4_ITGB7	0	3	FN1_ITGA4_ITGB7	FN1 - (ITGA4+ITGB7)	FN1	ECM-Receptor	KEGG: hsa04512	CAFs myCAF-like -> T cells CD8+ (TNBC.young)	0.000163465	CAFs myCAF-like -> T cells CD8+	TNBC.old
CAFs myCAF-like	T cells CD8+	FN1	ITGA4_ITGB7	0.114693	3	FN1_ITGA4_ITGB7	FN1 - (ITGA4+ITGB7)	FN1	ECM-Receptor	KEGG: hsa04512	CAFs myCAF-like -> T cells CD8+ (TNBC.young)	0.000163465	CAFs myCAF-like -> T cells CD8+	TNBC.young
CAFs MSC iCAF-like	T cells CD8+	FN1	ITGA4_ITGB7	0	3	FN1_ITGA4_ITGB7	FN1 - (ITGA4+ITGB7)	FN1	ECM-Receptor	KEGG: hsa04512	CAFs MSC iCAF-like -> T cells CD8+ (TNBC.young)	2.82766e-05	CAFs MSC iCAF-like -> T cells CD8+	TNBC.old
CAFs MSC iCAF-like	T cells CD8+	FN1	ITGA4_ITGB7	0.0954793	3	FN1_ITGA4_ITGB7	FN1 - (ITGA4+ITGB7)	FN1	ECM-Receptor	KEGG: hsa04512	CAFs MSC iCAF-like -> T cells CD8+ (TNBC.young)	2.82766e-05	CAFs MSC iCAF-like -> T cells CD8+	TNBC.young
Monocyte	T cells CD8+	FN1	CD44	0.106389	3	FN1_CD44	FN1 - CD44	FN1	ECM-Receptor	KEGG: hsa04512	Monocyte -> T cells CD8+ (TNBC.old)	8.27665e-05	Monocyte -> T cells CD8+	TNBC.old
Monocyte	T cells CD8+	FN1	CD44	0	3	FN1_CD44	FN1 - CD44	FN1	ECM-Receptor	KEGG: hsa04512	Monocyte -> T cells CD8+ (TNBC.old)	8.27665e-05	Monocyte -> T cells CD8+	TNBC.young
Monocyte	T cells CD4+	FN1	CD44	0.108337	3	FN1_CD44	FN1 - CD44	FN1	ECM-Receptor	KEGG: hsa04512	Monocyte -> T cells CD4+ (TNBC.old)	9.80065e-05	Monocyte -> T cells CD4+	TNBC.old
Monocyte	T cells CD4+	FN1	CD44	0	3	FN1_CD44	FN1 - CD44	FN1	ECM-Receptor	KEGG: hsa04512	Monocyte -> T cells CD4+ (TNBC.old)	9.80065e-05	Monocyte -> T cells CD4+	TNBC.young
Monocyte	Monocyte	FN1	CD44	0.0977951	3	FN1_CD44	FN1 - CD44	FN1	ECM-Receptor	KEGG: hsa04512	Monocyte -> Monocyte (TNBC.old)	3.6236e-05	Monocyte -> Monocyte	TNBC.old
Monocyte	Monocyte	FN1	CD44	0	3	FN1_CD44	FN1 - CD44	FN1	ECM-Receptor	KEGG: hsa04512	Monocyte -> Monocyte (TNBC.old)	3.6236e-05	Monocyte -> Monocyte	TNBC.young
Monocyte	Macrophage	FN1	CD44	0.105516	3	FN1_CD44	FN1 - CD44	FN1	ECM-Receptor	KEGG: hsa04512	Monocyte -> Macrophage (TNBC.old)	7.65786e-05	Monocyte -> Macrophage	TNBC.old
Monocyte	Macrophage	FN1	CD44	0	3	FN1_CD44	FN1 - CD44	FN1	ECM-Receptor	KEGG: hsa04512	Monocyte -> Macrophage (TNBC.old)	7.65786e-05	Monocyte -> Macrophage	TNBC.young
Monocyte	Cancer Basal SC	FN1	CD44	0.102052	3	FN1_CD44	FN1 - CD44	FN1	ECM-Receptor	KEGG: hsa04512	Monocyte -> Cancer Basal SC (TNBC.old)	5.55135e-05	Monocyte -> Cancer Basal SC	TNBC.old
Monocyte	Cancer Basal SC	FN1	CD44	0	3	FN1_CD44	FN1 - CD44	FN1	ECM-Receptor	KEGG: hsa04512	Monocyte -> Cancer Basal SC (TNBC.old)	5.55135e-05	Monocyte -> Cancer Basal SC	TNBC.young
Monocyte	CAFs myCAF-like	FN1	CD44	0.0801488	3	FN1_CD44	FN1 - CD44	FN1	ECM-Receptor	KEGG: hsa04512	Monocyte -> CAFs myCAF-like (TNBC.old)	3.81413e-06	Monocyte -> CAFs myCAF-like	TNBC.old
Monocyte	CAFs myCAF-like	FN1	CD44	0	3	FN1_CD44	FN1 - CD44	FN1	ECM-Receptor	KEGG: hsa04512	Monocyte -> CAFs myCAF-like (TNBC.old)	3.81413e-06	Monocyte -> CAFs myCAF-like	TNBC.young
Monocyte	CAFs MSC iCAF-like	FN1	CD44	0.0816341	3	FN1_CD44	FN1 - CD44	FN1	ECM-Receptor	KEGG: hsa04512	Monocyte -> CAFs MSC iCAF-like (TNBC.old)	4.78617e-06	Monocyte -> CAFs MSC iCAF-like	TNBC.old
Monocyte	CAFs MSC iCAF-like	FN1	CD44	0	3	FN1_CD44	FN1 - CD44	FN1	ECM-Receptor	KEGG: hsa04512	Monocyte -> CAFs MSC iCAF-like (TNBC.old)	4.78617e-06	Monocyte -> CAFs MSC iCAF-like	TNBC.young
Macrophage	T cells CD8+	FN1	CD44	0.126722	3	FN1_CD44	FN1 - CD44	FN1	ECM-Receptor	KEGG: hsa04512	Macrophage -> T cells CD8+ (TNBC.old)	0.000373976	Macrophage -> T cells CD8+	TNBC.old
Macrophage	T cells CD8+	FN1	CD44	0.108925	3	FN1_CD44	FN1 - CD44	FN1	ECM-Receptor	KEGG: hsa04512	Macrophage -> T cells CD8+ (TNBC.young)	0.000103016	Macrophage -> T cells CD8+	TNBC.young
Macrophage	T cells CD4+	FN1	CD44	0.129496	3	FN1_CD44	FN1 - CD44	FN1	ECM-Receptor	KEGG: hsa04512	Macrophage -> T cells CD4+ (TNBC.old)	0.000442876	Macrophage -> T cells CD4+	TNBC.old
Macrophage	T cells CD4+	FN1	CD44	0.113918	3	FN1_CD44	FN1 - CD44	FN1	ECM-Receptor	KEGG: hsa04512	Macrophage -> T cells CD4+ (TNBC.young)	0.00015405	Macrophage -> T cells CD4+	TNBC.young
Macrophage	Monocyte	FN1	CD44	0.114704	3	FN1_CD44	FN1 - CD44	FN1	ECM-Receptor	KEGG: hsa04512	Macrophage -> Monocyte (TNBC.old)	0.000163595	Macrophage -> Monocyte	TNBC.old
Macrophage	Monocyte	FN1	CD44	0.0933358	3	FN1_CD44	FN1 - CD44	FN1	ECM-Receptor	KEGG: hsa04512	Macrophage -> Monocyte (TNBC.young)	2.22316e-05	Macrophage -> Monocyte	TNBC.young
Macrophage	Macrophage	FN1	CD44	0.125497	3	FN1_CD44	FN1 - CD44	FN1	ECM-Receptor	KEGG: hsa04512	Macrophage -> Macrophage (TNBC.old)	0.000346265	Macrophage -> Macrophage	TNBC.old
Macrophage	Macrophage	FN1	CD44	0.0981504	3	FN1_CD44	FN1 - CD44	FN1	ECM-Receptor	KEGG: hsa04512	Macrophage -> Macrophage (TNBC.young)	3.76023e-05	Macrophage -> Macrophage	TNBC.young
Macrophage	Cancer Basal SC	FN1	CD44	0.120629	3	FN1_CD44	FN1 - CD44	FN1	ECM-Receptor	KEGG: hsa04512	Macrophage -> Cancer Basal SC (TNBC.old)	0.000251046	Macrophage -> Cancer Basal SC	TNBC.old
Macrophage	Cancer Basal SC	FN1	CD44	0.0880767	3	FN1_CD44	FN1 - CD44	FN1	ECM-Receptor	KEGG: hsa04512	Macrophage -> Cancer Basal SC (TNBC.young)	1.17256e-05	Macrophage -> Cancer Basal SC	TNBC.young
Macrophage	CAFs myCAF-like	FN1	CD44	0.0911921	3	FN1_CD44	FN1 - CD44	FN1	ECM-Receptor	KEGG: hsa04512	Macrophage -> CAFs myCAF-like (TNBC.old)	1.72817e-05	Macrophage -> CAFs myCAF-like	TNBC.old
Macrophage	CAFs myCAF-like	FN1	CD44	0.0884121	3	FN1_CD44	FN1 - CD44	FN1	ECM-Receptor	KEGG: hsa04512	Macrophage -> CAFs myCAF-like (TNBC.young)	1.22416e-05	Macrophage -> CAFs myCAF-like	TNBC.young
Macrophage	CAFs MSC iCAF-like	FN1	CD44	0.0931095	3	FN1_CD44	FN1 - CD44	FN1	ECM-Receptor	KEGG: hsa04512	Macrophage -> CAFs MSC iCAF-like (TNBC.old)	2.166e-05	Macrophage -> CAFs MSC iCAF-like	TNBC.old
Macrophage	CAFs MSC iCAF-like	FN1	CD44	0.0906208	3	FN1_CD44	FN1 - CD44	FN1	ECM-Receptor	KEGG: hsa04512	Macrophage -> CAFs MSC iCAF-like (TNBC.young)	1.61273e-05	Macrophage -> CAFs MSC iCAF-like	TNBC.young
Cancer Basal SC	T cells CD8+	FN1	CD44	0.11225	3	FN1_CD44	FN1 - CD44	FN1	ECM-Receptor	KEGG: hsa04512	Cancer Basal SC -> T cells CD8+ (TNBC.old)	0.000135205	Cancer Basal SC -> T cells CD8+	TNBC.old
Cancer Basal SC	T cells CD8+	FN1	CD44	0	3	FN1_CD44	FN1 - CD44	FN1	ECM-Receptor	KEGG: hsa04512	Cancer Basal SC -> T cells CD8+ (TNBC.old)	0.000135205	Cancer Basal SC -> T cells CD8+	TNBC.young
Cancer Basal SC	T cells CD4+	FN1	CD44	0.11442	3	FN1_CD44	FN1 - CD44	FN1	ECM-Receptor	KEGG: hsa04512	Cancer Basal SC -> T cells CD4+ (TNBC.old)	0.000160098	Cancer Basal SC -> T cells CD4+	TNBC.old
Cancer Basal SC	T cells CD4+	FN1	CD44	0	3	FN1_CD44	FN1 - CD44	FN1	ECM-Receptor	KEGG: hsa04512	Cancer Basal SC -> T cells CD4+ (TNBC.old)	0.000160098	Cancer Basal SC -> T cells CD4+	TNBC.young
Cancer Basal SC	Monocyte	FN1	CD44	0.102727	3	FN1_CD44	FN1 - CD44	FN1	ECM-Receptor	KEGG: hsa04512	Cancer Basal SC -> Monocyte (TNBC.old)	5.9205e-05	Cancer Basal SC -> Monocyte	TNBC.old
Cancer Basal SC	Monocyte	FN1	CD44	0	3	FN1_CD44	FN1 - CD44	FN1	ECM-Receptor	KEGG: hsa04512	Cancer Basal SC -> Monocyte (TNBC.old)	5.9205e-05	Cancer Basal SC -> Monocyte	TNBC.young
Cancer Basal SC	Macrophage	FN1	CD44	0.111277	3	FN1_CD44	FN1 - CD44	FN1	ECM-Receptor	KEGG: hsa04512	Cancer Basal SC -> Macrophage (TNBC.old)	0.000125077	Cancer Basal SC -> Macrophage	TNBC.old
Cancer Basal SC	Macrophage	FN1	CD44	0	3	FN1_CD44	FN1 - CD44	FN1	ECM-Receptor	KEGG: hsa04512	Cancer Basal SC -> Macrophage (TNBC.old)	0.000125077	Cancer Basal SC -> Macrophage	TNBC.young
Cancer Basal SC	Cancer Basal SC	FN1	CD44	0.107431	3	FN1_CD44	FN1 - CD44	FN1	ECM-Receptor	KEGG: hsa04512	Cancer Basal SC -> Cancer Basal SC (TNBC.old)	9.06687e-05	Cancer Basal SC -> Cancer Basal SC	TNBC.old
Cancer Basal SC	Cancer Basal SC	FN1	CD44	0	3	FN1_CD44	FN1 - CD44	FN1	ECM-Receptor	KEGG: hsa04512	Cancer Basal SC -> Cancer Basal SC (TNBC.old)	9.06687e-05	Cancer Basal SC -> Cancer Basal SC	TNBC.young
Cancer Basal SC	CAFs myCAF-like	FN1	CD44	0.0834262	3	FN1_CD44	FN1 - CD44	FN1	ECM-Receptor	KEGG: hsa04512	Cancer Basal SC -> CAFs myCAF-like (TNBC.old)	6.22687e-06	Cancer Basal SC -> CAFs myCAF-like	TNBC.old
Cancer Basal SC	CAFs myCAF-like	FN1	CD44	0	3	FN1_CD44	FN1 - CD44	FN1	ECM-Receptor	KEGG: hsa04512	Cancer Basal SC -> CAFs myCAF-like (TNBC.old)	6.22687e-06	Cancer Basal SC -> CAFs myCAF-like	TNBC.young
Cancer Basal SC	CAFs MSC iCAF-like	FN1	CD44	0.0850387	3	FN1_CD44	FN1 - CD44	FN1	ECM-Receptor	KEGG: hsa04512	Cancer Basal SC -> CAFs MSC iCAF-like (TNBC.old)	7.81586e-06	Cancer Basal SC -> CAFs MSC iCAF-like	TNBC.old
Cancer Basal SC	CAFs MSC iCAF-like	FN1	CD44	0	3	FN1_CD44	FN1 - CD44	FN1	ECM-Receptor	KEGG: hsa04512	Cancer Basal SC -> CAFs MSC iCAF-like (TNBC.old)	7.81586e-06	Cancer Basal SC -> CAFs MSC iCAF-like	TNBC.young
CAFs myCAF-like	T cells CD8+	FN1	CD44	0.120357	3	FN1_CD44	FN1 - CD44	FN1	ECM-Receptor	KEGG: hsa04512	CAFs myCAF-like -> T cells CD8+ (TNBC.old)	0.000246385	CAFs myCAF-like -> T cells CD8+	TNBC.old
CAFs myCAF-like	T cells CD8+	FN1	CD44	0.132491	3	FN1_CD44	FN1 - CD44	FN1	ECM-Receptor	KEGG: hsa04512	CAFs myCAF-like -> T cells CD8+ (TNBC.young)	0.000527344	CAFs myCAF-like -> T cells CD8+	TNBC.young
CAFs myCAF-like	T cells CD4+	FN1	CD44	0.122883	3	FN1_CD44	FN1 - CD44	FN1	ECM-Receptor	KEGG: hsa04512	CAFs myCAF-like -> T cells CD4+ (TNBC.old)	0.000292266	CAFs myCAF-like -> T cells CD4+	TNBC.old
CAFs myCAF-like	T cells CD4+	FN1	CD44	0.139888	3	FN1_CD44	FN1 - CD44	FN1	ECM-Receptor	KEGG: hsa04512	CAFs myCAF-like -> T cells CD4+ (TNBC.young)	0.000785972	CAFs myCAF-like -> T cells CD4+	TNBC.young
CAFs myCAF-like	Monocyte	FN1	CD44	0.109277	3	FN1_CD44	FN1 - CD44	FN1	ECM-Receptor	KEGG: hsa04512	CAFs myCAF-like -> Monocyte (TNBC.old)	0.000106108	CAFs myCAF-like -> Monocyte	TNBC.old
CAFs myCAF-like	Monocyte	FN1	CD44	0.109944	3	FN1_CD44	FN1 - CD44	FN1	ECM-Receptor	KEGG: hsa04512	CAFs myCAF-like -> Monocyte (TNBC.young)	0.000112164	CAFs myCAF-like -> Monocyte	TNBC.young
CAFs myCAF-like	Macrophage	FN1	CD44	0.119448	3	FN1_CD44	FN1 - CD44	FN1	ECM-Receptor	KEGG: hsa04512	CAFs myCAF-like -> Macrophage (TNBC.old)	0.00023129	CAFs myCAF-like -> Macrophage	TNBC.old
CAFs myCAF-like	Macrophage	FN1	CD44	0.116996	3	FN1_CD44	FN1 - CD44	FN1	ECM-Receptor	KEGG: hsa04512	CAFs myCAF-like -> Macrophage (TNBC.young)	0.000194073	CAFs myCAF-like -> Macrophage	TNBC.young
CAFs myCAF-like	Cancer Basal SC	FN1	CD44	0.115061	3	FN1_CD44	FN1 - CD44	FN1	ECM-Receptor	KEGG: hsa04512	CAFs myCAF-like -> Cancer Basal SC (TNBC.old)	0.000168086	CAFs myCAF-like -> Cancer Basal SC	TNBC.old
CAFs myCAF-like	Cancer Basal SC	FN1	CD44	0.103522	3	FN1_CD44	FN1 - CD44	FN1	ECM-Receptor	KEGG: hsa04512	CAFs myCAF-like -> Cancer Basal SC (TNBC.young)	6.37964e-05	CAFs myCAF-like -> Cancer Basal SC	TNBC.young
CAFs myCAF-like	CAFs myCAF-like	FN1	CD44	0.0882698	3	FN1_CD44	FN1 - CD44	FN1	ECM-Receptor	KEGG: hsa04512	CAFs myCAF-like -> CAFs myCAF-like (TNBC.old)	1.20205e-05	CAFs myCAF-like -> CAFs myCAF-like	TNBC.old
CAFs myCAF-like	CAFs myCAF-like	FN1	CD44	0.103928	3	FN1_CD44	FN1 - CD44	FN1	ECM-Receptor	KEGG: hsa04512	CAFs myCAF-like -> CAFs myCAF-like (TNBC.young)	6.62503e-05	CAFs myCAF-like -> CAFs myCAF-like	TNBC.young
CAFs myCAF-like	CAFs MSC iCAF-like	FN1	CD44	0.0898717	3	FN1_CD44	FN1 - CD44	FN1	ECM-Receptor	KEGG: hsa04512	CAFs myCAF-like -> CAFs MSC iCAF-like (TNBC.old)	1.47102e-05	CAFs myCAF-like -> CAFs MSC iCAF-like	TNBC.old
CAFs myCAF-like	CAFs MSC iCAF-like	FN1	CD44	0.106917	3	FN1_CD44	FN1 - CD44	FN1	ECM-Receptor	KEGG: hsa04512	CAFs myCAF-like -> CAFs MSC iCAF-like (TNBC.young)	8.66997e-05	CAFs myCAF-like -> CAFs MSC iCAF-like	TNBC.young
CAFs MSC iCAF-like	T cells CD8+	FN1	CD44	0.112868	3	FN1_CD44	FN1 - CD44	FN1	ECM-Receptor	KEGG: hsa04512	CAFs MSC iCAF-like -> T cells CD8+ (TNBC.old)	0.000141971	CAFs MSC iCAF-like -> T cells CD8+	TNBC.old
CAFs MSC iCAF-like	T cells CD8+	FN1	CD44	0.108144	3	FN1_CD44	FN1 - CD44	FN1	ECM-Receptor	KEGG: hsa04512	CAFs MSC iCAF-like -> T cells CD8+ (TNBC.young)	9.64036e-05	CAFs MSC iCAF-like -> T cells CD8+	TNBC.young
CAFs MSC iCAF-like	T cells CD4+	FN1	CD44	0.115076	3	FN1_CD44	FN1 - CD44	FN1	ECM-Receptor	KEGG: hsa04512	CAFs MSC iCAF-like -> T cells CD4+ (TNBC.old)	0.000168277	CAFs MSC iCAF-like -> T cells CD4+	TNBC.old
CAFs MSC iCAF-like	T cells CD4+	FN1	CD44	0.113065	3	FN1_CD44	FN1 - CD44	FN1	ECM-Receptor	KEGG: hsa04512	CAFs MSC iCAF-like -> T cells CD4+ (TNBC.young)	0.000144181	CAFs MSC iCAF-like -> T cells CD4+	TNBC.young
CAFs MSC iCAF-like	Monocyte	FN1	CD44	0.103145	3	FN1_CD44	FN1 - CD44	FN1	ECM-Receptor	KEGG: hsa04512	CAFs MSC iCAF-like -> Monocyte (TNBC.old)	6.15854e-05	CAFs MSC iCAF-like -> Monocyte	TNBC.old
CAFs MSC iCAF-like	Monocyte	FN1	CD44	0.0927664	3	FN1_CD44	FN1 - CD44	FN1	ECM-Receptor	KEGG: hsa04512	CAFs MSC iCAF-like -> Monocyte (TNBC.young)	2.08166e-05	CAFs MSC iCAF-like -> Monocyte	TNBC.young
CAFs MSC iCAF-like	Macrophage	FN1	CD44	0.111988	3	FN1_CD44	FN1 - CD44	FN1	ECM-Receptor	KEGG: hsa04512	CAFs MSC iCAF-like -> Macrophage (TNBC.old)	0.000132419	CAFs MSC iCAF-like -> Macrophage	TNBC.old
CAFs MSC iCAF-like	Macrophage	FN1	CD44	0.0975124	3	FN1_CD44	FN1 - CD44	FN1	ECM-Receptor	KEGG: hsa04512	CAFs MSC iCAF-like -> Macrophage (TNBC.young)	3.51776e-05	CAFs MSC iCAF-like -> Macrophage	TNBC.young
CAFs MSC iCAF-like	Cancer Basal SC	FN1	CD44	0.10811	3	FN1_CD44	FN1 - CD44	FN1	ECM-Receptor	KEGG: hsa04512	CAFs MSC iCAF-like -> Cancer Basal SC (TNBC.old)	9.6126e-05	CAFs MSC iCAF-like -> Cancer Basal SC	TNBC.old
CAFs MSC iCAF-like	Cancer Basal SC	FN1	CD44	0.0875473	3	FN1_CD44	FN1 - CD44	FN1	ECM-Receptor	KEGG: hsa04512	CAFs MSC iCAF-like -> Cancer Basal SC (TNBC.young)	1.09476e-05	CAFs MSC iCAF-like -> Cancer Basal SC	TNBC.young
CAFs MSC iCAF-like	CAFs myCAF-like	FN1	CD44	0.0839928	3	FN1_CD44	FN1 - CD44	FN1	ECM-Receptor	KEGG: hsa04512	CAFs MSC iCAF-like -> CAFs myCAF-like (TNBC.old)	6.75124e-06	CAFs MSC iCAF-like -> CAFs myCAF-like	TNBC.old
CAFs MSC iCAF-like	CAFs myCAF-like	FN1	CD44	0.0878802	3	FN1_CD44	FN1 - CD44	FN1	ECM-Receptor	KEGG: hsa04512	CAFs MSC iCAF-like -> CAFs myCAF-like (TNBC.young)	1.14317e-05	CAFs MSC iCAF-like -> CAFs myCAF-like	TNBC.young
CAFs MSC iCAF-like	CAFs MSC iCAF-like	FN1	CD44	0.085525	3	FN1_CD44	FN1 - CD44	FN1	ECM-Receptor	KEGG: hsa04512	CAFs MSC iCAF-like -> CAFs MSC iCAF-like (TNBC.old)	8.35635e-06	CAFs MSC iCAF-like -> CAFs MSC iCAF-like	TNBC.old
CAFs MSC iCAF-like	CAFs MSC iCAF-like	FN1	CD44	0.0900641	3	FN1_CD44	FN1 - CD44	FN1	ECM-Receptor	KEGG: hsa04512	CAFs MSC iCAF-like -> CAFs MSC iCAF-like (TNBC.young)	1.50639e-05	CAFs MSC iCAF-like -> CAFs MSC iCAF-like	TNBC.young
CAFs myCAF-like	T cells CD8+	COL1A1	CD44	0.121139	3	COL1A1_CD44	COL1A1 - CD44	COLLAGEN	ECM-Receptor	KEGG: hsa04512	CAFs myCAF-like -> T cells CD8+ (TNBC.old)	0.000259966	CAFs myCAF-like -> T cells CD8+	TNBC.old
CAFs myCAF-like	T cells CD8+	COL1A1	CD44	0.141987	3	COL1A1_CD44	COL1A1 - CD44	COLLAGEN	ECM-Receptor	KEGG: hsa04512	CAFs myCAF-like -> T cells CD8+ (TNBC.young)	0.000873607	CAFs myCAF-like -> T cells CD8+	TNBC.young
CAFs myCAF-like	T cells CD4+	COL1A1	CD44	0.1237	3	COL1A1_CD44	COL1A1 - CD44	COLLAGEN	ECM-Receptor	KEGG: hsa04512	CAFs myCAF-like -> T cells CD4+ (TNBC.old)	0.000308408	CAFs myCAF-like -> T cells CD4+	TNBC.old
CAFs myCAF-like	T cells CD4+	COL1A1	CD44	0.150453	3	COL1A1_CD44	COL1A1 - CD44	COLLAGEN	ECM-Receptor	KEGG: hsa04512	CAFs myCAF-like -> T cells CD4+ (TNBC.young)	0.00129845	CAFs myCAF-like -> T cells CD4+	TNBC.young
CAFs myCAF-like	Monocyte	COL1A1	CD44	0.10991	3	COL1A1_CD44	COL1A1 - CD44	COLLAGEN	ECM-Receptor	KEGG: hsa04512	CAFs myCAF-like -> Monocyte (TNBC.old)	0.000111849	CAFs myCAF-like -> Monocyte	TNBC.old
CAFs myCAF-like	Monocyte	COL1A1	CD44	0.116242	3	COL1A1_CD44	COL1A1 - CD44	COLLAGEN	ECM-Receptor	KEGG: hsa04512	CAFs myCAF-like -> Monocyte (TNBC.young)	0.000183598	CAFs myCAF-like -> Monocyte	TNBC.young
CAFs myCAF-like	Macrophage	COL1A1	CD44	0.120231	3	COL1A1_CD44	COL1A1 - CD44	COLLAGEN	ECM-Receptor	KEGG: hsa04512	CAFs myCAF-like -> Macrophage (TNBC.old)	0.000244249	CAFs myCAF-like -> Macrophage	TNBC.old
CAFs myCAF-like	Macrophage	COL1A1	CD44	0.124446	3	COL1A1_CD44	COL1A1 - CD44	COLLAGEN	ECM-Receptor	KEGG: hsa04512	CAFs myCAF-like -> Macrophage (TNBC.young)	0.000323733	CAFs myCAF-like -> Macrophage	TNBC.young
CAFs myCAF-like	Cancer Basal SC	COL1A1	CD44	0.115789	3	COL1A1_CD44	COL1A1 - CD44	COLLAGEN	ECM-Receptor	KEGG: hsa04512	CAFs myCAF-like -> Cancer Basal SC (TNBC.old)	0.00017753	CAFs myCAF-like -> Cancer Basal SC	TNBC.old
CAFs myCAF-like	Cancer Basal SC	COL1A1	CD44	0.109878	3	COL1A1_CD44	COL1A1 - CD44	COLLAGEN	ECM-Receptor	KEGG: hsa04512	CAFs myCAF-like -> Cancer Basal SC (TNBC.young)	0.000111551	CAFs myCAF-like -> Cancer Basal SC	TNBC.young
CAFs myCAF-like	CAFs myCAF-like	COL1A1	CD44	0.0887171	3	COL1A1_CD44	COL1A1 - CD44	COLLAGEN	ECM-Receptor	KEGG: hsa04512	CAFs myCAF-like -> CAFs myCAF-like (TNBC.old)	1.27271e-05	CAFs myCAF-like -> CAFs myCAF-like	TNBC.old
CAFs myCAF-like	CAFs myCAF-like	COL1A1	CD44	0.110275	3	COL1A1_CD44	COL1A1 - CD44	COLLAGEN	ECM-Receptor	KEGG: hsa04512	CAFs myCAF-like -> CAFs myCAF-like (TNBC.young)	0.000115267	CAFs myCAF-like -> CAFs myCAF-like	TNBC.young
CAFs myCAF-like	CAFs MSC iCAF-like	COL1A1	CD44	0.0903228	3	COL1A1_CD44	COL1A1 - CD44	COLLAGEN	ECM-Receptor	KEGG: hsa04512	CAFs myCAF-like -> CAFs MSC iCAF-like (TNBC.old)	1.55508e-05	CAFs myCAF-like -> CAFs MSC iCAF-like	TNBC.old
CAFs myCAF-like	CAFs MSC iCAF-like	COL1A1	CD44	0.113567	3	COL1A1_CD44	COL1A1 - CD44	COLLAGEN	ECM-Receptor	KEGG: hsa04512	CAFs myCAF-like -> CAFs MSC iCAF-like (TNBC.young)	0.000149921	CAFs myCAF-like -> CAFs MSC iCAF-like	TNBC.young
CAFs MSC iCAF-like	T cells CD8+	COL1A1	CD44	0.114043	3	COL1A1_CD44	COL1A1 - CD44	COLLAGEN	ECM-Receptor	KEGG: hsa04512	CAFs MSC iCAF-like -> T cells CD8+ (TNBC.old)	0.000155539	CAFs MSC iCAF-like -> T cells CD8+	TNBC.old
CAFs MSC iCAF-like	T cells CD8+	COL1A1	CD44	0.1328	3	COL1A1_CD44	COL1A1 - CD44	COLLAGEN	ECM-Receptor	KEGG: hsa04512	CAFs MSC iCAF-like -> T cells CD8+ (TNBC.young)	0.000536666	CAFs MSC iCAF-like -> T cells CD8+	TNBC.young
CAFs MSC iCAF-like	T cells CD4+	COL1A1	CD44	0.116299	3	COL1A1_CD44	COL1A1 - CD44	COLLAGEN	ECM-Receptor	KEGG: hsa04512	CAFs MSC iCAF-like -> T cells CD4+ (TNBC.old)	0.000184379	CAFs MSC iCAF-like -> T cells CD4+	TNBC.old
CAFs MSC iCAF-like	T cells CD4+	COL1A1	CD44	0.140229	3	COL1A1_CD44	COL1A1 - CD44	COLLAGEN	ECM-Receptor	KEGG: hsa04512	CAFs MSC iCAF-like -> T cells CD4+ (TNBC.young)	0.00079978	CAFs MSC iCAF-like -> T cells CD4+	TNBC.young
CAFs MSC iCAF-like	Monocyte	COL1A1	CD44	0.104115	3	COL1A1_CD44	COL1A1 - CD44	COLLAGEN	ECM-Receptor	KEGG: hsa04512	CAFs MSC iCAF-like -> Monocyte (TNBC.old)	6.74048e-05	CAFs MSC iCAF-like -> Monocyte	TNBC.old
CAFs MSC iCAF-like	Monocyte	COL1A1	CD44	0.11015	3	COL1A1_CD44	COL1A1 - CD44	COLLAGEN	ECM-Receptor	KEGG: hsa04512	CAFs MSC iCAF-like -> Monocyte (TNBC.young)	0.000114093	CAFs MSC iCAF-like -> Monocyte	TNBC.young
CAFs MSC iCAF-like	Macrophage	COL1A1	CD44	0.113156	3	COL1A1_CD44	COL1A1 - CD44	COLLAGEN	ECM-Receptor	KEGG: hsa04512	CAFs MSC iCAF-like -> Macrophage (TNBC.old)	0.000145201	CAFs MSC iCAF-like -> Macrophage	TNBC.old
CAFs MSC iCAF-like	Macrophage	COL1A1	CD44	0.11724	3	COL1A1_CD44	COL1A1 - CD44	COLLAGEN	ECM-Receptor	KEGG: hsa04512	CAFs MSC iCAF-like -> Macrophage (TNBC.young)	0.000197556	CAFs MSC iCAF-like -> Macrophage	TNBC.young
CAFs MSC iCAF-like	Cancer Basal SC	COL1A1	CD44	0.109199	3	COL1A1_CD44	COL1A1 - CD44	COLLAGEN	ECM-Receptor	KEGG: hsa04512	CAFs MSC iCAF-like -> Cancer Basal SC (TNBC.old)	0.00010542	CAFs MSC iCAF-like -> Cancer Basal SC	TNBC.old
CAFs MSC iCAF-like	Cancer Basal SC	COL1A1	CD44	0.103732	3	COL1A1_CD44	COL1A1 - CD44	COLLAGEN	ECM-Receptor	KEGG: hsa04512	CAFs MSC iCAF-like -> Cancer Basal SC (TNBC.young)	6.5057e-05	CAFs MSC iCAF-like -> Cancer Basal SC	TNBC.young
CAFs MSC iCAF-like	CAFs myCAF-like	COL1A1	CD44	0.0846663	3	COL1A1_CD44	COL1A1 - CD44	COLLAGEN	ECM-Receptor	KEGG: hsa04512	CAFs MSC iCAF-like -> CAFs myCAF-like (TNBC.old)	7.42193e-06	CAFs MSC iCAF-like -> CAFs myCAF-like	TNBC.old
CAFs MSC iCAF-like	CAFs myCAF-like	COL1A1	CD44	0.104138	3	COL1A1_CD44	COL1A1 - CD44	COLLAGEN	ECM-Receptor	KEGG: hsa04512	CAFs MSC iCAF-like -> CAFs myCAF-like (TNBC.young)	6.7547e-05	CAFs MSC iCAF-like -> CAFs myCAF-like	TNBC.young
CAFs MSC iCAF-like	CAFs MSC iCAF-like	COL1A1	CD44	0.0862122	3	COL1A1_CD44	COL1A1 - CD44	COLLAGEN	ECM-Receptor	KEGG: hsa04512	CAFs MSC iCAF-like -> CAFs MSC iCAF-like (TNBC.old)	9.17259e-06	CAFs MSC iCAF-like -> CAFs MSC iCAF-like	TNBC.old
CAFs MSC iCAF-like	CAFs MSC iCAF-like	COL1A1	CD44	0.107136	3	COL1A1_CD44	COL1A1 - CD44	COLLAGEN	ECM-Receptor	KEGG: hsa04512	CAFs MSC iCAF-like -> CAFs MSC iCAF-like (TNBC.young)	8.83764e-05	CAFs MSC iCAF-like -> CAFs MSC iCAF-like	TNBC.young
CAFs myCAF-like	T cells CD8+	COL1A2	CD44	0.120527	3	COL1A2_CD44	COL1A2 - CD44	COLLAGEN	ECM-Receptor	KEGG: hsa04512	CAFs myCAF-like -> T cells CD8+ (TNBC.old)	0.00024929	CAFs myCAF-like -> T cells CD8+	TNBC.old
CAFs myCAF-like	T cells CD8+	COL1A2	CD44	0.140881	3	COL1A2_CD44	COL1A2 - CD44	COLLAGEN	ECM-Receptor	KEGG: hsa04512	CAFs myCAF-like -> T cells CD8+ (TNBC.young)	0.000826605	CAFs myCAF-like -> T cells CD8+	TNBC.young
CAFs myCAF-like	T cells CD4+	COL1A2	CD44	0.12306	3	COL1A2_CD44	COL1A2 - CD44	COLLAGEN	ECM-Receptor	KEGG: hsa04512	CAFs myCAF-like -> T cells CD4+ (TNBC.old)	0.000295719	CAFs myCAF-like -> T cells CD4+	TNBC.old
CAFs myCAF-like	T cells CD4+	COL1A2	CD44	0.14922	3	COL1A2_CD44	COL1A2 - CD44	COLLAGEN	ECM-Receptor	KEGG: hsa04512	CAFs myCAF-like -> T cells CD4+ (TNBC.young)	0.00122905	CAFs myCAF-like -> T cells CD4+	TNBC.young
CAFs myCAF-like	Monocyte	COL1A2	CD44	0.109415	3	COL1A2_CD44	COL1A2 - CD44	COLLAGEN	ECM-Receptor	KEGG: hsa04512	CAFs myCAF-like -> Monocyte (TNBC.old)	0.000107337	CAFs myCAF-like -> Monocyte	TNBC.old
CAFs myCAF-like	Monocyte	COL1A2	CD44	0.115521	3	COL1A2_CD44	COL1A2 - CD44	COLLAGEN	ECM-Receptor	KEGG: hsa04512	CAFs myCAF-like -> Monocyte (TNBC.young)	0.000174001	CAFs myCAF-like -> Monocyte	TNBC.young
CAFs myCAF-like	Macrophage	COL1A2	CD44	0.119618	3	COL1A2_CD44	COL1A2 - CD44	COLLAGEN	ECM-Receptor	KEGG: hsa04512	CAFs myCAF-like -> Macrophage (TNBC.old)	0.000234061	CAFs myCAF-like -> Macrophage	TNBC.old
CAFs myCAF-like	Macrophage	COL1A2	CD44	0.123581	3	COL1A2_CD44	COL1A2 - CD44	COLLAGEN	ECM-Receptor	KEGG: hsa04512	CAFs myCAF-like -> Macrophage (TNBC.young)	0.000306027	CAFs myCAF-like -> Macrophage	TNBC.young
CAFs myCAF-like	Cancer Basal SC	COL1A2	CD44	0.115219	3	COL1A2_CD44	COL1A2 - CD44	COLLAGEN	ECM-Receptor	KEGG: hsa04512	CAFs myCAF-like -> Cancer Basal SC (TNBC.old)	0.000170104	CAFs myCAF-like -> Cancer Basal SC	TNBC.old
CAFs myCAF-like	Cancer Basal SC	COL1A2	CD44	0.109125	3	COL1A2_CD44	COL1A2 - CD44	COLLAGEN	ECM-Receptor	KEGG: hsa04512	CAFs myCAF-like -> Cancer Basal SC (TNBC.young)	0.00010476	CAFs myCAF-like -> Cancer Basal SC	TNBC.young
CAFs myCAF-like	CAFs myCAF-like	COL1A2	CD44	0.088367	3	COL1A2_CD44	COL1A2 - CD44	COLLAGEN	ECM-Receptor	KEGG: hsa04512	CAFs myCAF-like -> CAFs myCAF-like (TNBC.old)	1.21712e-05	CAFs myCAF-like -> CAFs myCAF-like	TNBC.old
CAFs myCAF-like	CAFs myCAF-like	COL1A2	CD44	0.109525	3	COL1A2_CD44	COL1A2 - CD44	COLLAGEN	ECM-Receptor	KEGG: hsa04512	CAFs myCAF-like -> CAFs myCAF-like (TNBC.young)	0.000108326	CAFs myCAF-like -> CAFs myCAF-like	TNBC.young
CAFs myCAF-like	CAFs MSC iCAF-like	COL1A2	CD44	0.0899698	3	COL1A2_CD44	COL1A2 - CD44	COLLAGEN	ECM-Receptor	KEGG: hsa04512	CAFs myCAF-like -> CAFs MSC iCAF-like (TNBC.old)	1.48897e-05	CAFs myCAF-like -> CAFs MSC iCAF-like	TNBC.old
CAFs myCAF-like	CAFs MSC iCAF-like	COL1A2	CD44	0.112782	3	COL1A2_CD44	COL1A2 - CD44	COLLAGEN	ECM-Receptor	KEGG: hsa04512	CAFs myCAF-like -> CAFs MSC iCAF-like (TNBC.young)	0.000141017	CAFs myCAF-like -> CAFs MSC iCAF-like	TNBC.young
CAFs MSC iCAF-like	T cells CD8+	COL1A2	CD44	0.114973	3	COL1A2_CD44	COL1A2 - CD44	COLLAGEN	ECM-Receptor	KEGG: hsa04512	CAFs MSC iCAF-like -> T cells CD8+ (TNBC.old)	0.000166964	CAFs MSC iCAF-like -> T cells CD8+	TNBC.old
CAFs MSC iCAF-like	T cells CD8+	COL1A2	CD44	0.135057	3	COL1A2_CD44	COL1A2 - CD44	COLLAGEN	ECM-Receptor	KEGG: hsa04512	CAFs MSC iCAF-like -> T cells CD8+ (TNBC.young)	0.000608637	CAFs MSC iCAF-like -> T cells CD8+	TNBC.young
CAFs MSC iCAF-like	T cells CD4+	COL1A2	CD44	0.117267	3	COL1A2_CD44	COL1A2 - CD44	COLLAGEN	ECM-Receptor	KEGG: hsa04512	CAFs MSC iCAF-like -> T cells CD4+ (TNBC.old)	0.00019794	CAFs MSC iCAF-like -> T cells CD4+	TNBC.old
CAFs MSC iCAF-like	T cells CD4+	COL1A2	CD44	0.142737	3	COL1A2_CD44	COL1A2 - CD44	COLLAGEN	ECM-Receptor	KEGG: hsa04512	CAFs MSC iCAF-like -> T cells CD4+ (TNBC.young)	0.000906509	CAFs MSC iCAF-like -> T cells CD4+	TNBC.young
CAFs MSC iCAF-like	Monocyte	COL1A2	CD44	0.10488	3	COL1A2_CD44	COL1A2 - CD44	COLLAGEN	ECM-Receptor	KEGG: hsa04512	CAFs MSC iCAF-like -> Monocyte (TNBC.old)	7.2296e-05	CAFs MSC iCAF-like -> Monocyte	TNBC.old
CAFs MSC iCAF-like	Monocyte	COL1A2	CD44	0.111667	3	COL1A2_CD44	COL1A2 - CD44	COLLAGEN	ECM-Receptor	KEGG: hsa04512	CAFs MSC iCAF-like -> Monocyte (TNBC.young)	0.000129068	CAFs MSC iCAF-like -> Monocyte	TNBC.young
CAFs MSC iCAF-like	Macrophage	COL1A2	CD44	0.11408	3	COL1A2_CD44	COL1A2 - CD44	COLLAGEN	ECM-Receptor	KEGG: hsa04512	CAFs MSC iCAF-like -> Macrophage (TNBC.old)	0.00015598	CAFs MSC iCAF-like -> Macrophage	TNBC.old
CAFs MSC iCAF-like	Macrophage	COL1A2	CD44	0.119016	3	COL1A2_CD44	COL1A2 - CD44	COLLAGEN	ECM-Receptor	KEGG: hsa04512	CAFs MSC iCAF-like -> Macrophage (TNBC.young)	0.000224374	CAFs MSC iCAF-like -> Macrophage	TNBC.young
CAFs MSC iCAF-like	Cancer Basal SC	COL1A2	CD44	0.110062	3	COL1A2_CD44	COL1A2 - CD44	COLLAGEN	ECM-Receptor	KEGG: hsa04512	CAFs MSC iCAF-like -> Cancer Basal SC (TNBC.old)	0.000113261	CAFs MSC iCAF-like -> Cancer Basal SC	TNBC.old
CAFs MSC iCAF-like	Cancer Basal SC	COL1A2	CD44	0.105227	3	COL1A2_CD44	COL1A2 - CD44	COLLAGEN	ECM-Receptor	KEGG: hsa04512	CAFs MSC iCAF-like -> Cancer Basal SC (TNBC.young)	7.46047e-05	CAFs MSC iCAF-like -> Cancer Basal SC	TNBC.young
CAFs MSC iCAF-like	CAFs myCAF-like	COL1A2	CD44	0.0851986	3	COL1A2_CD44	COL1A2 - CD44	COLLAGEN	ECM-Receptor	KEGG: hsa04512	CAFs MSC iCAF-like -> CAFs myCAF-like (TNBC.old)	7.99025e-06	CAFs MSC iCAF-like -> CAFs myCAF-like	TNBC.old
CAFs MSC iCAF-like	CAFs myCAF-like	COL1A2	CD44	0.105633	3	COL1A2_CD44	COL1A2 - CD44	COLLAGEN	ECM-Receptor	KEGG: hsa04512	CAFs MSC iCAF-like -> CAFs myCAF-like (TNBC.young)	7.73824e-05	CAFs MSC iCAF-like -> CAFs myCAF-like	TNBC.young
CAFs MSC iCAF-like	CAFs MSC iCAF-like	COL1A2	CD44	0.0867544	3	COL1A2_CD44	COL1A2 - CD44	COLLAGEN	ECM-Receptor	KEGG: hsa04512	CAFs MSC iCAF-like -> CAFs MSC iCAF-like (TNBC.old)	9.86231e-06	CAFs MSC iCAF-like -> CAFs MSC iCAF-like	TNBC.old
CAFs MSC iCAF-like	CAFs MSC iCAF-like	COL1A2	CD44	0.108705	3	COL1A2_CD44	COL1A2 - CD44	COLLAGEN	ECM-Receptor	KEGG: hsa04512	CAFs MSC iCAF-like -> CAFs MSC iCAF-like (TNBC.young)	0.000101119	CAFs MSC iCAF-like -> CAFs MSC iCAF-like	TNBC.young
CAFs myCAF-like	T cells CD8+	COL4A1	CD44	0.0940993	3	COL4A1_CD44	COL4A1 - CD44	COLLAGEN	ECM-Receptor	KEGG: hsa04512	CAFs myCAF-like -> T cells CD8+ (TNBC.old)	2.42506e-05	CAFs myCAF-like -> T cells CD8+	TNBC.old
CAFs myCAF-like	T cells CD8+	COL4A1	CD44	0.107546	3	COL4A1_CD44	COL4A1 - CD44	COLLAGEN	ECM-Receptor	KEGG: hsa04512	CAFs myCAF-like -> T cells CD8+ (TNBC.young)	9.15766e-05	CAFs myCAF-like -> T cells CD8+	TNBC.young
CAFs myCAF-like	T cells CD4+	COL4A1	CD44	0.0956206	3	COL4A1_CD44	COL4A1 - CD44	COLLAGEN	ECM-Receptor	KEGG: hsa04512	CAFs myCAF-like -> T cells CD4+ (TNBC.old)	2.87177e-05	CAFs myCAF-like -> T cells CD4+	TNBC.old
CAFs myCAF-like	T cells CD4+	COL4A1	CD44	0.112413	3	COL4A1_CD44	COL4A1 - CD44	COLLAGEN	ECM-Receptor	KEGG: hsa04512	CAFs myCAF-like -> T cells CD4+ (TNBC.young)	0.000136968	CAFs myCAF-like -> T cells CD4+	TNBC.young
CAFs myCAF-like	Monocyte	COL4A1	CD44	0.0873085	3	COL4A1_CD44	COL4A1 - CD44	COLLAGEN	ECM-Receptor	KEGG: hsa04512	CAFs myCAF-like -> Monocyte (TNBC.old)	1.06108e-05	CAFs myCAF-like -> Monocyte	TNBC.old
CAFs myCAF-like	Monocyte	COL4A1	CD44	0.0923282	3	COL4A1_CD44	COL4A1 - CD44	COLLAGEN	ECM-Receptor	KEGG: hsa04512	CAFs myCAF-like -> Monocyte (TNBC.young)	1.97782e-05	CAFs myCAF-like -> Monocyte	TNBC.young
CAFs myCAF-like	Macrophage	COL4A1	CD44	0.0934208	3	COL4A1_CD44	COL4A1 - CD44	COLLAGEN	ECM-Receptor	KEGG: hsa04512	CAFs myCAF-like -> Macrophage (TNBC.old)	2.24492e-05	CAFs myCAF-like -> Macrophage	TNBC.old
CAFs myCAF-like	Macrophage	COL4A1	CD44	0.0970254	3	COL4A1_CD44	COL4A1 - CD44	COLLAGEN	ECM-Receptor	KEGG: hsa04512	CAFs myCAF-like -> Macrophage (TNBC.young)	3.34126e-05	CAFs myCAF-like -> Macrophage	TNBC.young
CAFs myCAF-like	Cancer Basal SC	COL4A1	CD44	0.0906959	3	COL4A1_CD44	COL4A1 - CD44	COLLAGEN	ECM-Receptor	KEGG: hsa04512	CAFs myCAF-like -> Cancer Basal SC (TNBC.old)	1.62753e-05	CAFs myCAF-like -> Cancer Basal SC	TNBC.old
CAFs myCAF-like	Cancer Basal SC	COL4A1	CD44	0.0871494	3	COL4A1_CD44	COL4A1 - CD44	COLLAGEN	ECM-Receptor	KEGG: hsa04512	CAFs myCAF-like -> Cancer Basal SC (TNBC.young)	1.03912e-05	CAFs myCAF-like -> Cancer Basal SC	TNBC.young
CAFs myCAF-like	CAFs myCAF-like	COL4A1	CD44	0.07298	3	COL4A1_CD44	COL4A1 - CD44	COLLAGEN	ECM-Receptor	KEGG: hsa04512	CAFs myCAF-like -> CAFs myCAF-like (TNBC.old)	1.11977e-06	CAFs myCAF-like -> CAFs myCAF-like	TNBC.old
CAFs myCAF-like	CAFs myCAF-like	COL4A1	CD44	0.0874797	3	COL4A1_CD44	COL4A1 - CD44	COLLAGEN	ECM-Receptor	KEGG: hsa04512	CAFs myCAF-like -> CAFs myCAF-like (TNBC.young)	1.08514e-05	CAFs myCAF-like -> CAFs myCAF-like	TNBC.young
CAFs myCAF-like	CAFs MSC iCAF-like	COL4A1	CD44	0.0742047	3	COL4A1_CD44	COL4A1 - CD44	COLLAGEN	ECM-Receptor	KEGG: hsa04512	CAFs myCAF-like -> CAFs MSC iCAF-like (TNBC.old)	1.40393e-06	CAFs myCAF-like -> CAFs MSC iCAF-like	TNBC.old
CAFs myCAF-like	CAFs MSC iCAF-like	COL4A1	CD44	0.0896442	3	COL4A1_CD44	COL4A1 - CD44	COLLAGEN	ECM-Receptor	KEGG: hsa04512	CAFs myCAF-like -> CAFs MSC iCAF-like (TNBC.young)	1.43005e-05	CAFs myCAF-like -> CAFs MSC iCAF-like	TNBC.young
CAFs MSC iCAF-like	T cells CD8+	COL4A1	CD44	0.093483	3	COL4A1_CD44	COL4A1 - CD44	COLLAGEN	ECM-Receptor	KEGG: hsa04512	CAFs MSC iCAF-like -> T cells CD8+ (TNBC.old)	2.26096e-05	CAFs MSC iCAF-like -> T cells CD8+	TNBC.old
CAFs MSC iCAF-like	T cells CD8+	COL4A1	CD44	0.0970091	3	COL4A1_CD44	COL4A1 - CD44	COLLAGEN	ECM-Receptor	KEGG: hsa04512	CAFs MSC iCAF-like -> T cells CD8+ (TNBC.young)	3.33548e-05	CAFs MSC iCAF-like -> T cells CD8+	TNBC.young
CAFs MSC iCAF-like	T cells CD4+	COL4A1	CD44	0.0949841	3	COL4A1_CD44	COL4A1 - CD44	COLLAGEN	ECM-Receptor	KEGG: hsa04512	CAFs MSC iCAF-like -> T cells CD4+ (TNBC.old)	2.67741e-05	CAFs MSC iCAF-like -> T cells CD4+	TNBC.old
CAFs MSC iCAF-like	T cells CD4+	COL4A1	CD44	0.100956	3	COL4A1_CD44	COL4A1 - CD44	COLLAGEN	ECM-Receptor	KEGG: hsa04512	CAFs MSC iCAF-like -> T cells CD4+ (TNBC.young)	4.99108e-05	CAFs MSC iCAF-like -> T cells CD4+	TNBC.young
CAFs MSC iCAF-like	Monocyte	COL4A1	CD44	0.0867783	3	COL4A1_CD44	COL4A1 - CD44	COLLAGEN	ECM-Receptor	KEGG: hsa04512	CAFs MSC iCAF-like -> Monocyte (TNBC.old)	9.89366e-06	CAFs MSC iCAF-like -> Monocyte	TNBC.old
CAFs MSC iCAF-like	Monocyte	COL4A1	CD44	0.0844676	3	COL4A1_CD44	COL4A1 - CD44	COLLAGEN	ECM-Receptor	KEGG: hsa04512	CAFs MSC iCAF-like -> Monocyte (TNBC.young)	7.21858e-06	CAFs MSC iCAF-like -> Monocyte	TNBC.young
CAFs MSC iCAF-like	Macrophage	COL4A1	CD44	0.0928126	3	COL4A1_CD44	COL4A1 - CD44	COLLAGEN	ECM-Receptor	KEGG: hsa04512	CAFs MSC iCAF-like -> Macrophage (TNBC.old)	2.09284e-05	CAFs MSC iCAF-like -> Macrophage	TNBC.old
CAFs MSC iCAF-like	Macrophage	COL4A1	CD44	0.0883572	3	COL4A1_CD44	COL4A1 - CD44	COLLAGEN	ECM-Receptor	KEGG: hsa04512	CAFs MSC iCAF-like -> Macrophage (TNBC.young)	1.21559e-05	CAFs MSC iCAF-like -> Macrophage	TNBC.young
CAFs MSC iCAF-like	Cancer Basal SC	COL4A1	CD44	0.0901224	3	COL4A1_CD44	COL4A1 - CD44	COLLAGEN	ECM-Receptor	KEGG: hsa04512	CAFs MSC iCAF-like -> Cancer Basal SC (TNBC.old)	1.51726e-05	CAFs MSC iCAF-like -> Cancer Basal SC	TNBC.old
CAFs MSC iCAF-like	Cancer Basal SC	COL4A1	CD44	0.0800464	3	COL4A1_CD44	COL4A1 - CD44	COLLAGEN	ECM-Receptor	KEGG: hsa04512	CAFs MSC iCAF-like -> Cancer Basal SC (TNBC.young)	3.75377e-06	CAFs MSC iCAF-like -> Cancer Basal SC	TNBC.young
CAFs MSC iCAF-like	CAFs myCAF-like	COL4A1	CD44	0.0726071	3	COL4A1_CD44	COL4A1 - CD44	COLLAGEN	ECM-Receptor	KEGG: hsa04512	CAFs MSC iCAF-like -> CAFs myCAF-like (TNBC.old)	1.04369e-06	CAFs MSC iCAF-like -> CAFs myCAF-like	TNBC.old
CAFs MSC iCAF-like	CAFs myCAF-like	COL4A1	CD44	0.0803296	3	COL4A1_CD44	COL4A1 - CD44	COLLAGEN	ECM-Receptor	KEGG: hsa04512	CAFs MSC iCAF-like -> CAFs myCAF-like (TNBC.young)	3.92274e-06	CAFs MSC iCAF-like -> CAFs myCAF-like	TNBC.young
CAFs MSC iCAF-like	CAFs MSC iCAF-like	COL4A1	CD44	0.07382	3	COL4A1_CD44	COL4A1 - CD44	COLLAGEN	ECM-Receptor	KEGG: hsa04512	CAFs MSC iCAF-like -> CAFs MSC iCAF-like (TNBC.old)	1.30871e-06	CAFs MSC iCAF-like -> CAFs MSC iCAF-like	TNBC.old
CAFs MSC iCAF-like	CAFs MSC iCAF-like	COL4A1	CD44	0.0821568	3	COL4A1_CD44	COL4A1 - CD44	COLLAGEN	ECM-Receptor	KEGG: hsa04512	CAFs MSC iCAF-like -> CAFs MSC iCAF-like (TNBC.young)	5.17411e-06	CAFs MSC iCAF-like -> CAFs MSC iCAF-like	TNBC.young
CAFs myCAF-like	T cells CD8+	COL4A2	CD44	0.0957826	3	COL4A2_CD44	COL4A2 - CD44	COLLAGEN	ECM-Receptor	KEGG: hsa04512	CAFs myCAF-like -> T cells CD8+ (TNBC.old)	2.92302e-05	CAFs myCAF-like -> T cells CD8+	TNBC.old
CAFs myCAF-like	T cells CD8+	COL4A2	CD44	0.118611	3	COL4A2_CD44	COL4A2 - CD44	COLLAGEN	ECM-Receptor	KEGG: hsa04512	CAFs myCAF-like -> T cells CD8+ (TNBC.young)	0.000218017	CAFs myCAF-like -> T cells CD8+	TNBC.young
CAFs myCAF-like	T cells CD4+	COL4A2	CD44	0.0973596	3	COL4A2_CD44	COL4A2 - CD44	COLLAGEN	ECM-Receptor	KEGG: hsa04512	CAFs myCAF-like -> T cells CD4+ (TNBC.old)	3.46159e-05	CAFs myCAF-like -> T cells CD4+	TNBC.old
CAFs myCAF-like	T cells CD4+	COL4A2	CD44	0.124543	3	COL4A2_CD44	COL4A2 - CD44	COLLAGEN	ECM-Receptor	KEGG: hsa04512	CAFs myCAF-like -> T cells CD4+ (TNBC.young)	0.000325749	CAFs myCAF-like -> T cells CD4+	TNBC.young
CAFs myCAF-like	Monocyte	COL4A2	CD44	0.0887529	3	COL4A2_CD44	COL4A2 - CD44	COLLAGEN	ECM-Receptor	KEGG: hsa04512	CAFs myCAF-like -> Monocyte (TNBC.old)	1.2785e-05	CAFs myCAF-like -> Monocyte	TNBC.old
CAFs myCAF-like	Monocyte	COL4A2	CD44	0.100321	3	COL4A2_CD44	COL4A2 - CD44	COLLAGEN	ECM-Receptor	KEGG: hsa04512	CAFs myCAF-like -> Monocyte (TNBC.young)	4.68765e-05	CAFs myCAF-like -> Monocyte	TNBC.young
CAFs myCAF-like	Macrophage	COL4A2	CD44	0.0950825	3	COL4A2_CD44	COL4A2 - CD44	COLLAGEN	ECM-Receptor	KEGG: hsa04512	CAFs myCAF-like -> Macrophage (TNBC.old)	2.70672e-05	CAFs myCAF-like -> Macrophage	TNBC.old
CAFs myCAF-like	Macrophage	COL4A2	CD44	0.105969	3	COL4A2_CD44	COL4A2 - CD44	COLLAGEN	ECM-Receptor	KEGG: hsa04512	CAFs myCAF-like -> Macrophage (TNBC.young)	7.97444e-05	CAFs myCAF-like -> Macrophage	TNBC.young
CAFs myCAF-like	Cancer Basal SC	COL4A2	CD44	0.0922617	3	COL4A2_CD44	COL4A2 - CD44	COLLAGEN	ECM-Receptor	KEGG: hsa04512	CAFs myCAF-like -> Cancer Basal SC (TNBC.old)	1.96244e-05	CAFs myCAF-like -> Cancer Basal SC	TNBC.old
CAFs myCAF-like	Cancer Basal SC	COL4A2	CD44	0.0944378	3	COL4A2_CD44	COL4A2 - CD44	COLLAGEN	ECM-Receptor	KEGG: hsa04512	CAFs myCAF-like -> Cancer Basal SC (TNBC.young)	2.5192e-05	CAFs myCAF-like -> Cancer Basal SC	TNBC.young
CAFs myCAF-like	CAFs myCAF-like	COL4A2	CD44	0.073995	3	COL4A2_CD44	COL4A2 - CD44	COLLAGEN	ECM-Receptor	KEGG: hsa04512	CAFs myCAF-like -> CAFs myCAF-like (TNBC.old)	1.35132e-06	CAFs myCAF-like -> CAFs myCAF-like	TNBC.old
CAFs myCAF-like	CAFs myCAF-like	COL4A2	CD44	0.0948119	3	COL4A2_CD44	COL4A2 - CD44	COLLAGEN	ECM-Receptor	KEGG: hsa04512	CAFs myCAF-like -> CAFs myCAF-like (TNBC.young)	2.62669e-05	CAFs myCAF-like -> CAFs myCAF-like	TNBC.young
CAFs myCAF-like	CAFs MSC iCAF-like	COL4A2	CD44	0.0752514	3	COL4A2_CD44	COL4A2 - CD44	COLLAGEN	ECM-Receptor	KEGG: hsa04512	CAFs myCAF-like -> CAFs MSC iCAF-like (TNBC.old)	1.69336e-06	CAFs myCAF-like -> CAFs MSC iCAF-like	TNBC.old
CAFs myCAF-like	CAFs MSC iCAF-like	COL4A2	CD44	0.0973411	3	COL4A2_CD44	COL4A2 - CD44	COLLAGEN	ECM-Receptor	KEGG: hsa04512	CAFs myCAF-like -> CAFs MSC iCAF-like (TNBC.young)	3.45484e-05	CAFs myCAF-like -> CAFs MSC iCAF-like	TNBC.young
CAFs MSC iCAF-like	T cells CD8+	COL4A2	CD44	0.10103	3	COL4A2_CD44	COL4A2 - CD44	COLLAGEN	ECM-Receptor	KEGG: hsa04512	CAFs MSC iCAF-like -> T cells CD8+ (TNBC.old)	5.02727e-05	CAFs MSC iCAF-like -> T cells CD8+	TNBC.old
CAFs MSC iCAF-like	T cells CD8+	COL4A2	CD44	0.105175	3	COL4A2_CD44	COL4A2 - CD44	COLLAGEN	ECM-Receptor	KEGG: hsa04512	CAFs MSC iCAF-like -> T cells CD8+ (TNBC.young)	7.42594e-05	CAFs MSC iCAF-like -> T cells CD8+	TNBC.young
CAFs MSC iCAF-like	T cells CD4+	COL4A2	CD44	0.102788	3	COL4A2_CD44	COL4A2 - CD44	COLLAGEN	ECM-Receptor	KEGG: hsa04512	CAFs MSC iCAF-like -> T cells CD4+ (TNBC.old)	5.95454e-05	CAFs MSC iCAF-like -> T cells CD4+	TNBC.old
CAFs MSC iCAF-like	T cells CD4+	COL4A2	CD44	0.109827	3	COL4A2_CD44	COL4A2 - CD44	COLLAGEN	ECM-Receptor	KEGG: hsa04512	CAFs MSC iCAF-like -> T cells CD4+ (TNBC.young)	0.000111082	CAFs MSC iCAF-like -> T cells CD4+	TNBC.young
CAFs MSC iCAF-like	Monocyte	COL4A2	CD44	0.0932266	3	COL4A2_CD44	COL4A2 - CD44	COLLAGEN	ECM-Receptor	KEGG: hsa04512	CAFs MSC iCAF-like -> Monocyte (TNBC.old)	2.19541e-05	CAFs MSC iCAF-like -> Monocyte	TNBC.old
CAFs MSC iCAF-like	Monocyte	COL4A2	CD44	0.0905801	3	COL4A2_CD44	COL4A2 - CD44	COLLAGEN	ECM-Receptor	KEGG: hsa04512	CAFs MSC iCAF-like -> Monocyte (TNBC.young)	1.60476e-05	CAFs MSC iCAF-like -> Monocyte	TNBC.young
CAFs MSC iCAF-like	Macrophage	COL4A2	CD44	0.100265	3	COL4A2_CD44	COL4A2 - CD44	COLLAGEN	ECM-Receptor	KEGG: hsa04512	CAFs MSC iCAF-like -> Macrophage (TNBC.old)	4.66165e-05	CAFs MSC iCAF-like -> Macrophage	TNBC.old
CAFs MSC iCAF-like	Macrophage	COL4A2	CD44	0.0950885	3	COL4A2_CD44	COL4A2 - CD44	COLLAGEN	ECM-Receptor	KEGG: hsa04512	CAFs MSC iCAF-like -> Macrophage (TNBC.young)	2.70853e-05	CAFs MSC iCAF-like -> Macrophage	TNBC.young
CAFs MSC iCAF-like	Cancer Basal SC	COL4A2	CD44	0.0971358	3	COL4A2_CD44	COL4A2 - CD44	COLLAGEN	ECM-Receptor	KEGG: hsa04512	CAFs MSC iCAF-like -> Cancer Basal SC (TNBC.old)	3.38061e-05	CAFs MSC iCAF-like -> Cancer Basal SC	TNBC.old
CAFs MSC iCAF-like	Cancer Basal SC	COL4A2	CD44	0.0855685	3	COL4A2_CD44	COL4A2 - CD44	COLLAGEN	ECM-Receptor	KEGG: hsa04512	CAFs MSC iCAF-like -> Cancer Basal SC (TNBC.young)	8.40614e-06	CAFs MSC iCAF-like -> Cancer Basal SC	TNBC.young
CAFs MSC iCAF-like	CAFs myCAF-like	COL4A2	CD44	0.0771197	3	COL4A2_CD44	COL4A2 - CD44	COLLAGEN	ECM-Receptor	KEGG: hsa04512	CAFs MSC iCAF-like -> CAFs myCAF-like (TNBC.old)	2.33651e-06	CAFs MSC iCAF-like -> CAFs myCAF-like	TNBC.old
CAFs MSC iCAF-like	CAFs myCAF-like	COL4A2	CD44	0.0858884	3	COL4A2_CD44	COL4A2 - CD44	COLLAGEN	ECM-Receptor	KEGG: hsa04512	CAFs MSC iCAF-like -> CAFs myCAF-like (TNBC.young)	8.78021e-06	CAFs MSC iCAF-like -> CAFs myCAF-like	TNBC.young
CAFs MSC iCAF-like	CAFs MSC iCAF-like	COL4A2	CD44	0.0784712	3	COL4A2_CD44	COL4A2 - CD44	COLLAGEN	ECM-Receptor	KEGG: hsa04512	CAFs MSC iCAF-like -> CAFs MSC iCAF-like (TNBC.old)	2.92117e-06	CAFs MSC iCAF-like -> CAFs MSC iCAF-like	TNBC.old
CAFs MSC iCAF-like	CAFs MSC iCAF-like	COL4A2	CD44	0.0879759	3	COL4A2_CD44	COL4A2 - CD44	COLLAGEN	ECM-Receptor	KEGG: hsa04512	CAFs MSC iCAF-like -> CAFs MSC iCAF-like (TNBC.young)	1.15739e-05	CAFs MSC iCAF-like -> CAFs MSC iCAF-like	TNBC.young
CAFs myCAF-like	T cells CD8+	COL6A1	CD44	0.115252	3	COL6A1_CD44	COL6A1 - CD44	COLLAGEN	ECM-Receptor	KEGG: hsa04512	CAFs myCAF-like -> T cells CD8+ (TNBC.old)	0.00017052	CAFs myCAF-like -> T cells CD8+	TNBC.old
CAFs myCAF-like	T cells CD8+	COL6A1	CD44	0.131819	3	COL6A1_CD44	COL6A1 - CD44	COLLAGEN	ECM-Receptor	KEGG: hsa04512	CAFs myCAF-like -> T cells CD8+ (TNBC.young)	0.000507413	CAFs myCAF-like -> T cells CD8+	TNBC.young
CAFs myCAF-like	T cells CD4+	COL6A1	CD44	0.117558	3	COL6A1_CD44	COL6A1 - CD44	COLLAGEN	ECM-Receptor	KEGG: hsa04512	CAFs myCAF-like -> T cells CD4+ (TNBC.old)	0.000202156	CAFs myCAF-like -> T cells CD4+	TNBC.old
CAFs myCAF-like	T cells CD4+	COL6A1	CD44	0.139141	3	COL6A1_CD44	COL6A1 - CD44	COLLAGEN	ECM-Receptor	KEGG: hsa04512	CAFs myCAF-like -> T cells CD4+ (TNBC.young)	0.000756387	CAFs myCAF-like -> T cells CD4+	TNBC.young
CAFs myCAF-like	Monocyte	COL6A1	CD44	0.105111	3	COL6A1_CD44	COL6A1 - CD44	COLLAGEN	ECM-Receptor	KEGG: hsa04512	CAFs myCAF-like -> Monocyte (TNBC.old)	7.38328e-05	CAFs myCAF-like -> Monocyte	TNBC.old
CAFs myCAF-like	Monocyte	COL6A1	CD44	0.109488	3	COL6A1_CD44	COL6A1 - CD44	COLLAGEN	ECM-Receptor	KEGG: hsa04512	CAFs myCAF-like -> Monocyte (TNBC.young)	0.000108	CAFs myCAF-like -> Monocyte	TNBC.young
CAFs myCAF-like	Macrophage	COL6A1	CD44	0.114355	3	COL6A1_CD44	COL6A1 - CD44	COLLAGEN	ECM-Receptor	KEGG: hsa04512	CAFs myCAF-like -> Macrophage (TNBC.old)	0.000159308	CAFs myCAF-like -> Macrophage	TNBC.old
CAFs myCAF-like	Macrophage	COL6A1	CD44	0.116466	3	COL6A1_CD44	COL6A1 - CD44	COLLAGEN	ECM-Receptor	KEGG: hsa04512	CAFs myCAF-like -> Macrophage (TNBC.young)	0.000186664	CAFs myCAF-like -> Macrophage	TNBC.young
CAFs myCAF-like	Cancer Basal SC	COL6A1	CD44	0.110318	3	COL6A1_CD44	COL6A1 - CD44	COLLAGEN	ECM-Receptor	KEGG: hsa04512	CAFs myCAF-like -> Cancer Basal SC (TNBC.old)	0.000115678	CAFs myCAF-like -> Cancer Basal SC	TNBC.old
CAFs myCAF-like	Cancer Basal SC	COL6A1	CD44	0.103078	3	COL6A1_CD44	COL6A1 - CD44	COLLAGEN	ECM-Receptor	KEGG: hsa04512	CAFs myCAF-like -> Cancer Basal SC (TNBC.young)	6.12e-05	CAFs myCAF-like -> Cancer Basal SC	TNBC.young
CAFs myCAF-like	CAFs myCAF-like	COL6A1	CD44	0.0853528	3	COL6A1_CD44	COL6A1 - CD44	COLLAGEN	ECM-Receptor	KEGG: hsa04512	CAFs myCAF-like -> CAFs myCAF-like (TNBC.old)	8.1615e-06	CAFs myCAF-like -> CAFs myCAF-like	TNBC.old
CAFs myCAF-like	CAFs myCAF-like	COL6A1	CD44	0.103484	3	COL6A1_CD44	COL6A1 - CD44	COLLAGEN	ECM-Receptor	KEGG: hsa04512	CAFs myCAF-like -> CAFs myCAF-like (TNBC.young)	6.35713e-05	CAFs myCAF-like -> CAFs myCAF-like	TNBC.young
CAFs myCAF-like	CAFs MSC iCAF-like	COL6A1	CD44	0.0869139	3	COL6A1_CD44	COL6A1 - CD44	COLLAGEN	ECM-Receptor	KEGG: hsa04512	CAFs myCAF-like -> CAFs MSC iCAF-like (TNBC.old)	1.00731e-05	CAFs myCAF-like -> CAFs MSC iCAF-like	TNBC.old
CAFs myCAF-like	CAFs MSC iCAF-like	COL6A1	CD44	0.106451	3	COL6A1_CD44	COL6A1 - CD44	COLLAGEN	ECM-Receptor	KEGG: hsa04512	CAFs myCAF-like -> CAFs MSC iCAF-like (TNBC.young)	8.32218e-05	CAFs myCAF-like -> CAFs MSC iCAF-like	TNBC.young
CAFs MSC iCAF-like	T cells CD8+	COL6A1	CD44	0.113376	3	COL6A1_CD44	COL6A1 - CD44	COLLAGEN	ECM-Receptor	KEGG: hsa04512	CAFs MSC iCAF-like -> T cells CD8+ (TNBC.old)	0.000147722	CAFs MSC iCAF-like -> T cells CD8+	TNBC.old
CAFs MSC iCAF-like	T cells CD8+	COL6A1	CD44	0.123915	3	COL6A1_CD44	COL6A1 - CD44	COLLAGEN	ECM-Receptor	KEGG: hsa04512	CAFs MSC iCAF-like -> T cells CD8+ (TNBC.young)	0.000312774	CAFs MSC iCAF-like -> T cells CD8+	TNBC.young
CAFs MSC iCAF-like	T cells CD4+	COL6A1	CD44	0.115605	3	COL6A1_CD44	COL6A1 - CD44	COLLAGEN	ECM-Receptor	KEGG: hsa04512	CAFs MSC iCAF-like -> T cells CD4+ (TNBC.old)	0.000175102	CAFs MSC iCAF-like -> T cells CD4+	TNBC.old
CAFs MSC iCAF-like	T cells CD4+	COL6A1	CD44	0.130391	3	COL6A1_CD44	COL6A1 - CD44	COLLAGEN	ECM-Receptor	KEGG: hsa04512	CAFs MSC iCAF-like -> T cells CD4+ (TNBC.young)	0.000466964	CAFs MSC iCAF-like -> T cells CD4+	TNBC.young
CAFs MSC iCAF-like	Monocyte	COL6A1	CD44	0.103565	3	COL6A1_CD44	COL6A1 - CD44	COLLAGEN	ECM-Receptor	KEGG: hsa04512	CAFs MSC iCAF-like -> Monocyte (TNBC.old)	6.40534e-05	CAFs MSC iCAF-like -> Monocyte	TNBC.old
CAFs MSC iCAF-like	Monocyte	COL6A1	CD44	0.104053	3	COL6A1_CD44	COL6A1 - CD44	COLLAGEN	ECM-Receptor	KEGG: hsa04512	CAFs MSC iCAF-like -> Monocyte (TNBC.young)	6.7021e-05	CAFs MSC iCAF-like -> Monocyte	TNBC.young
CAFs MSC iCAF-like	Macrophage	COL6A1	CD44	0.112493	3	COL6A1_CD44	COL6A1 - CD44	COLLAGEN	ECM-Receptor	KEGG: hsa04512	CAFs MSC iCAF-like -> Macrophage (TNBC.old)	0.000137834	CAFs MSC iCAF-like -> Macrophage	TNBC.old
CAFs MSC iCAF-like	Macrophage	COL6A1	CD44	0.110207	3	COL6A1_CD44	COL6A1 - CD44	COLLAGEN	ECM-Receptor	KEGG: hsa04512	CAFs MSC iCAF-like -> Macrophage (TNBC.young)	0.000114624	CAFs MSC iCAF-like -> Macrophage	TNBC.young
CAFs MSC iCAF-like	Cancer Basal SC	COL6A1	CD44	0.108581	3	COL6A1_CD44	COL6A1 - CD44	COLLAGEN	ECM-Receptor	KEGG: hsa04512	CAFs MSC iCAF-like -> Cancer Basal SC (TNBC.old)	0.000100063	CAFs MSC iCAF-like -> Cancer Basal SC	TNBC.old
CAFs MSC iCAF-like	Cancer Basal SC	COL6A1	CD44	0.0979059	3	COL6A1_CD44	COL6A1 - CD44	COLLAGEN	ECM-Receptor	KEGG: hsa04512	CAFs MSC iCAF-like -> Cancer Basal SC (TNBC.young)	3.66576e-05	CAFs MSC iCAF-like -> Cancer Basal SC	TNBC.young
CAFs MSC iCAF-like	CAFs myCAF-like	COL6A1	CD44	0.0842842	3	COL6A1_CD44	COL6A1 - CD44	COLLAGEN	ECM-Receptor	KEGG: hsa04512	CAFs MSC iCAF-like -> CAFs myCAF-like (TNBC.old)	7.03495e-06	CAFs MSC iCAF-like -> CAFs myCAF-like	TNBC.old
CAFs MSC iCAF-like	CAFs myCAF-like	COL6A1	CD44	0.0982962	3	COL6A1_CD44	COL6A1 - CD44	COLLAGEN	ECM-Receptor	KEGG: hsa04512	CAFs MSC iCAF-like -> CAFs myCAF-like (TNBC.young)	3.81747e-05	CAFs MSC iCAF-like -> CAFs myCAF-like	TNBC.young
CAFs MSC iCAF-like	CAFs MSC iCAF-like	COL6A1	CD44	0.0858224	3	COL6A1_CD44	COL6A1 - CD44	COLLAGEN	ECM-Receptor	KEGG: hsa04512	CAFs MSC iCAF-like -> CAFs MSC iCAF-like (TNBC.old)	8.70193e-06	CAFs MSC iCAF-like -> CAFs MSC iCAF-like	TNBC.old
CAFs MSC iCAF-like	CAFs MSC iCAF-like	COL6A1	CD44	0.101002	3	COL6A1_CD44	COL6A1 - CD44	COLLAGEN	ECM-Receptor	KEGG: hsa04512	CAFs MSC iCAF-like -> CAFs MSC iCAF-like (TNBC.young)	5.01332e-05	CAFs MSC iCAF-like -> CAFs MSC iCAF-like	TNBC.young
CAFs myCAF-like	T cells CD8+	COL6A2	CD44	0.115426	3	COL6A2_CD44	COL6A2 - CD44	COLLAGEN	ECM-Receptor	KEGG: hsa04512	CAFs myCAF-like -> T cells CD8+ (TNBC.old)	0.000172771	CAFs myCAF-like -> T cells CD8+	TNBC.old
CAFs myCAF-like	T cells CD8+	COL6A2	CD44	0.133123	3	COL6A2_CD44	COL6A2 - CD44	COLLAGEN	ECM-Receptor	KEGG: hsa04512	CAFs myCAF-like -> T cells CD8+ (TNBC.young)	0.000546577	CAFs myCAF-like -> T cells CD8+	TNBC.young
CAFs myCAF-like	T cells CD4+	COL6A2	CD44	0.117739	3	COL6A2_CD44	COL6A2 - CD44	COLLAGEN	ECM-Receptor	KEGG: hsa04512	CAFs myCAF-like -> T cells CD4+ (TNBC.old)	0.000204828	CAFs myCAF-like -> T cells CD4+	TNBC.old
CAFs myCAF-like	T cells CD4+	COL6A2	CD44	0.140589	3	COL6A2_CD44	COL6A2 - CD44	COLLAGEN	ECM-Receptor	KEGG: hsa04512	CAFs myCAF-like -> T cells CD4+ (TNBC.young)	0.000814511	CAFs myCAF-like -> T cells CD4+	TNBC.young
CAFs myCAF-like	Monocyte	COL6A2	CD44	0.105255	3	COL6A2_CD44	COL6A2 - CD44	COLLAGEN	ECM-Receptor	KEGG: hsa04512	CAFs myCAF-like -> Monocyte (TNBC.old)	7.47953e-05	CAFs myCAF-like -> Monocyte	TNBC.old
CAFs myCAF-like	Monocyte	COL6A2	CD44	0.11037	3	COL6A2_CD44	COL6A2 - CD44	COLLAGEN	ECM-Receptor	KEGG: hsa04512	CAFs myCAF-like -> Monocyte (TNBC.young)	0.000116177	CAFs myCAF-like -> Monocyte	TNBC.young
CAFs myCAF-like	Macrophage	COL6A2	CD44	0.114529	3	COL6A2_CD44	COL6A2 - CD44	COLLAGEN	ECM-Receptor	KEGG: hsa04512	CAFs myCAF-like -> Macrophage (TNBC.old)	0.000161433	CAFs myCAF-like -> Macrophage	TNBC.old
CAFs myCAF-like	Macrophage	COL6A2	CD44	0.117494	3	COL6A2_CD44	COL6A2 - CD44	COLLAGEN	ECM-Receptor	KEGG: hsa04512	CAFs myCAF-like -> Macrophage (TNBC.young)	0.000201228	CAFs myCAF-like -> Macrophage	TNBC.young
CAFs myCAF-like	Cancer Basal SC	COL6A2	CD44	0.11048	3	COL6A2_CD44	COL6A2 - CD44	COLLAGEN	ECM-Receptor	KEGG: hsa04512	CAFs myCAF-like -> Cancer Basal SC (TNBC.old)	0.000117224	CAFs myCAF-like -> Cancer Basal SC	TNBC.old
CAFs myCAF-like	Cancer Basal SC	COL6A2	CD44	0.103939	3	COL6A2_CD44	COL6A2 - CD44	COLLAGEN	ECM-Receptor	KEGG: hsa04512	CAFs myCAF-like -> Cancer Basal SC (TNBC.young)	6.63168e-05	CAFs myCAF-like -> Cancer Basal SC	TNBC.young
CAFs myCAF-like	CAFs myCAF-like	COL6A2	CD44	0.0854525	3	COL6A2_CD44	COL6A2 - CD44	COLLAGEN	ECM-Receptor	KEGG: hsa04512	CAFs myCAF-like -> CAFs myCAF-like (TNBC.old)	8.27388e-06	CAFs myCAF-like -> CAFs myCAF-like	TNBC.old
CAFs myCAF-like	CAFs myCAF-like	COL6A2	CD44	0.104345	3	COL6A2_CD44	COL6A2 - CD44	COLLAGEN	ECM-Receptor	KEGG: hsa04512	CAFs myCAF-like -> CAFs myCAF-like (TNBC.young)	6.88495e-05	CAFs myCAF-like -> CAFs myCAF-like	TNBC.young
CAFs myCAF-like	CAFs MSC iCAF-like	COL6A2	CD44	0.0870154	3	COL6A2_CD44	COL6A2 - CD44	COLLAGEN	ECM-Receptor	KEGG: hsa04512	CAFs myCAF-like -> CAFs MSC iCAF-like (TNBC.old)	1.02092e-05	CAFs myCAF-like -> CAFs MSC iCAF-like	TNBC.old
CAFs myCAF-like	CAFs MSC iCAF-like	COL6A2	CD44	0.107355	3	COL6A2_CD44	COL6A2 - CD44	COLLAGEN	ECM-Receptor	KEGG: hsa04512	CAFs myCAF-like -> CAFs MSC iCAF-like (TNBC.young)	9.00717e-05	CAFs myCAF-like -> CAFs MSC iCAF-like	TNBC.young
CAFs MSC iCAF-like	T cells CD8+	COL6A2	CD44	0.112771	3	COL6A2_CD44	COL6A2 - CD44	COLLAGEN	ECM-Receptor	KEGG: hsa04512	CAFs MSC iCAF-like -> T cells CD8+ (TNBC.old)	0.000140893	CAFs MSC iCAF-like -> T cells CD8+	TNBC.old
CAFs MSC iCAF-like	T cells CD8+	COL6A2	CD44	0.129633	3	COL6A2_CD44	COL6A2 - CD44	COLLAGEN	ECM-Receptor	KEGG: hsa04512	CAFs MSC iCAF-like -> T cells CD8+ (TNBC.young)	0.000446485	CAFs MSC iCAF-like -> T cells CD8+	TNBC.young
CAFs MSC iCAF-like	T cells CD4+	COL6A2	CD44	0.114975	3	COL6A2_CD44	COL6A2 - CD44	COLLAGEN	ECM-Receptor	KEGG: hsa04512	CAFs MSC iCAF-like -> T cells CD4+ (TNBC.old)	0.000166999	CAFs MSC iCAF-like -> T cells CD4+	TNBC.old
CAFs MSC iCAF-like	T cells CD4+	COL6A2	CD44	0.136716	3	COL6A2_CD44	COL6A2 - CD44	COLLAGEN	ECM-Receptor	KEGG: hsa04512	CAFs MSC iCAF-like -> T cells CD4+ (TNBC.young)	0.000665871	CAFs MSC iCAF-like -> T cells CD4+	TNBC.young
CAFs MSC iCAF-like	Monocyte	COL6A2	CD44	0.103065	3	COL6A2_CD44	COL6A2 - CD44	COLLAGEN	ECM-Receptor	KEGG: hsa04512	CAFs MSC iCAF-like -> Monocyte (TNBC.old)	6.11229e-05	CAFs MSC iCAF-like -> Monocyte	TNBC.old
CAFs MSC iCAF-like	Monocyte	COL6A2	CD44	0.108	3	COL6A2_CD44	COL6A2 - CD44	COLLAGEN	ECM-Receptor	KEGG: hsa04512	CAFs MSC iCAF-like -> Monocyte (TNBC.young)	9.52223e-05	CAFs MSC iCAF-like -> Monocyte	TNBC.young
CAFs MSC iCAF-like	Macrophage	COL6A2	CD44	0.111892	3	COL6A2_CD44	COL6A2 - CD44	COLLAGEN	ECM-Receptor	KEGG: hsa04512	CAFs MSC iCAF-like -> Macrophage (TNBC.old)	0.000131405	CAFs MSC iCAF-like -> Macrophage	TNBC.old
CAFs MSC iCAF-like	Macrophage	COL6A2	CD44	0.114741	3	COL6A2_CD44	COL6A2 - CD44	COLLAGEN	ECM-Receptor	KEGG: hsa04512	CAFs MSC iCAF-like -> Macrophage (TNBC.young)	0.000164063	CAFs MSC iCAF-like -> Macrophage	TNBC.young
CAFs MSC iCAF-like	Cancer Basal SC	COL6A2	CD44	0.10802	3	COL6A2_CD44	COL6A2 - CD44	COLLAGEN	ECM-Receptor	KEGG: hsa04512	CAFs MSC iCAF-like -> Cancer Basal SC (TNBC.old)	9.53888e-05	CAFs MSC iCAF-like -> Cancer Basal SC	TNBC.old
CAFs MSC iCAF-like	Cancer Basal SC	COL6A2	CD44	0.101647	3	COL6A2_CD44	COL6A2 - CD44	COLLAGEN	ECM-Receptor	KEGG: hsa04512	CAFs MSC iCAF-like -> Cancer Basal SC (TNBC.young)	5.33868e-05	CAFs MSC iCAF-like -> Cancer Basal SC	TNBC.young
CAFs MSC iCAF-like	CAFs myCAF-like	COL6A2	CD44	0.0839372	3	COL6A2_CD44	COL6A2 - CD44	COLLAGEN	ECM-Receptor	KEGG: hsa04512	CAFs MSC iCAF-like -> CAFs myCAF-like (TNBC.old)	6.69819e-06	CAFs MSC iCAF-like -> CAFs myCAF-like	TNBC.old
CAFs MSC iCAF-like	CAFs myCAF-like	COL6A2	CD44	0.10205	3	COL6A2_CD44	COL6A2 - CD44	COLLAGEN	ECM-Receptor	KEGG: hsa04512	CAFs MSC iCAF-like -> CAFs myCAF-like (TNBC.young)	5.54982e-05	CAFs MSC iCAF-like -> CAFs myCAF-like	TNBC.young
CAFs MSC iCAF-like	CAFs MSC iCAF-like	COL6A2	CD44	0.0854682	3	COL6A2_CD44	COL6A2 - CD44	COLLAGEN	ECM-Receptor	KEGG: hsa04512	CAFs MSC iCAF-like -> CAFs MSC iCAF-like (TNBC.old)	8.29168e-06	CAFs MSC iCAF-like -> CAFs MSC iCAF-like	TNBC.old
CAFs MSC iCAF-like	CAFs MSC iCAF-like	COL6A2	CD44	0.104944	3	COL6A2_CD44	COL6A2 - CD44	COLLAGEN	ECM-Receptor	KEGG: hsa04512	CAFs MSC iCAF-like -> CAFs MSC iCAF-like (TNBC.young)	7.27232e-05	CAFs MSC iCAF-like -> CAFs MSC iCAF-like	TNBC.young
CAFs myCAF-like	T cells CD8+	COL6A3	CD44	0.115849	3	COL6A3_CD44	COL6A3 - CD44	COLLAGEN	ECM-Receptor	KEGG: hsa04512	CAFs myCAF-like -> T cells CD8+ (TNBC.old)	0.000178316	CAFs myCAF-like -> T cells CD8+	TNBC.old
CAFs myCAF-like	T cells CD8+	COL6A3	CD44	0.130719	3	COL6A3_CD44	COL6A3 - CD44	COLLAGEN	ECM-Receptor	KEGG: hsa04512	CAFs myCAF-like -> T cells CD8+ (TNBC.young)	0.000476051	CAFs myCAF-like -> T cells CD8+	TNBC.young
CAFs myCAF-like	T cells CD4+	COL6A3	CD44	0.11818	3	COL6A3_CD44	COL6A3 - CD44	COLLAGEN	ECM-Receptor	KEGG: hsa04512	CAFs myCAF-like -> T cells CD4+ (TNBC.old)	0.000211412	CAFs myCAF-like -> T cells CD4+	TNBC.old
CAFs myCAF-like	T cells CD4+	COL6A3	CD44	0.137921	3	COL6A3_CD44	COL6A3 - CD44	COLLAGEN	ECM-Receptor	KEGG: hsa04512	CAFs myCAF-like -> T cells CD4+ (TNBC.young)	0.000709815	CAFs myCAF-like -> T cells CD4+	TNBC.young
CAFs myCAF-like	Monocyte	COL6A3	CD44	0.105602	3	COL6A3_CD44	COL6A3 - CD44	COLLAGEN	ECM-Receptor	KEGG: hsa04512	CAFs myCAF-like -> Monocyte (TNBC.old)	7.71656e-05	CAFs myCAF-like -> Monocyte	TNBC.old
CAFs myCAF-like	Monocyte	COL6A3	CD44	0.108742	3	COL6A3_CD44	COL6A3 - CD44	COLLAGEN	ECM-Receptor	KEGG: hsa04512	CAFs myCAF-like -> Monocyte (TNBC.young)	0.000101435	CAFs myCAF-like -> Monocyte	TNBC.young
CAFs myCAF-like	Macrophage	COL6A3	CD44	0.114949	3	COL6A3_CD44	COL6A3 - CD44	COLLAGEN	ECM-Receptor	KEGG: hsa04512	CAFs myCAF-like -> Macrophage (TNBC.old)	0.000166673	CAFs myCAF-like -> Macrophage	TNBC.old
CAFs myCAF-like	Macrophage	COL6A3	CD44	0.115599	3	COL6A3_CD44	COL6A3 - CD44	COLLAGEN	ECM-Receptor	KEGG: hsa04512	CAFs myCAF-like -> Macrophage (TNBC.young)	0.000175018	CAFs myCAF-like -> Macrophage	TNBC.young
CAFs myCAF-like	Cancer Basal SC	COL6A3	CD44	0.110872	3	COL6A3_CD44	COL6A3 - CD44	COLLAGEN	ECM-Receptor	KEGG: hsa04512	CAFs myCAF-like -> Cancer Basal SC (TNBC.old)	0.000121036	CAFs myCAF-like -> Cancer Basal SC	TNBC.old
CAFs myCAF-like	Cancer Basal SC	COL6A3	CD44	0.102355	3	COL6A3_CD44	COL6A3 - CD44	COLLAGEN	ECM-Receptor	KEGG: hsa04512	CAFs myCAF-like -> Cancer Basal SC (TNBC.young)	5.71461e-05	CAFs myCAF-like -> Cancer Basal SC	TNBC.young
CAFs myCAF-like	CAFs myCAF-like	COL6A3	CD44	0.085694	3	COL6A3_CD44	COL6A3 - CD44	COLLAGEN	ECM-Receptor	KEGG: hsa04512	CAFs myCAF-like -> CAFs myCAF-like (TNBC.old)	8.55131e-06	CAFs myCAF-like -> CAFs myCAF-like	TNBC.old
CAFs myCAF-like	CAFs myCAF-like	COL6A3	CD44	0.102759	3	COL6A3_CD44	COL6A3 - CD44	COLLAGEN	ECM-Receptor	KEGG: hsa04512	CAFs myCAF-like -> CAFs myCAF-like (TNBC.young)	5.93854e-05	CAFs myCAF-like -> CAFs myCAF-like	TNBC.young
CAFs myCAF-like	CAFs MSC iCAF-like	COL6A3	CD44	0.0872612	3	COL6A3_CD44	COL6A3 - CD44	COLLAGEN	ECM-Receptor	KEGG: hsa04512	CAFs myCAF-like -> CAFs MSC iCAF-like (TNBC.old)	1.05451e-05	CAFs myCAF-like -> CAFs MSC iCAF-like	TNBC.old
CAFs myCAF-like	CAFs MSC iCAF-like	COL6A3	CD44	0.105691	3	COL6A3_CD44	COL6A3 - CD44	COLLAGEN	ECM-Receptor	KEGG: hsa04512	CAFs myCAF-like -> CAFs MSC iCAF-like (TNBC.young)	7.7783e-05	CAFs myCAF-like -> CAFs MSC iCAF-like	TNBC.young
CAFs MSC iCAF-like	T cells CD8+	COL6A3	CD44	0.110838	3	COL6A3_CD44	COL6A3 - CD44	COLLAGEN	ECM-Receptor	KEGG: hsa04512	CAFs MSC iCAF-like -> T cells CD8+ (TNBC.old)	0.000120699	CAFs MSC iCAF-like -> T cells CD8+	TNBC.old
CAFs MSC iCAF-like	T cells CD8+	COL6A3	CD44	0.122615	3	COL6A3_CD44	COL6A3 - CD44	COLLAGEN	ECM-Receptor	KEGG: hsa04512	CAFs MSC iCAF-like -> T cells CD8+ (TNBC.young)	0.000287116	CAFs MSC iCAF-like -> T cells CD8+	TNBC.young
CAFs MSC iCAF-like	T cells CD4+	COL6A3	CD44	0.112964	3	COL6A3_CD44	COL6A3 - CD44	COLLAGEN	ECM-Receptor	KEGG: hsa04512	CAFs MSC iCAF-like -> T cells CD4+ (TNBC.old)	0.00014304	CAFs MSC iCAF-like -> T cells CD4+	TNBC.old
CAFs MSC iCAF-like	T cells CD4+	COL6A3	CD44	0.128955	3	COL6A3_CD44	COL6A3 - CD44	COLLAGEN	ECM-Receptor	KEGG: hsa04512	CAFs MSC iCAF-like -> T cells CD4+ (TNBC.young)	0.000428746	CAFs MSC iCAF-like -> T cells CD4+	TNBC.young
CAFs MSC iCAF-like	Monocyte	COL6A3	CD44	0.101462	3	COL6A3_CD44	COL6A3 - CD44	COLLAGEN	ECM-Receptor	KEGG: hsa04512	CAFs MSC iCAF-like -> Monocyte (TNBC.old)	5.2439e-05	CAFs MSC iCAF-like -> Monocyte	TNBC.old
CAFs MSC iCAF-like	Monocyte	COL6A3	CD44	0.103144	3	COL6A3_CD44	COL6A3 - CD44	COLLAGEN	ECM-Receptor	KEGG: hsa04512	CAFs MSC iCAF-like -> Monocyte (TNBC.young)	6.15789e-05	CAFs MSC iCAF-like -> Monocyte	TNBC.young
CAFs MSC iCAF-like	Macrophage	COL6A3	CD44	0.109972	3	COL6A3_CD44	COL6A3 - CD44	COLLAGEN	ECM-Receptor	KEGG: hsa04512	CAFs MSC iCAF-like -> Macrophage (TNBC.old)	0.000112425	CAFs MSC iCAF-like -> Macrophage	TNBC.old
CAFs MSC iCAF-like	Macrophage	COL6A3	CD44	0.109171	3	COL6A3_CD44	COL6A3 - CD44	COLLAGEN	ECM-Receptor	KEGG: hsa04512	CAFs MSC iCAF-like -> Macrophage (TNBC.young)	0.000105167	CAFs MSC iCAF-like -> Macrophage	TNBC.young
CAFs MSC iCAF-like	Cancer Basal SC	COL6A3	CD44	0.106227	3	COL6A3_CD44	COL6A3 - CD44	COLLAGEN	ECM-Receptor	KEGG: hsa04512	CAFs MSC iCAF-like -> Cancer Basal SC (TNBC.old)	8.15929e-05	CAFs MSC iCAF-like -> Cancer Basal SC	TNBC.old
CAFs MSC iCAF-like	Cancer Basal SC	COL6A3	CD44	0.0970565	3	COL6A3_CD44	COL6A3 - CD44	COLLAGEN	ECM-Receptor	KEGG: hsa04512	CAFs MSC iCAF-like -> Cancer Basal SC (TNBC.young)	3.35229e-05	CAFs MSC iCAF-like -> Cancer Basal SC	TNBC.young
CAFs MSC iCAF-like	CAFs myCAF-like	COL6A3	CD44	0.0828262	3	COL6A3_CD44	COL6A3 - CD44	COLLAGEN	ECM-Receptor	KEGG: hsa04512	CAFs MSC iCAF-like -> CAFs myCAF-like (TNBC.old)	5.709e-06	CAFs MSC iCAF-like -> CAFs myCAF-like	TNBC.old
CAFs MSC iCAF-like	CAFs myCAF-like	COL6A3	CD44	0.0974431	3	COL6A3_CD44	COL6A3 - CD44	COLLAGEN	ECM-Receptor	KEGG: hsa04512	CAFs MSC iCAF-like -> CAFs myCAF-like (TNBC.young)	3.49218e-05	CAFs MSC iCAF-like -> CAFs myCAF-like	TNBC.young
CAFs MSC iCAF-like	CAFs MSC iCAF-like	COL6A3	CD44	0.0843326	3	COL6A3_CD44	COL6A3 - CD44	COLLAGEN	ECM-Receptor	KEGG: hsa04512	CAFs MSC iCAF-like -> CAFs MSC iCAF-like (TNBC.old)	7.083e-06	CAFs MSC iCAF-like -> CAFs MSC iCAF-like	TNBC.old
CAFs MSC iCAF-like	CAFs MSC iCAF-like	COL6A3	CD44	0.100105	3	COL6A3_CD44	COL6A3 - CD44	COLLAGEN	ECM-Receptor	KEGG: hsa04512	CAFs MSC iCAF-like -> CAFs MSC iCAF-like (TNBC.young)	4.58803e-05	CAFs MSC iCAF-like -> CAFs MSC iCAF-like	TNBC.young
CAFs MSC iCAF-like	T cells CD8+	LAMA2	CD44	0.0858682	3	LAMA2_CD44	LAMA2 - CD44	LAMININ	ECM-Receptor	KEGG: hsa04512	CAFs MSC iCAF-like -> T cells CD8+ (TNBC.old)	8.7561e-06	CAFs MSC iCAF-like -> T cells CD8+	TNBC.old
CAFs MSC iCAF-like	T cells CD8+	LAMA2	CD44	0.0994727	3	LAMA2_CD44	LAMA2 - CD44	LAMININ	ECM-Receptor	KEGG: hsa04512	CAFs MSC iCAF-like -> T cells CD8+ (TNBC.young)	4.30559e-05	CAFs MSC iCAF-like -> T cells CD8+	TNBC.young
CAFs MSC iCAF-like	T cells CD4+	LAMA2	CD44	0.0871323	3	LAMA2_CD44	LAMA2 - CD44	LAMININ	ECM-Receptor	KEGG: hsa04512	CAFs MSC iCAF-like -> T cells CD4+ (TNBC.old)	1.03678e-05	CAFs MSC iCAF-like -> T cells CD4+	TNBC.old
CAFs MSC iCAF-like	T cells CD4+	LAMA2	CD44	0.103626	3	LAMA2_CD44	LAMA2 - CD44	LAMININ	ECM-Receptor	KEGG: hsa04512	CAFs MSC iCAF-like -> T cells CD4+ (TNBC.young)	6.44221e-05	CAFs MSC iCAF-like -> T cells CD4+	TNBC.young
CAFs MSC iCAF-like	Monocyte	LAMA2	CD44	0.0801846	3	LAMA2_CD44	LAMA2 - CD44	LAMININ	ECM-Receptor	KEGG: hsa04512	CAFs MSC iCAF-like -> Monocyte (TNBC.old)	3.83545e-06	CAFs MSC iCAF-like -> Monocyte	TNBC.old
CAFs MSC iCAF-like	Monocyte	LAMA2	CD44	0.0863267	3	LAMA2_CD44	LAMA2 - CD44	LAMININ	ECM-Receptor	KEGG: hsa04512	CAFs MSC iCAF-like -> Monocyte (TNBC.young)	9.31484e-06	CAFs MSC iCAF-like -> Monocyte	TNBC.young
CAFs MSC iCAF-like	Macrophage	LAMA2	CD44	0.0852958	3	LAMA2_CD44	LAMA2 - CD44	LAMININ	ECM-Receptor	KEGG: hsa04512	CAFs MSC iCAF-like -> Macrophage (TNBC.old)	8.09789e-06	CAFs MSC iCAF-like -> Macrophage	TNBC.old
CAFs MSC iCAF-like	Macrophage	LAMA2	CD44	0.0903979	3	LAMA2_CD44	LAMA2 - CD44	LAMININ	ECM-Receptor	KEGG: hsa04512	CAFs MSC iCAF-like -> Macrophage (TNBC.young)	1.56944e-05	CAFs MSC iCAF-like -> Macrophage	TNBC.young
CAFs MSC iCAF-like	Cancer Basal SC	LAMA2	CD44	0.0830174	3	LAMA2_CD44	LAMA2 - CD44	LAMININ	ECM-Receptor	KEGG: hsa04512	CAFs MSC iCAF-like -> Cancer Basal SC (TNBC.old)	5.8699e-06	CAFs MSC iCAF-like -> Cancer Basal SC	TNBC.old
CAFs MSC iCAF-like	Cancer Basal SC	LAMA2	CD44	0.0817256	3	LAMA2_CD44	LAMA2 - CD44	LAMININ	ECM-Receptor	KEGG: hsa04512	CAFs MSC iCAF-like -> Cancer Basal SC (TNBC.young)	4.85224e-06	CAFs MSC iCAF-like -> Cancer Basal SC	TNBC.young
CAFs MSC iCAF-like	CAFs myCAF-like	LAMA2	CD44	0.0679128	3	LAMA2_CD44	LAMA2 - CD44	LAMININ	ECM-Receptor	KEGG: hsa04512	CAFs MSC iCAF-like -> CAFs myCAF-like (TNBC.old)	4.02823e-07	CAFs MSC iCAF-like -> CAFs myCAF-like	TNBC.old
CAFs MSC iCAF-like	CAFs myCAF-like	LAMA2	CD44	0.0820199	3	LAMA2_CD44	LAMA2 - CD44	LAMININ	ECM-Receptor	KEGG: hsa04512	CAFs MSC iCAF-like -> CAFs myCAF-like (TNBC.young)	5.07007e-06	CAFs MSC iCAF-like -> CAFs myCAF-like	TNBC.young
CAFs MSC iCAF-like	CAFs MSC iCAF-like	LAMA2	CD44	0.0689797	3	LAMA2_CD44	LAMA2 - CD44	LAMININ	ECM-Receptor	KEGG: hsa04512	CAFs MSC iCAF-like -> CAFs MSC iCAF-like (TNBC.old)	5.05854e-07	CAFs MSC iCAF-like -> CAFs MSC iCAF-like	TNBC.old
CAFs MSC iCAF-like	CAFs MSC iCAF-like	LAMA2	CD44	0.0839248	3	LAMA2_CD44	LAMA2 - CD44	LAMININ	ECM-Receptor	KEGG: hsa04512	CAFs MSC iCAF-like -> CAFs MSC iCAF-like (TNBC.young)	6.68645e-06	CAFs MSC iCAF-like -> CAFs MSC iCAF-like	TNBC.young
CAFs myCAF-like	T cells CD8+	LAMA4	CD44	0.0988809	3	LAMA4_CD44	LAMA4 - CD44	LAMININ	ECM-Receptor	KEGG: hsa04512	CAFs myCAF-like -> T cells CD8+ (TNBC.old)	4.05417e-05	CAFs myCAF-like -> T cells CD8+	TNBC.old
CAFs myCAF-like	T cells CD8+	LAMA4	CD44	0.105167	3	LAMA4_CD44	LAMA4 - CD44	LAMININ	ECM-Receptor	KEGG: hsa04512	CAFs myCAF-like -> T cells CD8+ (TNBC.young)	7.42013e-05	CAFs myCAF-like -> T cells CD8+	TNBC.young
CAFs myCAF-like	T cells CD4+	LAMA4	CD44	0.100563	3	LAMA4_CD44	LAMA4 - CD44	LAMININ	ECM-Receptor	KEGG: hsa04512	CAFs myCAF-like -> T cells CD4+ (TNBC.old)	4.80157e-05	CAFs myCAF-like -> T cells CD4+	TNBC.old
CAFs myCAF-like	T cells CD4+	LAMA4	CD44	0.109817	3	LAMA4_CD44	LAMA4 - CD44	LAMININ	ECM-Receptor	KEGG: hsa04512	CAFs myCAF-like -> T cells CD4+ (TNBC.young)	0.000110996	CAFs myCAF-like -> T cells CD4+	TNBC.young
CAFs myCAF-like	Monocyte	LAMA4	CD44	0.0914	3	LAMA4_CD44	LAMA4 - CD44	LAMININ	ECM-Receptor	KEGG: hsa04512	CAFs myCAF-like -> Monocyte (TNBC.old)	1.77182e-05	CAFs myCAF-like -> Monocyte	TNBC.old
CAFs myCAF-like	Monocyte	LAMA4	CD44	0.0905739	3	LAMA4_CD44	LAMA4 - CD44	LAMININ	ECM-Receptor	KEGG: hsa04512	CAFs myCAF-like -> Monocyte (TNBC.young)	1.60354e-05	CAFs myCAF-like -> Monocyte	TNBC.young
CAFs myCAF-like	Macrophage	LAMA4	CD44	0.0981417	3	LAMA4_CD44	LAMA4 - CD44	LAMININ	ECM-Receptor	KEGG: hsa04512	CAFs myCAF-like -> Macrophage (TNBC.old)	3.75683e-05	CAFs myCAF-like -> Macrophage	TNBC.old
CAFs myCAF-like	Macrophage	LAMA4	CD44	0.0950813	3	LAMA4_CD44	LAMA4 - CD44	LAMININ	ECM-Receptor	KEGG: hsa04512	CAFs myCAF-like -> Macrophage (TNBC.young)	2.70638e-05	CAFs myCAF-like -> Macrophage	TNBC.young
CAFs myCAF-like	Cancer Basal SC	LAMA4	CD44	0.0951404	3	LAMA4_CD44	LAMA4 - CD44	LAMININ	ECM-Receptor	KEGG: hsa04512	CAFs myCAF-like -> Cancer Basal SC (TNBC.old)	2.72412e-05	CAFs myCAF-like -> Cancer Basal SC	TNBC.old
CAFs myCAF-like	Cancer Basal SC	LAMA4	CD44	0.0855621	3	LAMA4_CD44	LAMA4 - CD44	LAMININ	ECM-Receptor	KEGG: hsa04512	CAFs myCAF-like -> Cancer Basal SC (TNBC.young)	8.39881e-06	CAFs myCAF-like -> Cancer Basal SC	TNBC.young
CAFs myCAF-like	CAFs myCAF-like	LAMA4	CD44	0.0758463	3	LAMA4_CD44	LAMA4 - CD44	LAMININ	ECM-Receptor	KEGG: hsa04512	CAFs myCAF-like -> CAFs myCAF-like (TNBC.old)	1.87939e-06	CAFs myCAF-like -> CAFs myCAF-like	TNBC.old
CAFs myCAF-like	CAFs myCAF-like	LAMA4	CD44	0.0858821	3	LAMA4_CD44	LAMA4 - CD44	LAMININ	ECM-Receptor	KEGG: hsa04512	CAFs myCAF-like -> CAFs myCAF-like (TNBC.young)	8.77262e-06	CAFs myCAF-like -> CAFs myCAF-like	TNBC.young
CAFs myCAF-like	CAFs MSC iCAF-like	LAMA4	CD44	0.0771598	3	LAMA4_CD44	LAMA4 - CD44	LAMININ	ECM-Receptor	KEGG: hsa04512	CAFs myCAF-like -> CAFs MSC iCAF-like (TNBC.old)	2.3523e-06	CAFs myCAF-like -> CAFs MSC iCAF-like	TNBC.old
CAFs myCAF-like	CAFs MSC iCAF-like	LAMA4	CD44	0.0879692	3	LAMA4_CD44	LAMA4 - CD44	LAMININ	ECM-Receptor	KEGG: hsa04512	CAFs myCAF-like -> CAFs MSC iCAF-like (TNBC.young)	1.15641e-05	CAFs myCAF-like -> CAFs MSC iCAF-like	TNBC.young
CAFs MSC iCAF-like	T cells CD8+	LAMA4	CD44	0.0933001	3	LAMA4_CD44	LAMA4 - CD44	LAMININ	ECM-Receptor	KEGG: hsa04512	CAFs MSC iCAF-like -> T cells CD8+ (TNBC.old)	2.21404e-05	CAFs MSC iCAF-like -> T cells CD8+	TNBC.old
CAFs MSC iCAF-like	T cells CD8+	LAMA4	CD44	0.105172	3	LAMA4_CD44	LAMA4 - CD44	LAMININ	ECM-Receptor	KEGG: hsa04512	CAFs MSC iCAF-like -> T cells CD8+ (TNBC.young)	7.42355e-05	CAFs MSC iCAF-like -> T cells CD8+	TNBC.young
CAFs MSC iCAF-like	T cells CD4+	LAMA4	CD44	0.0947953	3	LAMA4_CD44	LAMA4 - CD44	LAMININ	ECM-Receptor	KEGG: hsa04512	CAFs MSC iCAF-like -> T cells CD4+ (TNBC.old)	2.62184e-05	CAFs MSC iCAF-like -> T cells CD4+	TNBC.old
CAFs MSC iCAF-like	T cells CD4+	LAMA4	CD44	0.109823	3	LAMA4_CD44	LAMA4 - CD44	LAMININ	ECM-Receptor	KEGG: hsa04512	CAFs MSC iCAF-like -> T cells CD4+ (TNBC.young)	0.000111046	CAFs MSC iCAF-like -> T cells CD4+	TNBC.young
CAFs MSC iCAF-like	Monocyte	LAMA4	CD44	0.0866209	3	LAMA4_CD44	LAMA4 - CD44	LAMININ	ECM-Receptor	KEGG: hsa04512	CAFs MSC iCAF-like -> Monocyte (TNBC.old)	9.68868e-06	CAFs MSC iCAF-like -> Monocyte	TNBC.old
CAFs MSC iCAF-like	Monocyte	LAMA4	CD44	0.0905775	3	LAMA4_CD44	LAMA4 - CD44	LAMININ	ECM-Receptor	KEGG: hsa04512	CAFs MSC iCAF-like -> Monocyte (TNBC.young)	1.60425e-05	CAFs MSC iCAF-like -> Monocyte	TNBC.young
CAFs MSC iCAF-like	Macrophage	LAMA4	CD44	0.092632	3	LAMA4_CD44	LAMA4 - CD44	LAMININ	ECM-Receptor	KEGG: hsa04512	CAFs MSC iCAF-like -> Macrophage (TNBC.old)	2.04935e-05	CAFs MSC iCAF-like -> Macrophage	TNBC.old
CAFs MSC iCAF-like	Macrophage	LAMA4	CD44	0.0950856	3	LAMA4_CD44	LAMA4 - CD44	LAMININ	ECM-Receptor	KEGG: hsa04512	CAFs MSC iCAF-like -> Macrophage (TNBC.young)	2.70766e-05	CAFs MSC iCAF-like -> Macrophage	TNBC.young
CAFs MSC iCAF-like	Cancer Basal SC	LAMA4	CD44	0.0899521	3	LAMA4_CD44	LAMA4 - CD44	LAMININ	ECM-Receptor	KEGG: hsa04512	CAFs MSC iCAF-like -> Cancer Basal SC (TNBC.old)	1.48572e-05	CAFs MSC iCAF-like -> Cancer Basal SC	TNBC.old
CAFs MSC iCAF-like	Cancer Basal SC	LAMA4	CD44	0.0855661	3	LAMA4_CD44	LAMA4 - CD44	LAMININ	ECM-Receptor	KEGG: hsa04512	CAFs MSC iCAF-like -> Cancer Basal SC (TNBC.young)	8.40341e-06	CAFs MSC iCAF-like -> Cancer Basal SC	TNBC.young
CAFs MSC iCAF-like	CAFs myCAF-like	LAMA4	CD44	0.0724961	3	LAMA4_CD44	LAMA4 - CD44	LAMININ	ECM-Receptor	KEGG: hsa04512	CAFs MSC iCAF-like -> CAFs myCAF-like (TNBC.old)	1.02191e-06	CAFs MSC iCAF-like -> CAFs myCAF-like	TNBC.old
CAFs MSC iCAF-like	CAFs myCAF-like	LAMA4	CD44	0.085886	3	LAMA4_CD44	LAMA4 - CD44	LAMININ	ECM-Receptor	KEGG: hsa04512	CAFs MSC iCAF-like -> CAFs myCAF-like (TNBC.young)	8.77736e-06	CAFs MSC iCAF-like -> CAFs myCAF-like	TNBC.young
CAFs MSC iCAF-like	CAFs MSC iCAF-like	LAMA4	CD44	0.0737055	3	LAMA4_CD44	LAMA4 - CD44	LAMININ	ECM-Receptor	KEGG: hsa04512	CAFs MSC iCAF-like -> CAFs MSC iCAF-like (TNBC.old)	1.28147e-06	CAFs MSC iCAF-like -> CAFs MSC iCAF-like	TNBC.old
CAFs MSC iCAF-like	CAFs MSC iCAF-like	LAMA4	CD44	0.0879734	3	LAMA4_CD44	LAMA4 - CD44	LAMININ	ECM-Receptor	KEGG: hsa04512	CAFs MSC iCAF-like -> CAFs MSC iCAF-like (TNBC.young)	1.15702e-05	CAFs MSC iCAF-like -> CAFs MSC iCAF-like	TNBC.young
CAFs myCAF-like	T cells CD8+	LAMB1	CD44	0.0990326	3	LAMB1_CD44	LAMB1 - CD44	LAMININ	ECM-Receptor	KEGG: hsa04512	CAFs myCAF-like -> T cells CD8+ (TNBC.old)	4.11746e-05	CAFs myCAF-like -> T cells CD8+	TNBC.old
CAFs myCAF-like	T cells CD8+	LAMB1	CD44	0.102036	3	LAMB1_CD44	LAMB1 - CD44	LAMININ	ECM-Receptor	KEGG: hsa04512	CAFs myCAF-like -> T cells CD8+ (TNBC.young)	5.54274e-05	CAFs myCAF-like -> T cells CD8+	TNBC.young
CAFs myCAF-like	T cells CD4+	LAMB1	CD44	0.10072	3	LAMB1_CD44	LAMB1 - CD44	LAMININ	ECM-Receptor	KEGG: hsa04512	CAFs myCAF-like -> T cells CD4+ (TNBC.old)	4.87655e-05	CAFs myCAF-like -> T cells CD4+	TNBC.old
CAFs myCAF-like	T cells CD4+	LAMB1	CD44	0.10641	3	LAMB1_CD44	LAMB1 - CD44	LAMININ	ECM-Receptor	KEGG: hsa04512	CAFs myCAF-like -> T cells CD4+ (TNBC.young)	8.29249e-05	CAFs myCAF-like -> T cells CD4+	TNBC.young
CAFs myCAF-like	Monocyte	LAMB1	CD44	0.0915292	3	LAMB1_CD44	LAMB1 - CD44	LAMININ	ECM-Receptor	KEGG: hsa04512	CAFs myCAF-like -> Monocyte (TNBC.old)	1.7994e-05	CAFs myCAF-like -> Monocyte	TNBC.old
CAFs myCAF-like	Monocyte	LAMB1	CD44	0.0882476	3	LAMB1_CD44	LAMB1 - CD44	LAMININ	ECM-Receptor	KEGG: hsa04512	CAFs myCAF-like -> Monocyte (TNBC.young)	1.19862e-05	CAFs myCAF-like -> Monocyte	TNBC.young
CAFs myCAF-like	Macrophage	LAMB1	CD44	0.0982915	3	LAMB1_CD44	LAMB1 - CD44	LAMININ	ECM-Receptor	KEGG: hsa04512	CAFs myCAF-like -> Macrophage (TNBC.old)	3.81563e-05	CAFs myCAF-like -> Macrophage	TNBC.old
CAFs myCAF-like	Macrophage	LAMB1	CD44	0.0925121	3	LAMB1_CD44	LAMB1 - CD44	LAMININ	ECM-Receptor	KEGG: hsa04512	CAFs myCAF-like -> Macrophage (TNBC.young)	2.02088e-05	CAFs myCAF-like -> Macrophage	TNBC.young
CAFs myCAF-like	Cancer Basal SC	LAMB1	CD44	0.0952813	3	LAMB1_CD44	LAMB1 - CD44	LAMININ	ECM-Receptor	KEGG: hsa04512	CAFs myCAF-like -> Cancer Basal SC (TNBC.old)	2.76678e-05	CAFs myCAF-like -> Cancer Basal SC	TNBC.old
CAFs myCAF-like	Cancer Basal SC	LAMB1	CD44	0.08346	3	LAMB1_CD44	LAMB1 - CD44	LAMININ	ECM-Receptor	KEGG: hsa04512	CAFs myCAF-like -> Cancer Basal SC (TNBC.young)	6.25712e-06	CAFs myCAF-like -> Cancer Basal SC	TNBC.young
CAFs myCAF-like	CAFs myCAF-like	LAMB1	CD44	0.0759364	3	LAMB1_CD44	LAMB1 - CD44	LAMININ	ECM-Receptor	KEGG: hsa04512	CAFs myCAF-like -> CAFs myCAF-like (TNBC.old)	1.90902e-06	CAFs myCAF-like -> CAFs myCAF-like	TNBC.old
CAFs myCAF-like	CAFs myCAF-like	LAMB1	CD44	0.083766	3	LAMB1_CD44	LAMB1 - CD44	LAMININ	ECM-Receptor	KEGG: hsa04512	CAFs myCAF-like -> CAFs myCAF-like (TNBC.young)	6.53708e-06	CAFs myCAF-like -> CAFs myCAF-like	TNBC.young
CAFs myCAF-like	CAFs MSC iCAF-like	LAMB1	CD44	0.0772527	3	LAMB1_CD44	LAMB1 - CD44	LAMININ	ECM-Receptor	KEGG: hsa04512	CAFs myCAF-like -> CAFs MSC iCAF-like (TNBC.old)	2.38923e-06	CAFs myCAF-like -> CAFs MSC iCAF-like	TNBC.old
CAFs myCAF-like	CAFs MSC iCAF-like	LAMB1	CD44	0.0857525	3	LAMB1_CD44	LAMB1 - CD44	LAMININ	ECM-Receptor	KEGG: hsa04512	CAFs myCAF-like -> CAFs MSC iCAF-like (TNBC.young)	8.61961e-06	CAFs myCAF-like -> CAFs MSC iCAF-like	TNBC.young
CAFs MSC iCAF-like	T cells CD8+	LAMB1	CD44	0.0917971	3	LAMB1_CD44	LAMB1 - CD44	LAMININ	ECM-Receptor	KEGG: hsa04512	CAFs MSC iCAF-like -> T cells CD8+ (TNBC.old)	1.8577e-05	CAFs MSC iCAF-like -> T cells CD8+	TNBC.old
CAFs MSC iCAF-like	T cells CD8+	LAMB1	CD44	0.10605	3	LAMB1_CD44	LAMB1 - CD44	LAMININ	ECM-Receptor	KEGG: hsa04512	CAFs MSC iCAF-like -> T cells CD8+ (TNBC.young)	8.03178e-05	CAFs MSC iCAF-like -> T cells CD8+	TNBC.young
CAFs MSC iCAF-like	T cells CD4+	LAMB1	CD44	0.093244	3	LAMB1_CD44	LAMB1 - CD44	LAMININ	ECM-Receptor	KEGG: hsa04512	CAFs MSC iCAF-like -> T cells CD4+ (TNBC.old)	2.19981e-05	CAFs MSC iCAF-like -> T cells CD4+	TNBC.old
CAFs MSC iCAF-like	T cells CD4+	LAMB1	CD44	0.11078	3	LAMB1_CD44	LAMB1 - CD44	LAMININ	ECM-Receptor	KEGG: hsa04512	CAFs MSC iCAF-like -> T cells CD4+ (TNBC.young)	0.000120139	CAFs MSC iCAF-like -> T cells CD4+	TNBC.young
CAFs MSC iCAF-like	Monocyte	LAMB1	CD44	0.0853259	3	LAMB1_CD44	LAMB1 - CD44	LAMININ	ECM-Receptor	KEGG: hsa04512	CAFs MSC iCAF-like -> Monocyte (TNBC.old)	8.13147e-06	CAFs MSC iCAF-like -> Monocyte	TNBC.old
CAFs MSC iCAF-like	Monocyte	LAMB1	CD44	0.0912264	3	LAMB1_CD44	LAMB1 - CD44	LAMININ	ECM-Receptor	KEGG: hsa04512	CAFs MSC iCAF-like -> Monocyte (TNBC.young)	1.73531e-05	CAFs MSC iCAF-like -> Monocyte	TNBC.young
CAFs MSC iCAF-like	Macrophage	LAMB1	CD44	0.0911485	3	LAMB1_CD44	LAMB1 - CD44	LAMININ	ECM-Receptor	KEGG: hsa04512	CAFs MSC iCAF-like -> Macrophage (TNBC.old)	1.71913e-05	CAFs MSC iCAF-like -> Macrophage	TNBC.old
CAFs MSC iCAF-like	Macrophage	LAMB1	CD44	0.095804	3	LAMB1_CD44	LAMB1 - CD44	LAMININ	ECM-Receptor	KEGG: hsa04512	CAFs MSC iCAF-like -> Macrophage (TNBC.young)	2.92985e-05	CAFs MSC iCAF-like -> Macrophage	TNBC.young
CAFs MSC iCAF-like	Cancer Basal SC	LAMB1	CD44	0.0885522	3	LAMB1_CD44	LAMB1 - CD44	LAMININ	ECM-Receptor	KEGG: hsa04512	CAFs MSC iCAF-like -> Cancer Basal SC (TNBC.old)	1.24627e-05	CAFs MSC iCAF-like -> Cancer Basal SC	TNBC.old
CAFs MSC iCAF-like	Cancer Basal SC	LAMB1	CD44	0.086153	3	LAMB1_CD44	LAMB1 - CD44	LAMININ	ECM-Receptor	KEGG: hsa04512	CAFs MSC iCAF-like -> Cancer Basal SC (TNBC.young)	9.09984e-06	CAFs MSC iCAF-like -> Cancer Basal SC	TNBC.young
CAFs MSC iCAF-like	CAFs myCAF-like	LAMB1	CD44	0.071581	3	LAMB1_CD44	LAMB1 - CD44	LAMININ	ECM-Receptor	KEGG: hsa04512	CAFs MSC iCAF-like -> CAFs myCAF-like (TNBC.old)	8.5669e-07	CAFs MSC iCAF-like -> CAFs myCAF-like	TNBC.old
CAFs MSC iCAF-like	CAFs myCAF-like	LAMB1	CD44	0.0864768	3	LAMB1_CD44	LAMB1 - CD44	LAMININ	ECM-Receptor	KEGG: hsa04512	CAFs MSC iCAF-like -> CAFs myCAF-like (TNBC.young)	9.50408e-06	CAFs MSC iCAF-like -> CAFs myCAF-like	TNBC.young
CAFs MSC iCAF-like	CAFs MSC iCAF-like	LAMB1	CD44	0.0727618	3	LAMB1_CD44	LAMB1 - CD44	LAMININ	ECM-Receptor	KEGG: hsa04512	CAFs MSC iCAF-like -> CAFs MSC iCAF-like (TNBC.old)	1.07469e-06	CAFs MSC iCAF-like -> CAFs MSC iCAF-like	TNBC.old
CAFs MSC iCAF-like	CAFs MSC iCAF-like	LAMB1	CD44	0.0885926	3	LAMB1_CD44	LAMB1 - CD44	LAMININ	ECM-Receptor	KEGG: hsa04512	CAFs MSC iCAF-like -> CAFs MSC iCAF-like (TNBC.young)	1.2527e-05	CAFs MSC iCAF-like -> CAFs MSC iCAF-like	TNBC.young
CAFs myCAF-like	T cells CD8+	LAMB2	CD44	0.0868562	3	LAMB2_CD44	LAMB2 - CD44	LAMININ	ECM-Receptor	KEGG: hsa04512	CAFs myCAF-like -> T cells CD8+ (TNBC.old)	9.99638e-06	CAFs myCAF-like -> T cells CD8+	TNBC.old
CAFs myCAF-like	T cells CD8+	LAMB2	CD44	0.0910801	3	LAMB2_CD44	LAMB2 - CD44	LAMININ	ECM-Receptor	KEGG: hsa04512	CAFs myCAF-like -> T cells CD8+ (TNBC.young)	1.70502e-05	CAFs myCAF-like -> T cells CD8+	TNBC.young
CAFs myCAF-like	T cells CD4+	LAMB2	CD44	0.0881498	3	LAMB2_CD44	LAMB2 - CD44	LAMININ	ECM-Receptor	KEGG: hsa04512	CAFs myCAF-like -> T cells CD4+ (TNBC.old)	1.18365e-05	CAFs myCAF-like -> T cells CD4+	TNBC.old
CAFs myCAF-like	T cells CD4+	LAMB2	CD44	0.0945521	3	LAMB2_CD44	LAMB2 - CD44	LAMININ	ECM-Receptor	KEGG: hsa04512	CAFs myCAF-like -> T cells CD4+ (TNBC.young)	2.55167e-05	CAFs myCAF-like -> T cells CD4+	TNBC.young
CAFs myCAF-like	Monocyte	LAMB2	CD44	0.081045	3	LAMB2_CD44	LAMB2 - CD44	LAMININ	ECM-Receptor	KEGG: hsa04512	CAFs myCAF-like -> Monocyte (TNBC.old)	4.3784e-06	CAFs myCAF-like -> Monocyte	TNBC.old
CAFs myCAF-like	Monocyte	LAMB2	CD44	0.0799405	3	LAMB2_CD44	LAMB2 - CD44	LAMININ	ECM-Receptor	KEGG: hsa04512	CAFs myCAF-like -> Monocyte (TNBC.young)	3.69214e-06	CAFs myCAF-like -> Monocyte	TNBC.young
CAFs myCAF-like	Macrophage	LAMB2	CD44	0.0862711	3	LAMB2_CD44	LAMB2 - CD44	LAMININ	ECM-Receptor	KEGG: hsa04512	CAFs myCAF-like -> Macrophage (TNBC.old)	9.24556e-06	CAFs myCAF-like -> Macrophage	TNBC.old
CAFs myCAF-like	Macrophage	LAMB2	CD44	0.0834094	3	LAMB2_CD44	LAMB2 - CD44	LAMININ	ECM-Receptor	KEGG: hsa04512	CAFs myCAF-like -> Macrophage (TNBC.young)	6.21181e-06	CAFs myCAF-like -> Macrophage	TNBC.young
CAFs myCAF-like	Cancer Basal SC	LAMB2	CD44	0.0839411	3	LAMB2_CD44	LAMB2 - CD44	LAMININ	ECM-Receptor	KEGG: hsa04512	CAFs myCAF-like -> Cancer Basal SC (TNBC.old)	6.70188e-06	CAFs myCAF-like -> Cancer Basal SC	TNBC.old
CAFs myCAF-like	Cancer Basal SC	LAMB2	CD44	0.0759525	3	LAMB2_CD44	LAMB2 - CD44	LAMININ	ECM-Receptor	KEGG: hsa04512	CAFs myCAF-like -> Cancer Basal SC (TNBC.young)	1.91437e-06	CAFs myCAF-like -> Cancer Basal SC	TNBC.young
CAFs myCAF-like	CAFs myCAF-like	LAMB2	CD44	0.0685305	3	LAMB2_CD44	LAMB2 - CD44	LAMININ	ECM-Receptor	KEGG: hsa04512	CAFs myCAF-like -> CAFs myCAF-like (TNBC.old)	4.60002e-07	CAFs myCAF-like -> CAFs myCAF-like	TNBC.old
CAFs myCAF-like	CAFs myCAF-like	LAMB2	CD44	0.0762085	3	LAMB2_CD44	LAMB2 - CD44	LAMININ	ECM-Receptor	KEGG: hsa04512	CAFs myCAF-like -> CAFs myCAF-like (TNBC.young)	2.00093e-06	CAFs myCAF-like -> CAFs myCAF-like	TNBC.young
CAFs myCAF-like	CAFs MSC iCAF-like	LAMB2	CD44	0.0696166	3	LAMB2_CD44	LAMB2 - CD44	LAMININ	ECM-Receptor	KEGG: hsa04512	CAFs myCAF-like -> CAFs MSC iCAF-like (TNBC.old)	5.77593e-07	CAFs myCAF-like -> CAFs MSC iCAF-like	TNBC.old
CAFs myCAF-like	CAFs MSC iCAF-like	LAMB2	CD44	0.0778527	3	LAMB2_CD44	LAMB2 - CD44	LAMININ	ECM-Receptor	KEGG: hsa04512	CAFs myCAF-like -> CAFs MSC iCAF-like (TNBC.young)	2.63989e-06	CAFs myCAF-like -> CAFs MSC iCAF-like	TNBC.young
CAFs myCAF-like	T cells CD8+	LAMC1	CD44	0.0965878	3	LAMC1_CD44	LAMC1 - CD44	LAMININ	ECM-Receptor	KEGG: hsa04512	CAFs myCAF-like -> T cells CD8+ (TNBC.old)	3.18882e-05	CAFs myCAF-like -> T cells CD8+	TNBC.old
CAFs myCAF-like	T cells CD8+	LAMC1	CD44	0.0973671	3	LAMC1_CD44	LAMC1 - CD44	LAMININ	ECM-Receptor	KEGG: hsa04512	CAFs myCAF-like -> T cells CD8+ (TNBC.young)	3.46432e-05	CAFs myCAF-like -> T cells CD8+	TNBC.young
CAFs myCAF-like	T cells CD4+	LAMC1	CD44	0.0981919	3	LAMC1_CD44	LAMC1 - CD44	LAMININ	ECM-Receptor	KEGG: hsa04512	CAFs myCAF-like -> T cells CD4+ (TNBC.old)	3.77644e-05	CAFs myCAF-like -> T cells CD4+	TNBC.old
CAFs myCAF-like	T cells CD4+	LAMC1	CD44	0.101344	3	LAMC1_CD44	LAMC1 - CD44	LAMININ	ECM-Receptor	KEGG: hsa04512	CAFs myCAF-like -> T cells CD4+ (TNBC.young)	5.18383e-05	CAFs myCAF-like -> T cells CD4+	TNBC.young
CAFs myCAF-like	Monocyte	LAMC1	CD44	0.0894423	3	LAMC1_CD44	LAMC1 - CD44	LAMININ	ECM-Receptor	KEGG: hsa04512	CAFs myCAF-like -> Monocyte (TNBC.old)	1.3945e-05	CAFs myCAF-like -> Monocyte	TNBC.old
CAFs myCAF-like	Monocyte	LAMC1	CD44	0.0847387	3	LAMC1_CD44	LAMC1 - CD44	LAMININ	ECM-Receptor	KEGG: hsa04512	CAFs myCAF-like -> Monocyte (TNBC.young)	7.49714e-06	CAFs myCAF-like -> Monocyte	TNBC.young
CAFs myCAF-like	Macrophage	LAMC1	CD44	0.0958774	3	LAMC1_CD44	LAMC1 - CD44	LAMININ	ECM-Receptor	KEGG: hsa04512	CAFs myCAF-like -> Macrophage (TNBC.old)	2.95335e-05	CAFs myCAF-like -> Macrophage	TNBC.old
CAFs myCAF-like	Macrophage	LAMC1	CD44	0.0886543	3	LAMC1_CD44	LAMC1 - CD44	LAMININ	ECM-Receptor	KEGG: hsa04512	CAFs myCAF-like -> Macrophage (TNBC.young)	1.26257e-05	CAFs myCAF-like -> Macrophage	TNBC.young
CAFs myCAF-like	Cancer Basal SC	LAMC1	CD44	0.0930102	3	LAMC1_CD44	LAMC1 - CD44	LAMININ	ECM-Receptor	KEGG: hsa04512	CAFs myCAF-like -> Cancer Basal SC (TNBC.old)	2.14131e-05	CAFs myCAF-like -> Cancer Basal SC	TNBC.old
CAFs myCAF-like	Cancer Basal SC	LAMC1	CD44	0.080291	3	LAMC1_CD44	LAMC1 - CD44	LAMININ	ECM-Receptor	KEGG: hsa04512	CAFs myCAF-like -> Cancer Basal SC (TNBC.young)	3.89934e-06	CAFs myCAF-like -> Cancer Basal SC	TNBC.young
CAFs myCAF-like	CAFs myCAF-like	LAMC1	CD44	0.0744782	3	LAMC1_CD44	LAMC1 - CD44	LAMININ	ECM-Receptor	KEGG: hsa04512	CAFs myCAF-like -> CAFs myCAF-like (TNBC.old)	1.47515e-06	CAFs myCAF-like -> CAFs myCAF-like	TNBC.old
CAFs myCAF-like	CAFs myCAF-like	LAMC1	CD44	0.0805757	3	LAMC1_CD44	LAMC1 - CD44	LAMININ	ECM-Receptor	KEGG: hsa04512	CAFs myCAF-like -> CAFs myCAF-like (TNBC.young)	4.07482e-06	CAFs myCAF-like -> CAFs myCAF-like	TNBC.young
CAFs myCAF-like	CAFs MSC iCAF-like	LAMC1	CD44	0.0757496	3	LAMC1_CD44	LAMC1 - CD44	LAMININ	ECM-Receptor	KEGG: hsa04512	CAFs myCAF-like -> CAFs MSC iCAF-like (TNBC.old)	1.84802e-06	CAFs myCAF-like -> CAFs MSC iCAF-like	TNBC.old
CAFs myCAF-like	CAFs MSC iCAF-like	LAMC1	CD44	0.0824142	3	LAMC1_CD44	LAMC1 - CD44	LAMININ	ECM-Receptor	KEGG: hsa04512	CAFs myCAF-like -> CAFs MSC iCAF-like (TNBC.young)	5.37461e-06	CAFs myCAF-like -> CAFs MSC iCAF-like	TNBC.young
CAFs MSC iCAF-like	T cells CD8+	LAMC1	CD44	0.092471	3	LAMC1_CD44	LAMC1 - CD44	LAMININ	ECM-Receptor	KEGG: hsa04512	CAFs MSC iCAF-like -> T cells CD8+ (TNBC.old)	2.01119e-05	CAFs MSC iCAF-like -> T cells CD8+	TNBC.old
CAFs MSC iCAF-like	T cells CD8+	LAMC1	CD44	0	3	LAMC1_CD44	LAMC1 - CD44	LAMININ	ECM-Receptor	KEGG: hsa04512	CAFs MSC iCAF-like -> T cells CD8+ (TNBC.old)	2.01119e-05	CAFs MSC iCAF-like -> T cells CD8+	TNBC.young
CAFs MSC iCAF-like	T cells CD4+	LAMC1	CD44	0.0939395	3	LAMC1_CD44	LAMC1 - CD44	LAMININ	ECM-Receptor	KEGG: hsa04512	CAFs MSC iCAF-like -> T cells CD4+ (TNBC.old)	2.3816e-05	CAFs MSC iCAF-like -> T cells CD4+	TNBC.old
CAFs MSC iCAF-like	T cells CD4+	LAMC1	CD44	0	3	LAMC1_CD44	LAMC1 - CD44	LAMININ	ECM-Receptor	KEGG: hsa04512	CAFs MSC iCAF-like -> T cells CD4+ (TNBC.old)	2.3816e-05	CAFs MSC iCAF-like -> T cells CD4+	TNBC.young
CAFs MSC iCAF-like	Monocyte	LAMC1	CD44	0.085907	3	LAMC1_CD44	LAMC1 - CD44	LAMININ	ECM-Receptor	KEGG: hsa04512	CAFs MSC iCAF-like -> Monocyte (TNBC.old)	8.80234e-06	CAFs MSC iCAF-like -> Monocyte	TNBC.old
CAFs MSC iCAF-like	Monocyte	LAMC1	CD44	0	3	LAMC1_CD44	LAMC1 - CD44	LAMININ	ECM-Receptor	KEGG: hsa04512	CAFs MSC iCAF-like -> Monocyte (TNBC.old)	8.80234e-06	CAFs MSC iCAF-like -> Monocyte	TNBC.young
CAFs MSC iCAF-like	Macrophage	LAMC1	CD44	0.0918137	3	LAMC1_CD44	LAMC1 - CD44	LAMININ	ECM-Receptor	KEGG: hsa04512	CAFs MSC iCAF-like -> Macrophage (TNBC.old)	1.86135e-05	CAFs MSC iCAF-like -> Macrophage	TNBC.old
CAFs MSC iCAF-like	Macrophage	LAMC1	CD44	0	3	LAMC1_CD44	LAMC1 - CD44	LAMININ	ECM-Receptor	KEGG: hsa04512	CAFs MSC iCAF-like -> Macrophage (TNBC.old)	1.86135e-05	CAFs MSC iCAF-like -> Macrophage	TNBC.young
CAFs MSC iCAF-like	Cancer Basal SC	LAMC1	CD44	0.0891801	3	LAMC1_CD44	LAMC1 - CD44	LAMININ	ECM-Receptor	KEGG: hsa04512	CAFs MSC iCAF-like -> Cancer Basal SC (TNBC.old)	1.3494e-05	CAFs MSC iCAF-like -> Cancer Basal SC	TNBC.old
CAFs MSC iCAF-like	Cancer Basal SC	LAMC1	CD44	0	3	LAMC1_CD44	LAMC1 - CD44	LAMININ	ECM-Receptor	KEGG: hsa04512	CAFs MSC iCAF-like -> Cancer Basal SC (TNBC.old)	1.3494e-05	CAFs MSC iCAF-like -> Cancer Basal SC	TNBC.young
CAFs MSC iCAF-like	CAFs myCAF-like	LAMC1	CD44	0.071992	3	LAMC1_CD44	LAMC1 - CD44	LAMININ	ECM-Receptor	KEGG: hsa04512	CAFs MSC iCAF-like -> CAFs myCAF-like (TNBC.old)	9.27824e-07	CAFs MSC iCAF-like -> CAFs myCAF-like	TNBC.old
CAFs MSC iCAF-like	CAFs myCAF-like	LAMC1	CD44	0	3	LAMC1_CD44	LAMC1 - CD44	LAMININ	ECM-Receptor	KEGG: hsa04512	CAFs MSC iCAF-like -> CAFs myCAF-like (TNBC.old)	9.27824e-07	CAFs MSC iCAF-like -> CAFs myCAF-like	TNBC.young
CAFs MSC iCAF-like	CAFs MSC iCAF-like	LAMC1	CD44	0.0731857	3	LAMC1_CD44	LAMC1 - CD44	LAMININ	ECM-Receptor	KEGG: hsa04512	CAFs MSC iCAF-like -> CAFs MSC iCAF-like (TNBC.old)	1.16373e-06	CAFs MSC iCAF-like -> CAFs MSC iCAF-like	TNBC.old
CAFs MSC iCAF-like	CAFs MSC iCAF-like	LAMC1	CD44	0	3	LAMC1_CD44	LAMC1 - CD44	LAMININ	ECM-Receptor	KEGG: hsa04512	CAFs MSC iCAF-like -> CAFs MSC iCAF-like (TNBC.old)	1.16373e-06	CAFs MSC iCAF-like -> CAFs MSC iCAF-like	TNBC.young
CAFs myCAF-like	Cancer Basal SC	COL1A1	SDC1	0.0950553	3	COL1A1_SDC1	COL1A1 - SDC1	COLLAGEN	ECM-Receptor	KEGG: hsa04512	CAFs myCAF-like -> Cancer Basal SC (TNBC.old)	2.6986e-05	CAFs myCAF-like -> Cancer Basal SC	TNBC.old
CAFs myCAF-like	Cancer Basal SC	COL1A1	SDC1	0.10627	3	COL1A1_SDC1	COL1A1 - SDC1	COLLAGEN	ECM-Receptor	KEGG: hsa04512	CAFs myCAF-like -> Cancer Basal SC (TNBC.young)	8.18994e-05	CAFs myCAF-like -> Cancer Basal SC	TNBC.young
CAFs myCAF-like	CAFs myCAF-like	COL1A1	SDC1	0.081773	3	COL1A1_SDC1	COL1A1 - SDC1	COLLAGEN	ECM-Receptor	KEGG: hsa04512	CAFs myCAF-like -> CAFs myCAF-like (TNBC.old)	4.8868e-06	CAFs myCAF-like -> CAFs myCAF-like	TNBC.old
CAFs myCAF-like	CAFs myCAF-like	COL1A1	SDC1	0	3	COL1A1_SDC1	COL1A1 - SDC1	COLLAGEN	ECM-Receptor	KEGG: hsa04512	CAFs myCAF-like -> CAFs myCAF-like (TNBC.old)	4.8868e-06	CAFs myCAF-like -> CAFs myCAF-like	TNBC.young
CAFs MSC iCAF-like	Cancer Basal SC	COL1A1	SDC1	0.0901267	3	COL1A1_SDC1	COL1A1 - SDC1	COLLAGEN	ECM-Receptor	KEGG: hsa04512	CAFs MSC iCAF-like -> Cancer Basal SC (TNBC.old)	1.51806e-05	CAFs MSC iCAF-like -> Cancer Basal SC	TNBC.old
CAFs MSC iCAF-like	Cancer Basal SC	COL1A1	SDC1	0.100472	3	COL1A1_SDC1	COL1A1 - SDC1	COLLAGEN	ECM-Receptor	KEGG: hsa04512	CAFs MSC iCAF-like -> Cancer Basal SC (TNBC.young)	4.75855e-05	CAFs MSC iCAF-like -> Cancer Basal SC	TNBC.young
CAFs MSC iCAF-like	CAFs myCAF-like	COL1A1	SDC1	0.0781465	3	COL1A1_SDC1	COL1A1 - SDC1	COLLAGEN	ECM-Receptor	KEGG: hsa04512	CAFs MSC iCAF-like -> CAFs myCAF-like (TNBC.old)	2.77051e-06	CAFs MSC iCAF-like -> CAFs myCAF-like	TNBC.old
CAFs MSC iCAF-like	CAFs myCAF-like	COL1A1	SDC1	0	3	COL1A1_SDC1	COL1A1 - SDC1	COLLAGEN	ECM-Receptor	KEGG: hsa04512	CAFs MSC iCAF-like -> CAFs myCAF-like (TNBC.old)	2.77051e-06	CAFs MSC iCAF-like -> CAFs myCAF-like	TNBC.young
CAFs myCAF-like	Cancer Basal SC	COL1A2	SDC1	0.0946183	3	COL1A2_SDC1	COL1A2 - SDC1	COLLAGEN	ECM-Receptor	KEGG: hsa04512	CAFs myCAF-like -> Cancer Basal SC (TNBC.old)	2.57061e-05	CAFs myCAF-like -> Cancer Basal SC	TNBC.old
CAFs myCAF-like	Cancer Basal SC	COL1A2	SDC1	0.105559	3	COL1A2_SDC1	COL1A2 - SDC1	COLLAGEN	ECM-Receptor	KEGG: hsa04512	CAFs myCAF-like -> Cancer Basal SC (TNBC.young)	7.68711e-05	CAFs myCAF-like -> Cancer Basal SC	TNBC.young
CAFs myCAF-like	CAFs myCAF-like	COL1A2	SDC1	0.0814551	3	COL1A2_SDC1	COL1A2 - SDC1	COLLAGEN	ECM-Receptor	KEGG: hsa04512	CAFs myCAF-like -> CAFs myCAF-like (TNBC.old)	4.65904e-06	CAFs myCAF-like -> CAFs myCAF-like	TNBC.old
CAFs myCAF-like	CAFs myCAF-like	COL1A2	SDC1	0	3	COL1A2_SDC1	COL1A2 - SDC1	COLLAGEN	ECM-Receptor	KEGG: hsa04512	CAFs myCAF-like -> CAFs myCAF-like (TNBC.old)	4.65904e-06	CAFs myCAF-like -> CAFs myCAF-like	TNBC.young
CAFs MSC iCAF-like	Cancer Basal SC	COL1A2	SDC1	0.0907627	3	COL1A2_SDC1	COL1A2 - SDC1	COLLAGEN	ECM-Receptor	KEGG: hsa04512	CAFs MSC iCAF-like -> Cancer Basal SC (TNBC.old)	1.64079e-05	CAFs MSC iCAF-like -> Cancer Basal SC	TNBC.old
CAFs MSC iCAF-like	Cancer Basal SC	COL1A2	SDC1	0.101882	3	COL1A2_SDC1	COL1A2 - SDC1	COLLAGEN	ECM-Receptor	KEGG: hsa04512	CAFs MSC iCAF-like -> Cancer Basal SC (TNBC.young)	5.46119e-05	CAFs MSC iCAF-like -> Cancer Basal SC	TNBC.young
CAFs MSC iCAF-like	CAFs myCAF-like	COL1A2	SDC1	0.078619	3	COL1A2_SDC1	COL1A2 - SDC1	COLLAGEN	ECM-Receptor	KEGG: hsa04512	CAFs MSC iCAF-like -> CAFs myCAF-like (TNBC.old)	2.99197e-06	CAFs MSC iCAF-like -> CAFs myCAF-like	TNBC.old
CAFs MSC iCAF-like	CAFs myCAF-like	COL1A2	SDC1	0	3	COL1A2_SDC1	COL1A2 - SDC1	COLLAGEN	ECM-Receptor	KEGG: hsa04512	CAFs MSC iCAF-like -> CAFs myCAF-like (TNBC.old)	2.99197e-06	CAFs MSC iCAF-like -> CAFs myCAF-like	TNBC.young
CAFs myCAF-like	Cancer Basal SC	COL4A1	SDC1	0.0767466	3	COL4A1_SDC1	COL4A1 - SDC1	COLLAGEN	ECM-Receptor	KEGG: hsa04512	CAFs myCAF-like -> Cancer Basal SC (TNBC.old)	2.19376e-06	CAFs myCAF-like -> Cancer Basal SC	TNBC.old
CAFs myCAF-like	Cancer Basal SC	COL4A1	SDC1	0.0848049	3	COL4A1_SDC1	COL4A1 - SDC1	COLLAGEN	ECM-Receptor	KEGG: hsa04512	CAFs myCAF-like -> Cancer Basal SC (TNBC.young)	7.56662e-06	CAFs myCAF-like -> Cancer Basal SC	TNBC.young
CAFs myCAF-like	CAFs myCAF-like	COL4A1	SDC1	0.0679263	3	COL4A1_SDC1	COL4A1 - SDC1	COLLAGEN	ECM-Receptor	KEGG: hsa04512	CAFs myCAF-like -> CAFs myCAF-like (TNBC.old)	4.04004e-07	CAFs myCAF-like -> CAFs myCAF-like	TNBC.old
CAFs myCAF-like	CAFs myCAF-like	COL4A1	SDC1	0	3	COL4A1_SDC1	COL4A1 - SDC1	COLLAGEN	ECM-Receptor	KEGG: hsa04512	CAFs myCAF-like -> CAFs myCAF-like (TNBC.old)	4.04004e-07	CAFs myCAF-like -> CAFs myCAF-like	TNBC.young
CAFs MSC iCAF-like	Cancer Basal SC	COL4A1	SDC1	0.0763322	3	COL4A1_SDC1	COL4A1 - SDC1	COLLAGEN	ECM-Receptor	KEGG: hsa04512	CAFs MSC iCAF-like -> Cancer Basal SC (TNBC.old)	2.04393e-06	CAFs MSC iCAF-like -> Cancer Basal SC	TNBC.old
CAFs MSC iCAF-like	Cancer Basal SC	COL4A1	SDC1	0.078061	3	COL4A1_SDC1	COL4A1 - SDC1	COLLAGEN	ECM-Receptor	KEGG: hsa04512	CAFs MSC iCAF-like -> Cancer Basal SC (TNBC.young)	2.73195e-06	CAFs MSC iCAF-like -> Cancer Basal SC	TNBC.young
CAFs MSC iCAF-like	CAFs myCAF-like	COL4A1	SDC1	0.0676018	3	COL4A1_SDC1	COL4A1 - SDC1	COLLAGEN	ECM-Receptor	KEGG: hsa04512	CAFs MSC iCAF-like -> CAFs myCAF-like (TNBC.old)	3.76441e-07	CAFs MSC iCAF-like -> CAFs myCAF-like	TNBC.old
CAFs MSC iCAF-like	CAFs myCAF-like	COL4A1	SDC1	0	3	COL4A1_SDC1	COL4A1 - SDC1	COLLAGEN	ECM-Receptor	KEGG: hsa04512	CAFs MSC iCAF-like -> CAFs myCAF-like (TNBC.old)	3.76441e-07	CAFs MSC iCAF-like -> CAFs myCAF-like	TNBC.young
CAFs myCAF-like	Cancer Basal SC	COL4A2	SDC1	0.0778791	3	COL4A2_SDC1	COL4A2 - SDC1	COLLAGEN	ECM-Receptor	KEGG: hsa04512	CAFs myCAF-like -> Cancer Basal SC (TNBC.old)	2.65142e-06	CAFs myCAF-like -> Cancer Basal SC	TNBC.old
CAFs myCAF-like	Cancer Basal SC	COL4A2	SDC1	0.0917011	3	COL4A2_SDC1	COL4A2 - SDC1	COLLAGEN	ECM-Receptor	KEGG: hsa04512	CAFs myCAF-like -> Cancer Basal SC (TNBC.young)	1.83662e-05	CAFs myCAF-like -> Cancer Basal SC	TNBC.young
CAFs myCAF-like	CAFs myCAF-like	COL4A2	SDC1	0.0688105	3	COL4A2_SDC1	COL4A2 - SDC1	COLLAGEN	ECM-Receptor	KEGG: hsa04512	CAFs myCAF-like -> CAFs myCAF-like (TNBC.old)	4.88134e-07	CAFs myCAF-like -> CAFs myCAF-like	TNBC.old
CAFs myCAF-like	CAFs myCAF-like	COL4A2	SDC1	0	3	COL4A2_SDC1	COL4A2 - SDC1	COLLAGEN	ECM-Receptor	KEGG: hsa04512	CAFs myCAF-like -> CAFs myCAF-like (TNBC.old)	4.88134e-07	CAFs myCAF-like -> CAFs myCAF-like	TNBC.young
CAFs MSC iCAF-like	Cancer Basal SC	COL4A2	SDC1	0.0813929	3	COL4A2_SDC1	COL4A2 - SDC1	COLLAGEN	ECM-Receptor	KEGG: hsa04512	CAFs MSC iCAF-like -> Cancer Basal SC (TNBC.old)	4.61555e-06	CAFs MSC iCAF-like -> Cancer Basal SC	TNBC.old
CAFs MSC iCAF-like	Cancer Basal SC	COL4A2	SDC1	0.0833062	3	COL4A2_SDC1	COL4A2 - SDC1	COLLAGEN	ECM-Receptor	KEGG: hsa04512	CAFs MSC iCAF-like -> Cancer Basal SC (TNBC.young)	6.12021e-06	CAFs MSC iCAF-like -> Cancer Basal SC	TNBC.young
CAFs MSC iCAF-like	CAFs myCAF-like	COL4A2	SDC1	0.0715321	3	COL4A2_SDC1	COL4A2 - SDC1	COLLAGEN	ECM-Receptor	KEGG: hsa04512	CAFs MSC iCAF-like -> CAFs myCAF-like (TNBC.old)	8.48548e-07	CAFs MSC iCAF-like -> CAFs myCAF-like	TNBC.old
CAFs MSC iCAF-like	CAFs myCAF-like	COL4A2	SDC1	0	3	COL4A2_SDC1	COL4A2 - SDC1	COLLAGEN	ECM-Receptor	KEGG: hsa04512	CAFs MSC iCAF-like -> CAFs myCAF-like (TNBC.old)	8.48548e-07	CAFs MSC iCAF-like -> CAFs myCAF-like	TNBC.young
CAFs myCAF-like	Cancer Basal SC	COL6A1	SDC1	0.0909392	3	COL6A1_SDC1	COL6A1 - SDC1	COLLAGEN	ECM-Receptor	KEGG: hsa04512	CAFs myCAF-like -> Cancer Basal SC (TNBC.old)	1.67627e-05	CAFs myCAF-like -> Cancer Basal SC	TNBC.old
CAFs myCAF-like	Cancer Basal SC	COL6A1	SDC1	0.0998557	3	COL6A1_SDC1	COL6A1 - SDC1	COLLAGEN	ECM-Receptor	KEGG: hsa04512	CAFs myCAF-like -> Cancer Basal SC (TNBC.young)	4.47486e-05	CAFs myCAF-like -> Cancer Basal SC	TNBC.young
CAFs myCAF-like	CAFs myCAF-like	COL6A1	SDC1	0.0787511	3	COL6A1_SDC1	COL6A1 - SDC1	COLLAGEN	ECM-Receptor	KEGG: hsa04512	CAFs myCAF-like -> CAFs myCAF-like (TNBC.old)	3.05653e-06	CAFs myCAF-like -> CAFs myCAF-like	TNBC.old
CAFs myCAF-like	CAFs myCAF-like	COL6A1	SDC1	0	3	COL6A1_SDC1	COL6A1 - SDC1	COLLAGEN	ECM-Receptor	KEGG: hsa04512	CAFs myCAF-like -> CAFs myCAF-like (TNBC.old)	3.05653e-06	CAFs myCAF-like -> CAFs myCAF-like	TNBC.young
CAFs MSC iCAF-like	Cancer Basal SC	COL6A1	SDC1	0.0896722	3	COL6A1_SDC1	COL6A1 - SDC1	COLLAGEN	ECM-Receptor	KEGG: hsa04512	CAFs MSC iCAF-like -> Cancer Basal SC (TNBC.old)	1.43504e-05	CAFs MSC iCAF-like -> Cancer Basal SC	TNBC.old
CAFs MSC iCAF-like	Cancer Basal SC	COL6A1	SDC1	0.0949762	3	COL6A1_SDC1	COL6A1 - SDC1	COLLAGEN	ECM-Receptor	KEGG: hsa04512	CAFs MSC iCAF-like -> Cancer Basal SC (TNBC.young)	2.67507e-05	CAFs MSC iCAF-like -> Cancer Basal SC	TNBC.young
CAFs MSC iCAF-like	CAFs myCAF-like	COL6A1	SDC1	0.077808	3	COL6A1_SDC1	COL6A1 - SDC1	COLLAGEN	ECM-Receptor	KEGG: hsa04512	CAFs MSC iCAF-like -> CAFs myCAF-like (TNBC.old)	2.6205e-06	CAFs MSC iCAF-like -> CAFs myCAF-like	TNBC.old
CAFs MSC iCAF-like	CAFs myCAF-like	COL6A1	SDC1	0	3	COL6A1_SDC1	COL6A1 - SDC1	COLLAGEN	ECM-Receptor	KEGG: hsa04512	CAFs MSC iCAF-like -> CAFs myCAF-like (TNBC.old)	2.6205e-06	CAFs MSC iCAF-like -> CAFs myCAF-like	TNBC.young
CAFs myCAF-like	Cancer Basal SC	COL6A2	SDC1	0.0910588	3	COL6A2_SDC1	COL6A2 - SDC1	COLLAGEN	ECM-Receptor	KEGG: hsa04512	CAFs myCAF-like -> Cancer Basal SC (TNBC.old)	1.70066e-05	CAFs myCAF-like -> Cancer Basal SC	TNBC.old
CAFs myCAF-like	Cancer Basal SC	COL6A2	SDC1	0.100667	3	COL6A2_SDC1	COL6A2 - SDC1	COLLAGEN	ECM-Receptor	KEGG: hsa04512	CAFs myCAF-like -> Cancer Basal SC (TNBC.young)	4.851e-05	CAFs myCAF-like -> Cancer Basal SC	TNBC.young
CAFs myCAF-like	CAFs myCAF-like	COL6A2	SDC1	0.0788398	3	COL6A2_SDC1	COL6A2 - SDC1	COLLAGEN	ECM-Receptor	KEGG: hsa04512	CAFs myCAF-like -> CAFs myCAF-like (TNBC.old)	3.1005e-06	CAFs myCAF-like -> CAFs myCAF-like	TNBC.old
CAFs myCAF-like	CAFs myCAF-like	COL6A2	SDC1	0	3	COL6A2_SDC1	COL6A2 - SDC1	COLLAGEN	ECM-Receptor	KEGG: hsa04512	CAFs myCAF-like -> CAFs myCAF-like (TNBC.old)	3.1005e-06	CAFs myCAF-like -> CAFs myCAF-like	TNBC.young
CAFs MSC iCAF-like	Cancer Basal SC	COL6A2	SDC1	0.0892608	3	COL6A2_SDC1	COL6A2 - SDC1	COLLAGEN	ECM-Receptor	KEGG: hsa04512	CAFs MSC iCAF-like -> Cancer Basal SC (TNBC.old)	1.36315e-05	CAFs MSC iCAF-like -> Cancer Basal SC	TNBC.old
CAFs MSC iCAF-like	Cancer Basal SC	COL6A2	SDC1	0.0985063	3	COL6A2_SDC1	COL6A2 - SDC1	COLLAGEN	ECM-Receptor	KEGG: hsa04512	CAFs MSC iCAF-like -> Cancer Basal SC (TNBC.young)	3.90121e-05	CAFs MSC iCAF-like -> Cancer Basal SC	TNBC.young
CAFs MSC iCAF-like	CAFs myCAF-like	COL6A2	SDC1	0.0775011	3	COL6A2_SDC1	COL6A2 - SDC1	COLLAGEN	ECM-Receptor	KEGG: hsa04512	CAFs MSC iCAF-like -> CAFs myCAF-like (TNBC.old)	2.49047e-06	CAFs MSC iCAF-like -> CAFs myCAF-like	TNBC.old
CAFs MSC iCAF-like	CAFs myCAF-like	COL6A2	SDC1	0	3	COL6A2_SDC1	COL6A2 - SDC1	COLLAGEN	ECM-Receptor	KEGG: hsa04512	CAFs MSC iCAF-like -> CAFs myCAF-like (TNBC.old)	2.49047e-06	CAFs MSC iCAF-like -> CAFs myCAF-like	TNBC.young
CAFs myCAF-like	Cancer Basal SC	COL6A3	SDC1	0.0913491	3	COL6A3_SDC1	COL6A3 - SDC1	COLLAGEN	ECM-Receptor	KEGG: hsa04512	CAFs myCAF-like -> Cancer Basal SC (TNBC.old)	1.76104e-05	CAFs myCAF-like -> Cancer Basal SC	TNBC.old
CAFs myCAF-like	Cancer Basal SC	COL6A3	SDC1	0.0991737	3	COL6A3_SDC1	COL6A3 - SDC1	COLLAGEN	ECM-Receptor	KEGG: hsa04512	CAFs myCAF-like -> Cancer Basal SC (TNBC.young)	4.17706e-05	CAFs myCAF-like -> Cancer Basal SC	TNBC.young
CAFs myCAF-like	CAFs myCAF-like	COL6A3	SDC1	0.0790547	3	COL6A3_SDC1	COL6A3 - SDC1	COLLAGEN	ECM-Receptor	KEGG: hsa04512	CAFs myCAF-like -> CAFs myCAF-like (TNBC.old)	3.20927e-06	CAFs myCAF-like -> CAFs myCAF-like	TNBC.old
CAFs myCAF-like	CAFs myCAF-like	COL6A3	SDC1	0	3	COL6A3_SDC1	COL6A3 - SDC1	COLLAGEN	ECM-Receptor	KEGG: hsa04512	CAFs myCAF-like -> CAFs myCAF-like (TNBC.old)	3.20927e-06	CAFs myCAF-like -> CAFs myCAF-like	TNBC.young
CAFs MSC iCAF-like	Cancer Basal SC	COL6A3	SDC1	0.0879527	3	COL6A3_SDC1	COL6A3 - SDC1	COLLAGEN	ECM-Receptor	KEGG: hsa04512	CAFs MSC iCAF-like -> Cancer Basal SC (TNBC.old)	1.15393e-05	CAFs MSC iCAF-like -> Cancer Basal SC	TNBC.old
CAFs MSC iCAF-like	Cancer Basal SC	COL6A3	SDC1	0.0941744	3	COL6A3_SDC1	COL6A3 - SDC1	COLLAGEN	ECM-Receptor	KEGG: hsa04512	CAFs MSC iCAF-like -> Cancer Basal SC (TNBC.young)	2.44569e-05	CAFs MSC iCAF-like -> Cancer Basal SC	TNBC.young
CAFs MSC iCAF-like	CAFs myCAF-like	COL6A3	SDC1	0.0765215	3	COL6A3_SDC1	COL6A3 - SDC1	COLLAGEN	ECM-Receptor	KEGG: hsa04512	CAFs MSC iCAF-like -> CAFs myCAF-like (TNBC.old)	2.11128e-06	CAFs MSC iCAF-like -> CAFs myCAF-like	TNBC.old
CAFs MSC iCAF-like	CAFs myCAF-like	COL6A3	SDC1	0	3	COL6A3_SDC1	COL6A3 - SDC1	COLLAGEN	ECM-Receptor	KEGG: hsa04512	CAFs MSC iCAF-like -> CAFs myCAF-like (TNBC.old)	2.11128e-06	CAFs MSC iCAF-like -> CAFs myCAF-like	TNBC.young
Monocyte	Cancer Basal SC	FN1	SDC1	0.0846968	3	FN1_SDC1	FN1 - SDC1	FN1	ECM-Receptor	KEGG: hsa04512	Monocyte -> Cancer Basal SC (TNBC.old)	7.45357e-06	Monocyte -> Cancer Basal SC	TNBC.old
Monocyte	Cancer Basal SC	FN1	SDC1	0	3	FN1_SDC1	FN1 - SDC1	FN1	ECM-Receptor	KEGG: hsa04512	Monocyte -> Cancer Basal SC (TNBC.old)	7.45357e-06	Monocyte -> Cancer Basal SC	TNBC.young
Monocyte	CAFs myCAF-like	FN1	SDC1	0.0740837	3	FN1_SDC1	FN1 - SDC1	FN1	ECM-Receptor	KEGG: hsa04512	Monocyte -> CAFs myCAF-like (TNBC.old)	1.37336e-06	Monocyte -> CAFs myCAF-like	TNBC.old
Monocyte	CAFs myCAF-like	FN1	SDC1	0	3	FN1_SDC1	FN1 - SDC1	FN1	ECM-Receptor	KEGG: hsa04512	Monocyte -> CAFs myCAF-like (TNBC.old)	1.37336e-06	Monocyte -> CAFs myCAF-like	TNBC.young
Macrophage	Cancer Basal SC	FN1	SDC1	0.0971592	3	FN1_SDC1	FN1 - SDC1	FN1	ECM-Receptor	KEGG: hsa04512	Macrophage -> Cancer Basal SC (TNBC.old)	3.38901e-05	Macrophage -> Cancer Basal SC	TNBC.old
Macrophage	Cancer Basal SC	FN1	SDC1	0.0856843	3	FN1_SDC1	FN1 - SDC1	FN1	ECM-Receptor	KEGG: hsa04512	Macrophage -> Cancer Basal SC (TNBC.young)	8.54002e-06	Macrophage -> Cancer Basal SC	TNBC.young
Macrophage	CAFs myCAF-like	FN1	SDC1	0.0834409	3	FN1_SDC1	FN1 - SDC1	FN1	ECM-Receptor	KEGG: hsa04512	Macrophage -> CAFs myCAF-like (TNBC.old)	6.23997e-06	Macrophage -> CAFs myCAF-like	TNBC.old
Macrophage	CAFs myCAF-like	FN1	SDC1	0	3	FN1_SDC1	FN1 - SDC1	FN1	ECM-Receptor	KEGG: hsa04512	Macrophage -> CAFs myCAF-like (TNBC.old)	6.23997e-06	Macrophage -> CAFs myCAF-like	TNBC.young
Cancer Basal SC	Cancer Basal SC	FN1	SDC1	0.0883593	3	FN1_SDC1	FN1 - SDC1	FN1	ECM-Receptor	KEGG: hsa04512	Cancer Basal SC -> Cancer Basal SC (TNBC.old)	1.21592e-05	Cancer Basal SC -> Cancer Basal SC	TNBC.old
Cancer Basal SC	Cancer Basal SC	FN1	SDC1	0	3	FN1_SDC1	FN1 - SDC1	FN1	ECM-Receptor	KEGG: hsa04512	Cancer Basal SC -> Cancer Basal SC (TNBC.old)	1.21592e-05	Cancer Basal SC -> Cancer Basal SC	TNBC.young
Cancer Basal SC	CAFs myCAF-like	FN1	SDC1	0.0768717	3	FN1_SDC1	FN1 - SDC1	FN1	ECM-Receptor	KEGG: hsa04512	Cancer Basal SC -> CAFs myCAF-like (TNBC.old)	2.24077e-06	Cancer Basal SC -> CAFs myCAF-like	TNBC.old
Cancer Basal SC	CAFs myCAF-like	FN1	SDC1	0	3	FN1_SDC1	FN1 - SDC1	FN1	ECM-Receptor	KEGG: hsa04512	Cancer Basal SC -> CAFs myCAF-like (TNBC.old)	2.24077e-06	Cancer Basal SC -> CAFs myCAF-like	TNBC.young
CAFs myCAF-like	Cancer Basal SC	FN1	SDC1	0.0944973	3	FN1_SDC1	FN1 - SDC1	FN1	ECM-Receptor	KEGG: hsa04512	CAFs myCAF-like -> Cancer Basal SC (TNBC.old)	2.53607e-05	CAFs myCAF-like -> Cancer Basal SC	TNBC.old
CAFs myCAF-like	Cancer Basal SC	FN1	SDC1	0.100274	3	FN1_SDC1	FN1 - SDC1	FN1	ECM-Receptor	KEGG: hsa04512	CAFs myCAF-like -> Cancer Basal SC (TNBC.young)	4.66568e-05	CAFs myCAF-like -> Cancer Basal SC	TNBC.young
CAFs myCAF-like	CAFs myCAF-like	FN1	SDC1	0.081367	3	FN1_SDC1	FN1 - SDC1	FN1	ECM-Receptor	KEGG: hsa04512	CAFs myCAF-like -> CAFs myCAF-like (TNBC.old)	4.59751e-06	CAFs myCAF-like -> CAFs myCAF-like	TNBC.old
CAFs myCAF-like	CAFs myCAF-like	FN1	SDC1	0	3	FN1_SDC1	FN1 - SDC1	FN1	ECM-Receptor	KEGG: hsa04512	CAFs myCAF-like -> CAFs myCAF-like (TNBC.old)	4.59751e-06	CAFs myCAF-like -> CAFs myCAF-like	TNBC.young
CAFs MSC iCAF-like	Cancer Basal SC	FN1	SDC1	0.0893267	3	FN1_SDC1	FN1 - SDC1	FN1	ECM-Receptor	KEGG: hsa04512	CAFs MSC iCAF-like -> Cancer Basal SC (TNBC.old)	1.37446e-05	CAFs MSC iCAF-like -> Cancer Basal SC	TNBC.old
CAFs MSC iCAF-like	Cancer Basal SC	FN1	SDC1	0.0851821	3	FN1_SDC1	FN1 - SDC1	FN1	ECM-Receptor	KEGG: hsa04512	CAFs MSC iCAF-like -> Cancer Basal SC (TNBC.young)	7.97218e-06	CAFs MSC iCAF-like -> Cancer Basal SC	TNBC.young
CAFs MSC iCAF-like	CAFs myCAF-like	FN1	SDC1	0.0775503	3	FN1_SDC1	FN1 - SDC1	FN1	ECM-Receptor	KEGG: hsa04512	CAFs MSC iCAF-like -> CAFs myCAF-like (TNBC.old)	2.51092e-06	CAFs MSC iCAF-like -> CAFs myCAF-like	TNBC.old
CAFs MSC iCAF-like	CAFs myCAF-like	FN1	SDC1	0	3	FN1_SDC1	FN1 - SDC1	FN1	ECM-Receptor	KEGG: hsa04512	CAFs MSC iCAF-like -> CAFs myCAF-like (TNBC.old)	2.51092e-06	CAFs MSC iCAF-like -> CAFs myCAF-like	TNBC.young
CAFs myCAF-like	Cancer Basal SC	TNC	SDC1	0.0781042	3	TNC_SDC1	TNC - SDC1	TENASCIN	ECM-Receptor	KEGG: hsa04512	CAFs myCAF-like -> Cancer Basal SC (TNBC.old)	2.75139e-06	CAFs myCAF-like -> Cancer Basal SC	TNBC.old
CAFs myCAF-like	Cancer Basal SC	TNC	SDC1	0	3	TNC_SDC1	TNC - SDC1	TENASCIN	ECM-Receptor	KEGG: hsa04512	CAFs myCAF-like -> Cancer Basal SC (TNBC.old)	2.75139e-06	CAFs myCAF-like -> Cancer Basal SC	TNBC.young
CAFs myCAF-like	CAFs myCAF-like	TNC	SDC1	0.0689858	3	TNC_SDC1	TNC - SDC1	TENASCIN	ECM-Receptor	KEGG: hsa04512	CAFs myCAF-like -> CAFs myCAF-like (TNBC.old)	5.06505e-07	CAFs myCAF-like -> CAFs myCAF-like	TNBC.old
CAFs myCAF-like	CAFs myCAF-like	TNC	SDC1	0	3	TNC_SDC1	TNC - SDC1	TENASCIN	ECM-Receptor	KEGG: hsa04512	CAFs myCAF-like -> CAFs myCAF-like (TNBC.old)	5.06505e-07	CAFs myCAF-like -> CAFs myCAF-like	TNBC.young
CAFs MSC iCAF-like	Cancer Basal SC	TNXB	SDC1	0.0713315	3	TNXB_SDC1	TNXB - SDC1	TENASCIN	ECM-Receptor	KEGG: hsa04512	CAFs MSC iCAF-like -> Cancer Basal SC (TNBC.old)	8.1584e-07	CAFs MSC iCAF-like -> Cancer Basal SC	TNBC.old
CAFs MSC iCAF-like	Cancer Basal SC	TNXB	SDC1	0.0817721	3	TNXB_SDC1	TNXB - SDC1	TENASCIN	ECM-Receptor	KEGG: hsa04512	CAFs MSC iCAF-like -> Cancer Basal SC (TNBC.young)	4.88616e-06	CAFs MSC iCAF-like -> Cancer Basal SC	TNBC.young
CAFs MSC iCAF-like	CAFs myCAF-like	TNXB	SDC1	0.0636535	3	TNXB_SDC1	TNXB - SDC1	TENASCIN	ECM-Receptor	KEGG: hsa04512	CAFs MSC iCAF-like -> CAFs myCAF-like (TNBC.old)	1.50386e-07	CAFs MSC iCAF-like -> CAFs myCAF-like	TNBC.old
CAFs MSC iCAF-like	CAFs myCAF-like	TNXB	SDC1	0	3	TNXB_SDC1	TNXB - SDC1	TENASCIN	ECM-Receptor	KEGG: hsa04512	CAFs MSC iCAF-like -> CAFs myCAF-like (TNBC.old)	1.50386e-07	CAFs MSC iCAF-like -> CAFs myCAF-like	TNBC.young
Monocyte	Cancer Basal SC	THBS1	SDC1	0.0915203	3	THBS1_SDC1	THBS1 - SDC1	THBS	ECM-Receptor	KEGG: hsa04512	Monocyte -> Cancer Basal SC (TNBC.old)	1.79749e-05	Monocyte -> Cancer Basal SC	TNBC.old
Monocyte	Cancer Basal SC	THBS1	SDC1	0	3	THBS1_SDC1	THBS1 - SDC1	THBS	ECM-Receptor	KEGG: hsa04512	Monocyte -> Cancer Basal SC (TNBC.old)	1.79749e-05	Monocyte -> Cancer Basal SC	TNBC.young
Monocyte	CAFs myCAF-like	THBS1	SDC1	0.0792434	3	THBS1_SDC1	THBS1 - SDC1	THBS	ECM-Receptor	KEGG: hsa04512	Monocyte -> CAFs myCAF-like (TNBC.old)	3.30738e-06	Monocyte -> CAFs myCAF-like	TNBC.old
Monocyte	CAFs myCAF-like	THBS1	SDC1	0	3	THBS1_SDC1	THBS1 - SDC1	THBS	ECM-Receptor	KEGG: hsa04512	Monocyte -> CAFs myCAF-like (TNBC.old)	3.30738e-06	Monocyte -> CAFs myCAF-like	TNBC.young
CAFs myCAF-like	Cancer Basal SC	THBS1	SDC1	0.0848447	3	THBS1_SDC1	THBS1 - SDC1	THBS	ECM-Receptor	KEGG: hsa04512	CAFs myCAF-like -> Cancer Basal SC (TNBC.old)	7.60855e-06	CAFs myCAF-like -> Cancer Basal SC	TNBC.old
CAFs myCAF-like	Cancer Basal SC	THBS1	SDC1	0.0823025	3	THBS1_SDC1	THBS1 - SDC1	THBS	ECM-Receptor	KEGG: hsa04512	CAFs myCAF-like -> Cancer Basal SC (TNBC.young)	5.2868e-06	CAFs myCAF-like -> Cancer Basal SC	TNBC.young
CAFs myCAF-like	CAFs myCAF-like	THBS1	SDC1	0.0741736	3	THBS1_SDC1	THBS1 - SDC1	THBS	ECM-Receptor	KEGG: hsa04512	CAFs myCAF-like -> CAFs myCAF-like (TNBC.old)	1.39602e-06	CAFs myCAF-like -> CAFs myCAF-like	TNBC.old
CAFs myCAF-like	CAFs myCAF-like	THBS1	SDC1	0	3	THBS1_SDC1	THBS1 - SDC1	THBS	ECM-Receptor	KEGG: hsa04512	CAFs myCAF-like -> CAFs myCAF-like (TNBC.old)	1.39602e-06	CAFs myCAF-like -> CAFs myCAF-like	TNBC.young
CAFs MSC iCAF-like	Cancer Basal SC	THBS1	SDC1	0.0768671	3	THBS1_SDC1	THBS1 - SDC1	THBS	ECM-Receptor	KEGG: hsa04512	CAFs MSC iCAF-like -> Cancer Basal SC (TNBC.old)	2.23904e-06	CAFs MSC iCAF-like -> Cancer Basal SC	TNBC.old
CAFs MSC iCAF-like	Cancer Basal SC	THBS1	SDC1	0.0799252	3	THBS1_SDC1	THBS1 - SDC1	THBS	ECM-Receptor	KEGG: hsa04512	CAFs MSC iCAF-like -> Cancer Basal SC (TNBC.young)	3.68333e-06	CAFs MSC iCAF-like -> Cancer Basal SC	TNBC.young
CAFs MSC iCAF-like	CAFs myCAF-like	THBS1	SDC1	0.0680204	3	THBS1_SDC1	THBS1 - SDC1	THBS	ECM-Receptor	KEGG: hsa04512	CAFs MSC iCAF-like -> CAFs myCAF-like (TNBC.old)	4.12318e-07	CAFs MSC iCAF-like -> CAFs myCAF-like	TNBC.old
CAFs MSC iCAF-like	CAFs myCAF-like	THBS1	SDC1	0	3	THBS1_SDC1	THBS1 - SDC1	THBS	ECM-Receptor	KEGG: hsa04512	CAFs MSC iCAF-like -> CAFs myCAF-like (TNBC.old)	4.12318e-07	CAFs MSC iCAF-like -> CAFs myCAF-like	TNBC.young
CAFs myCAF-like	Cancer Basal SC	THBS2	SDC1	0.0858836	3	THBS2_SDC1	THBS2 - SDC1	THBS	ECM-Receptor	KEGG: hsa04512	CAFs myCAF-like -> Cancer Basal SC (TNBC.old)	8.77447e-06	CAFs myCAF-like -> Cancer Basal SC	TNBC.old
CAFs myCAF-like	Cancer Basal SC	THBS2	SDC1	0.0856431	3	THBS2_SDC1	THBS2 - SDC1	THBS	ECM-Receptor	KEGG: hsa04512	CAFs myCAF-like -> Cancer Basal SC (TNBC.young)	8.49224e-06	CAFs myCAF-like -> Cancer Basal SC	TNBC.young
CAFs myCAF-like	CAFs myCAF-like	THBS2	SDC1	0.0749619	3	THBS2_SDC1	THBS2 - SDC1	THBS	ECM-Receptor	KEGG: hsa04512	CAFs myCAF-like -> CAFs myCAF-like (TNBC.old)	1.60866e-06	CAFs myCAF-like -> CAFs myCAF-like	TNBC.old
CAFs myCAF-like	CAFs myCAF-like	THBS2	SDC1	0	3	THBS2_SDC1	THBS2 - SDC1	THBS	ECM-Receptor	KEGG: hsa04512	CAFs myCAF-like -> CAFs myCAF-like (TNBC.old)	1.60866e-06	CAFs myCAF-like -> CAFs myCAF-like	TNBC.young
CAFs MSC iCAF-like	Cancer Basal SC	THBS2	SDC1	0.0802042	3	THBS2_SDC1	THBS2 - SDC1	THBS	ECM-Receptor	KEGG: hsa04512	CAFs MSC iCAF-like -> Cancer Basal SC (TNBC.old)	3.84717e-06	CAFs MSC iCAF-like -> Cancer Basal SC	TNBC.old
CAFs MSC iCAF-like	Cancer Basal SC	THBS2	SDC1	0.0811391	3	THBS2_SDC1	THBS2 - SDC1	THBS	ECM-Receptor	KEGG: hsa04512	CAFs MSC iCAF-like -> Cancer Basal SC (TNBC.young)	4.44155e-06	CAFs MSC iCAF-like -> Cancer Basal SC	TNBC.young
CAFs MSC iCAF-like	CAFs myCAF-like	THBS2	SDC1	0.070615	3	THBS2_SDC1	THBS2 - SDC1	THBS	ECM-Receptor	KEGG: hsa04512	CAFs MSC iCAF-like -> CAFs myCAF-like (TNBC.old)	7.07663e-07	CAFs MSC iCAF-like -> CAFs myCAF-like	TNBC.old
CAFs MSC iCAF-like	CAFs myCAF-like	THBS2	SDC1	0	3	THBS2_SDC1	THBS2 - SDC1	THBS	ECM-Receptor	KEGG: hsa04512	CAFs MSC iCAF-like -> CAFs myCAF-like (TNBC.old)	7.07663e-07	CAFs MSC iCAF-like -> CAFs myCAF-like	TNBC.young
CAFs myCAF-like	Cancer Basal SC	COL1A1	SDC4	0.0944896	3	COL1A1_SDC4	COL1A1 - SDC4	COLLAGEN	ECM-Receptor	KEGG: hsa04512	CAFs myCAF-like -> Cancer Basal SC (TNBC.old)	2.53387e-05	CAFs myCAF-like -> Cancer Basal SC	TNBC.old
CAFs myCAF-like	Cancer Basal SC	COL1A1	SDC4	0.103284	3	COL1A1_SDC4	COL1A1 - SDC4	COLLAGEN	ECM-Receptor	KEGG: hsa04512	CAFs myCAF-like -> Cancer Basal SC (TNBC.young)	6.23921e-05	CAFs myCAF-like -> Cancer Basal SC	TNBC.young
CAFs MSC iCAF-like	Cancer Basal SC	COL1A1	SDC4	0.0896133	3	COL1A1_SDC4	COL1A1 - SDC4	COLLAGEN	ECM-Receptor	KEGG: hsa04512	CAFs MSC iCAF-like -> Cancer Basal SC (TNBC.old)	1.42457e-05	CAFs MSC iCAF-like -> Cancer Basal SC	TNBC.old
CAFs MSC iCAF-like	Cancer Basal SC	COL1A1	SDC4	0.0977757	3	COL1A1_SDC4	COL1A1 - SDC4	COLLAGEN	ECM-Receptor	KEGG: hsa04512	CAFs MSC iCAF-like -> Cancer Basal SC (TNBC.young)	3.61623e-05	CAFs MSC iCAF-like -> Cancer Basal SC	TNBC.young
CAFs myCAF-like	Cancer Basal SC	COL1A2	SDC4	0.0940572	3	COL1A2_SDC4	COL1A2 - SDC4	COLLAGEN	ECM-Receptor	KEGG: hsa04512	CAFs myCAF-like -> Cancer Basal SC (TNBC.old)	2.41354e-05	CAFs myCAF-like -> Cancer Basal SC	TNBC.old
CAFs myCAF-like	Cancer Basal SC	COL1A2	SDC4	0.102608	3	COL1A2_SDC4	COL1A2 - SDC4	COLLAGEN	ECM-Receptor	KEGG: hsa04512	CAFs myCAF-like -> Cancer Basal SC (TNBC.young)	5.85401e-05	CAFs myCAF-like -> Cancer Basal SC	TNBC.young
CAFs MSC iCAF-like	Cancer Basal SC	COL1A2	SDC4	0.0902426	3	COL1A2_SDC4	COL1A2 - SDC4	COLLAGEN	ECM-Receptor	KEGG: hsa04512	CAFs MSC iCAF-like -> Cancer Basal SC (TNBC.old)	1.53984e-05	CAFs MSC iCAF-like -> Cancer Basal SC	TNBC.old
CAFs MSC iCAF-like	Cancer Basal SC	COL1A2	SDC4	0.0991153	3	COL1A2_SDC4	COL1A2 - SDC4	COLLAGEN	ECM-Receptor	KEGG: hsa04512	CAFs MSC iCAF-like -> Cancer Basal SC (TNBC.young)	4.15233e-05	CAFs MSC iCAF-like -> Cancer Basal SC	TNBC.young
CAFs myCAF-like	Cancer Basal SC	COL4A1	SDC4	0.0763702	3	COL4A1_SDC4	COL4A1 - SDC4	COLLAGEN	ECM-Receptor	KEGG: hsa04512	CAFs myCAF-like -> Cancer Basal SC (TNBC.old)	2.0573e-06	CAFs myCAF-like -> Cancer Basal SC	TNBC.old
CAFs myCAF-like	Cancer Basal SC	COL4A1	SDC4	0.0828556	3	COL4A1_SDC4	COL4A1 - SDC4	COLLAGEN	ECM-Receptor	KEGG: hsa04512	CAFs myCAF-like -> Cancer Basal SC (TNBC.young)	5.73346e-06	CAFs myCAF-like -> Cancer Basal SC	TNBC.young
CAFs MSC iCAF-like	Cancer Basal SC	COL4A1	SDC4	0.0759598	3	COL4A1_SDC4	COL4A1 - SDC4	COLLAGEN	ECM-Receptor	KEGG: hsa04512	CAFs MSC iCAF-like -> Cancer Basal SC (TNBC.old)	1.91678e-06	CAFs MSC iCAF-like -> Cancer Basal SC	TNBC.old
CAFs MSC iCAF-like	Cancer Basal SC	COL4A1	SDC4	0.0764043	3	COL4A1_SDC4	COL4A1 - SDC4	COLLAGEN	ECM-Receptor	KEGG: hsa04512	CAFs MSC iCAF-like -> Cancer Basal SC (TNBC.young)	2.06937e-06	CAFs MSC iCAF-like -> Cancer Basal SC	TNBC.young
CAFs myCAF-like	Cancer Basal SC	COL4A2	SDC4	0.0774916	3	COL4A2_SDC4	COL4A2 - SDC4	COLLAGEN	ECM-Receptor	KEGG: hsa04512	CAFs myCAF-like -> Cancer Basal SC (TNBC.old)	2.48654e-06	CAFs myCAF-like -> Cancer Basal SC	TNBC.old
CAFs myCAF-like	Cancer Basal SC	COL4A2	SDC4	0.0894323	3	COL4A2_SDC4	COL4A2 - SDC4	COLLAGEN	ECM-Receptor	KEGG: hsa04512	CAFs myCAF-like -> Cancer Basal SC (TNBC.young)	1.39275e-05	CAFs myCAF-like -> Cancer Basal SC	TNBC.young
CAFs MSC iCAF-like	Cancer Basal SC	COL4A2	SDC4	0.0809705	3	COL4A2_SDC4	COL4A2 - SDC4	COLLAGEN	ECM-Receptor	KEGG: hsa04512	CAFs MSC iCAF-like -> Cancer Basal SC (TNBC.old)	4.32899e-06	CAFs MSC iCAF-like -> Cancer Basal SC	TNBC.old
CAFs MSC iCAF-like	Cancer Basal SC	COL4A2	SDC4	0.0814237	3	COL4A2_SDC4	COL4A2 - SDC4	COLLAGEN	ECM-Receptor	KEGG: hsa04512	CAFs MSC iCAF-like -> Cancer Basal SC (TNBC.young)	4.63701e-06	CAFs MSC iCAF-like -> Cancer Basal SC	TNBC.young
CAFs myCAF-like	Cancer Basal SC	COL6A1	SDC4	0.0904171	3	COL6A1_SDC4	COL6A1 - SDC4	COLLAGEN	ECM-Receptor	KEGG: hsa04512	CAFs myCAF-like -> Cancer Basal SC (TNBC.old)	1.57314e-05	CAFs myCAF-like -> Cancer Basal SC	TNBC.old
CAFs myCAF-like	Cancer Basal SC	COL6A1	SDC4	0.0971894	3	COL6A1_SDC4	COL6A1 - SDC4	COLLAGEN	ECM-Receptor	KEGG: hsa04512	CAFs myCAF-like -> Cancer Basal SC (TNBC.young)	3.39985e-05	CAFs myCAF-like -> Cancer Basal SC	TNBC.young
CAFs MSC iCAF-like	Cancer Basal SC	COL6A1	SDC4	0.0891636	3	COL6A1_SDC4	COL6A1 - SDC4	COLLAGEN	ECM-Receptor	KEGG: hsa04512	CAFs MSC iCAF-like -> Cancer Basal SC (TNBC.old)	1.34661e-05	CAFs MSC iCAF-like -> Cancer Basal SC	TNBC.old
CAFs MSC iCAF-like	Cancer Basal SC	COL6A1	SDC4	0.0925499	3	COL6A1_SDC4	COL6A1 - SDC4	COLLAGEN	ECM-Receptor	KEGG: hsa04512	CAFs MSC iCAF-like -> Cancer Basal SC (TNBC.young)	2.02982e-05	CAFs MSC iCAF-like -> Cancer Basal SC	TNBC.young
CAFs myCAF-like	Cancer Basal SC	COL6A2	SDC4	0.0905355	3	COL6A2_SDC4	COL6A2 - SDC4	COLLAGEN	ECM-Receptor	KEGG: hsa04512	CAFs myCAF-like -> Cancer Basal SC (TNBC.old)	1.59605e-05	CAFs myCAF-like -> Cancer Basal SC	TNBC.old
CAFs myCAF-like	Cancer Basal SC	COL6A2	SDC4	0.0979604	3	COL6A2_SDC4	COL6A2 - SDC4	COLLAGEN	ECM-Receptor	KEGG: hsa04512	CAFs myCAF-like -> Cancer Basal SC (TNBC.young)	3.68664e-05	CAFs myCAF-like -> Cancer Basal SC	TNBC.young
CAFs MSC iCAF-like	Cancer Basal SC	COL6A2	SDC4	0.0887566	3	COL6A2_SDC4	COL6A2 - SDC4	COLLAGEN	ECM-Receptor	KEGG: hsa04512	CAFs MSC iCAF-like -> Cancer Basal SC (TNBC.old)	1.27911e-05	CAFs MSC iCAF-like -> Cancer Basal SC	TNBC.old
CAFs MSC iCAF-like	Cancer Basal SC	COL6A2	SDC4	0.095907	3	COL6A2_SDC4	COL6A2 - SDC4	COLLAGEN	ECM-Receptor	KEGG: hsa04512	CAFs MSC iCAF-like -> Cancer Basal SC (TNBC.young)	2.96285e-05	CAFs MSC iCAF-like -> Cancer Basal SC	TNBC.young
CAFs myCAF-like	Cancer Basal SC	COL6A3	SDC4	0.0908226	3	COL6A3_SDC4	COL6A3 - SDC4	COLLAGEN	ECM-Receptor	KEGG: hsa04512	CAFs myCAF-like -> Cancer Basal SC (TNBC.old)	1.65277e-05	CAFs myCAF-like -> Cancer Basal SC	TNBC.old
CAFs myCAF-like	Cancer Basal SC	COL6A3	SDC4	0.0965412	3	COL6A3_SDC4	COL6A3 - SDC4	COLLAGEN	ECM-Receptor	KEGG: hsa04512	CAFs myCAF-like -> Cancer Basal SC (TNBC.young)	3.17291e-05	CAFs myCAF-like -> Cancer Basal SC	TNBC.young
CAFs MSC iCAF-like	Cancer Basal SC	COL6A3	SDC4	0.0874623	3	COL6A3_SDC4	COL6A3 - SDC4	COLLAGEN	ECM-Receptor	KEGG: hsa04512	CAFs MSC iCAF-like -> Cancer Basal SC (TNBC.old)	1.08267e-05	CAFs MSC iCAF-like -> Cancer Basal SC	TNBC.old
CAFs MSC iCAF-like	Cancer Basal SC	COL6A3	SDC4	0.091787	3	COL6A3_SDC4	COL6A3 - SDC4	COLLAGEN	ECM-Receptor	KEGG: hsa04512	CAFs MSC iCAF-like -> Cancer Basal SC (TNBC.young)	1.85546e-05	CAFs MSC iCAF-like -> Cancer Basal SC	TNBC.young
Monocyte	Cancer Basal SC	FN1	SDC4	0.0842383	3	FN1_SDC4	FN1 - SDC4	FN1	ECM-Receptor	KEGG: hsa04512	Monocyte -> Cancer Basal SC (TNBC.old)	6.98966e-06	Monocyte -> Cancer Basal SC	TNBC.old
Monocyte	Cancer Basal SC	FN1	SDC4	0	3	FN1_SDC4	FN1 - SDC4	FN1	ECM-Receptor	KEGG: hsa04512	Monocyte -> Cancer Basal SC (TNBC.old)	6.98966e-06	Monocyte -> Cancer Basal SC	TNBC.young
Macrophage	Cancer Basal SC	FN1	SDC4	0.0965568	3	FN1_SDC4	FN1 - SDC4	FN1	ECM-Receptor	KEGG: hsa04512	Macrophage -> Cancer Basal SC (TNBC.old)	3.17825e-05	Macrophage -> Cancer Basal SC	TNBC.old
Macrophage	Cancer Basal SC	FN1	SDC4	0.0836957	3	FN1_SDC4	FN1 - SDC4	FN1	ECM-Receptor	KEGG: hsa04512	Macrophage -> Cancer Basal SC (TNBC.young)	6.4719e-06	Macrophage -> Cancer Basal SC	TNBC.young
Cancer Basal SC	Cancer Basal SC	FN1	SDC4	0.0878604	3	FN1_SDC4	FN1 - SDC4	FN1	ECM-Receptor	KEGG: hsa04512	Cancer Basal SC -> Cancer Basal SC (TNBC.old)	1.14023e-05	Cancer Basal SC -> Cancer Basal SC	TNBC.old
Cancer Basal SC	Cancer Basal SC	FN1	SDC4	0	3	FN1_SDC4	FN1 - SDC4	FN1	ECM-Receptor	KEGG: hsa04512	Cancer Basal SC -> Cancer Basal SC (TNBC.old)	1.14023e-05	Cancer Basal SC -> Cancer Basal SC	TNBC.young
CAFs myCAF-like	Cancer Basal SC	FN1	SDC4	0.0939375	3	FN1_SDC4	FN1 - SDC4	FN1	ECM-Receptor	KEGG: hsa04512	CAFs myCAF-like -> Cancer Basal SC (TNBC.old)	2.38107e-05	CAFs myCAF-like -> Cancer Basal SC	TNBC.old
CAFs myCAF-like	Cancer Basal SC	FN1	SDC4	0.0975867	3	FN1_SDC4	FN1 - SDC4	FN1	ECM-Receptor	KEGG: hsa04512	CAFs myCAF-like -> Cancer Basal SC (TNBC.young)	3.54533e-05	CAFs myCAF-like -> Cancer Basal SC	TNBC.young
CAFs MSC iCAF-like	Cancer Basal SC	FN1	SDC4	0.0888218	3	FN1_SDC4	FN1 - SDC4	FN1	ECM-Receptor	KEGG: hsa04512	CAFs MSC iCAF-like -> Cancer Basal SC (TNBC.old)	1.28972e-05	CAFs MSC iCAF-like -> Cancer Basal SC	TNBC.old
CAFs MSC iCAF-like	Cancer Basal SC	FN1	SDC4	0.0832158	3	FN1_SDC4	FN1 - SDC4	FN1	ECM-Receptor	KEGG: hsa04512	CAFs MSC iCAF-like -> Cancer Basal SC (TNBC.young)	6.04098e-06	CAFs MSC iCAF-like -> Cancer Basal SC	TNBC.young
CAFs myCAF-like	Cancer Basal SC	TNC	SDC4	0.0777146	3	TNC_SDC4	TNC - SDC4	TENASCIN	ECM-Receptor	KEGG: hsa04512	CAFs myCAF-like -> Cancer Basal SC (TNBC.old)	2.58031e-06	CAFs myCAF-like -> Cancer Basal SC	TNBC.old
CAFs myCAF-like	Cancer Basal SC	TNC	SDC4	0	3	TNC_SDC4	TNC - SDC4	TENASCIN	ECM-Receptor	KEGG: hsa04512	CAFs myCAF-like -> Cancer Basal SC (TNBC.old)	2.58031e-06	CAFs myCAF-like -> Cancer Basal SC	TNBC.young
CAFs MSC iCAF-like	Cancer Basal SC	TNXB	SDC4	0.0710059	3	TNXB_SDC4	TNXB - SDC4	TENASCIN	ECM-Receptor	KEGG: hsa04512	CAFs MSC iCAF-like -> Cancer Basal SC (TNBC.old)	7.65039e-07	CAFs MSC iCAF-like -> Cancer Basal SC	TNBC.old
CAFs MSC iCAF-like	Cancer Basal SC	TNXB	SDC4	0.079957	3	TNXB_SDC4	TNXB - SDC4	TENASCIN	ECM-Receptor	KEGG: hsa04512	CAFs MSC iCAF-like -> Cancer Basal SC (TNBC.young)	3.70169e-06	CAFs MSC iCAF-like -> Cancer Basal SC	TNBC.young
Monocyte	Cancer Basal SC	THBS1	SDC4	0.0909861	3	THBS1_SDC4	THBS1 - SDC4	THBS	ECM-Receptor	KEGG: hsa04512	Monocyte -> Cancer Basal SC (TNBC.old)	1.68578e-05	Monocyte -> Cancer Basal SC	TNBC.old
Monocyte	Cancer Basal SC	THBS1	SDC4	0	3	THBS1_SDC4	THBS1 - SDC4	THBS	ECM-Receptor	KEGG: hsa04512	Monocyte -> Cancer Basal SC (TNBC.old)	1.68578e-05	Monocyte -> Cancer Basal SC	TNBC.young
CAFs myCAF-like	Cancer Basal SC	THBS1	SDC4	0.0843868	3	THBS1_SDC4	THBS1 - SDC4	THBS	ECM-Receptor	KEGG: hsa04512	CAFs myCAF-like -> Cancer Basal SC (TNBC.old)	7.13719e-06	CAFs myCAF-like -> Cancer Basal SC	TNBC.old
CAFs myCAF-like	Cancer Basal SC	THBS1	SDC4	0.0804642	3	THBS1_SDC4	THBS1 - SDC4	THBS	ECM-Receptor	KEGG: hsa04512	CAFs myCAF-like -> Cancer Basal SC (TNBC.young)	4.00532e-06	CAFs myCAF-like -> Cancer Basal SC	TNBC.young
CAFs MSC iCAF-like	Cancer Basal SC	THBS1	SDC4	0.0764895	3	THBS1_SDC4	THBS1 - SDC4	THBS	ECM-Receptor	KEGG: hsa04512	CAFs MSC iCAF-like -> Cancer Basal SC (TNBC.old)	2.09977e-06	CAFs MSC iCAF-like -> Cancer Basal SC	TNBC.old
CAFs MSC iCAF-like	Cancer Basal SC	THBS1	SDC4	0.0781898	3	THBS1_SDC4	THBS1 - SDC4	THBS	ECM-Receptor	KEGG: hsa04512	CAFs MSC iCAF-like -> Cancer Basal SC (TNBC.young)	2.7902e-06	CAFs MSC iCAF-like -> Cancer Basal SC	TNBC.young
CAFs myCAF-like	Cancer Basal SC	THBS2	SDC4	0.0854149	3	THBS2_SDC4	THBS2 - SDC4	THBS	ECM-Receptor	KEGG: hsa04512	CAFs myCAF-like -> Cancer Basal SC (TNBC.old)	8.23136e-06	CAFs myCAF-like -> Cancer Basal SC	TNBC.old
CAFs myCAF-like	Cancer Basal SC	THBS2	SDC4	0.083656	3	THBS2_SDC4	THBS2 - SDC4	THBS	ECM-Receptor	KEGG: hsa04512	CAFs myCAF-like -> Cancer Basal SC (TNBC.young)	6.43527e-06	CAFs myCAF-like -> Cancer Basal SC	TNBC.young
CAFs MSC iCAF-like	Cancer Basal SC	THBS2	SDC4	0.0797938	3	THBS2_SDC4	THBS2 - SDC4	THBS	ECM-Receptor	KEGG: hsa04512	CAFs MSC iCAF-like -> Cancer Basal SC (TNBC.old)	3.60817e-06	CAFs MSC iCAF-like -> Cancer Basal SC	TNBC.old
CAFs MSC iCAF-like	Cancer Basal SC	THBS2	SDC4	0.0793515	3	THBS2_SDC4	THBS2 - SDC4	THBS	ECM-Receptor	KEGG: hsa04512	CAFs MSC iCAF-like -> Cancer Basal SC (TNBC.young)	3.36475e-06	CAFs MSC iCAF-like -> Cancer Basal SC	TNBC.young
Monocyte	Monocyte	THBS1	CD36	0.0880978	3	THBS1_CD36	THBS1 - CD36	THBS	ECM-Receptor	KEGG: hsa04512	Monocyte -> Monocyte (TNBC.old)	1.17575e-05	Monocyte -> Monocyte	TNBC.old
Monocyte	Monocyte	THBS1	CD36	0	3	THBS1_CD36	THBS1 - CD36	THBS	ECM-Receptor	KEGG: hsa04512	Monocyte -> Monocyte (TNBC.old)	1.17575e-05	Monocyte -> Monocyte	TNBC.young
CAFs myCAF-like	Monocyte	THBS1	CD36	0.0818892	3	THBS1_CD36	THBS1 - CD36	THBS	ECM-Receptor	KEGG: hsa04512	CAFs myCAF-like -> Monocyte (TNBC.old)	4.97235e-06	CAFs myCAF-like -> Monocyte	TNBC.old
CAFs myCAF-like	Monocyte	THBS1	CD36	0	3	THBS1_CD36	THBS1 - CD36	THBS	ECM-Receptor	KEGG: hsa04512	CAFs myCAF-like -> Monocyte (TNBC.old)	4.97235e-06	CAFs myCAF-like -> Monocyte	TNBC.young
CAFs MSC iCAF-like	Monocyte	THBS1	CD36	0.0744397	3	THBS1_CD36	THBS1 - CD36	THBS	ECM-Receptor	KEGG: hsa04512	CAFs MSC iCAF-like -> Monocyte (TNBC.old)	1.46495e-06	CAFs MSC iCAF-like -> Monocyte	TNBC.old
CAFs MSC iCAF-like	Monocyte	THBS1	CD36	0	3	THBS1_CD36	THBS1 - CD36	THBS	ECM-Receptor	KEGG: hsa04512	CAFs MSC iCAF-like -> Monocyte (TNBC.old)	1.46495e-06	CAFs MSC iCAF-like -> Monocyte	TNBC.young
CAFs myCAF-like	Monocyte	THBS2	CD36	0.0828549	3	THBS2_CD36	THBS2 - CD36	THBS	ECM-Receptor	KEGG: hsa04512	CAFs myCAF-like -> Monocyte (TNBC.old)	5.73285e-06	CAFs myCAF-like -> Monocyte	TNBC.old
CAFs myCAF-like	Monocyte	THBS2	CD36	0	3	THBS2_CD36	THBS2 - CD36	THBS	ECM-Receptor	KEGG: hsa04512	CAFs myCAF-like -> Monocyte (TNBC.old)	5.73285e-06	CAFs myCAF-like -> Monocyte	TNBC.young
CAFs MSC iCAF-like	Monocyte	THBS2	CD36	0.077563	3	THBS2_CD36	THBS2 - CD36	THBS	ECM-Receptor	KEGG: hsa04512	CAFs MSC iCAF-like -> Monocyte (TNBC.old)	2.51622e-06	CAFs MSC iCAF-like -> Monocyte	TNBC.old
CAFs MSC iCAF-like	Monocyte	THBS2	CD36	0	3	THBS2_CD36	THBS2 - CD36	THBS	ECM-Receptor	KEGG: hsa04512	CAFs MSC iCAF-like -> Monocyte (TNBC.old)	2.51622e-06	CAFs MSC iCAF-like -> Monocyte	TNBC.young
Monocyte	T cells CD8+	THBS1	CD47	0.102001	3	THBS1_CD47	THBS1 - CD47	THBS	ECM-Receptor	KEGG: hsa04512	Monocyte -> T cells CD8+ (TNBC.old)	5.52375e-05	Monocyte -> T cells CD8+	TNBC.old
Monocyte	T cells CD8+	THBS1	CD47	0	3	THBS1_CD47	THBS1 - CD47	THBS	ECM-Receptor	KEGG: hsa04512	Monocyte -> T cells CD8+ (TNBC.old)	5.52375e-05	Monocyte -> T cells CD8+	TNBC.young
Monocyte	T cells CD4+	THBS1	CD47	0.103941	3	THBS1_CD47	THBS1 - CD47	THBS	ECM-Receptor	KEGG: hsa04512	Monocyte -> T cells CD4+ (TNBC.old)	6.63319e-05	Monocyte -> T cells CD4+	TNBC.old
Monocyte	T cells CD4+	THBS1	CD47	0	3	THBS1_CD47	THBS1 - CD47	THBS	ECM-Receptor	KEGG: hsa04512	Monocyte -> T cells CD4+ (TNBC.old)	6.63319e-05	Monocyte -> T cells CD4+	TNBC.young
Monocyte	Monocyte	THBS1	CD47	0.0907756	3	THBS1_CD47	THBS1 - CD47	THBS	ECM-Receptor	KEGG: hsa04512	Monocyte -> Monocyte (TNBC.old)	1.64337e-05	Monocyte -> Monocyte	TNBC.old
Monocyte	Monocyte	THBS1	CD47	0	3	THBS1_CD47	THBS1 - CD47	THBS	ECM-Receptor	KEGG: hsa04512	Monocyte -> Monocyte (TNBC.old)	1.64337e-05	Monocyte -> Monocyte	TNBC.young
Monocyte	Macrophage	THBS1	CD47	0.109811	3	THBS1_CD47	THBS1 - CD47	THBS	ECM-Receptor	KEGG: hsa04512	Monocyte -> Macrophage (TNBC.old)	0.000110934	Monocyte -> Macrophage	TNBC.old
Monocyte	Macrophage	THBS1	CD47	0	3	THBS1_CD47	THBS1 - CD47	THBS	ECM-Receptor	KEGG: hsa04512	Monocyte -> Macrophage (TNBC.old)	0.000110934	Monocyte -> Macrophage	TNBC.young
Monocyte	Cancer Basal SC	THBS1	CD47	0.103526	3	THBS1_CD47	THBS1 - CD47	THBS	ECM-Receptor	KEGG: hsa04512	Monocyte -> Cancer Basal SC (TNBC.old)	6.38202e-05	Monocyte -> Cancer Basal SC	TNBC.old
Monocyte	Cancer Basal SC	THBS1	CD47	0	3	THBS1_CD47	THBS1 - CD47	THBS	ECM-Receptor	KEGG: hsa04512	Monocyte -> Cancer Basal SC (TNBC.old)	6.38202e-05	Monocyte -> Cancer Basal SC	TNBC.young
Monocyte	CAFs myCAF-like	THBS1	CD47	0.0784105	3	THBS1_CD47	THBS1 - CD47	THBS	ECM-Receptor	KEGG: hsa04512	Monocyte -> CAFs myCAF-like (TNBC.old)	2.8925e-06	Monocyte -> CAFs myCAF-like	TNBC.old
Monocyte	CAFs myCAF-like	THBS1	CD47	0	3	THBS1_CD47	THBS1 - CD47	THBS	ECM-Receptor	KEGG: hsa04512	Monocyte -> CAFs myCAF-like (TNBC.old)	2.8925e-06	Monocyte -> CAFs myCAF-like	TNBC.young
Monocyte	CAFs MSC iCAF-like	THBS1	CD47	0.0852583	3	THBS1_CD47	THBS1 - CD47	THBS	ECM-Receptor	KEGG: hsa04512	Monocyte -> CAFs MSC iCAF-like (TNBC.old)	8.05628e-06	Monocyte -> CAFs MSC iCAF-like	TNBC.old
Monocyte	CAFs MSC iCAF-like	THBS1	CD47	0	3	THBS1_CD47	THBS1 - CD47	THBS	ECM-Receptor	KEGG: hsa04512	Monocyte -> CAFs MSC iCAF-like (TNBC.old)	8.05628e-06	Monocyte -> CAFs MSC iCAF-like	TNBC.young
CAFs myCAF-like	T cells CD8+	THBS1	CD47	0.0937381	3	THBS1_CD47	THBS1 - CD47	THBS	ECM-Receptor	KEGG: hsa04512	CAFs myCAF-like -> T cells CD8+ (TNBC.old)	2.32777e-05	CAFs myCAF-like -> T cells CD8+	TNBC.old
CAFs myCAF-like	T cells CD8+	THBS1	CD47	0	3	THBS1_CD47	THBS1 - CD47	THBS	ECM-Receptor	KEGG: hsa04512	CAFs myCAF-like -> T cells CD8+ (TNBC.old)	2.32777e-05	CAFs myCAF-like -> T cells CD8+	TNBC.young
CAFs myCAF-like	T cells CD4+	THBS1	CD47	0.0953744	3	THBS1_CD47	THBS1 - CD47	THBS	ECM-Receptor	KEGG: hsa04512	CAFs myCAF-like -> T cells CD4+ (TNBC.old)	2.79527e-05	CAFs myCAF-like -> T cells CD4+	TNBC.old
CAFs myCAF-like	T cells CD4+	THBS1	CD47	0.0930796	3	THBS1_CD47	THBS1 - CD47	THBS	ECM-Receptor	KEGG: hsa04512	CAFs myCAF-like -> T cells CD4+ (TNBC.young)	2.15854e-05	CAFs myCAF-like -> T cells CD4+	TNBC.young
CAFs myCAF-like	Monocyte	THBS1	CD47	0.084186	3	THBS1_CD47	THBS1 - CD47	THBS	ECM-Receptor	KEGG: hsa04512	CAFs myCAF-like -> Monocyte (TNBC.old)	6.9383e-06	CAFs myCAF-like -> Monocyte	TNBC.old
CAFs myCAF-like	Monocyte	THBS1	CD47	0.0764155	3	THBS1_CD47	THBS1 - CD47	THBS	ECM-Receptor	KEGG: hsa04512	CAFs myCAF-like -> Monocyte (TNBC.young)	2.07333e-06	CAFs myCAF-like -> Monocyte	TNBC.young
CAFs myCAF-like	Macrophage	THBS1	CD47	0.10022	3	THBS1_CD47	THBS1 - CD47	THBS	ECM-Receptor	KEGG: hsa04512	CAFs myCAF-like -> Macrophage (TNBC.old)	4.64071e-05	CAFs myCAF-like -> Macrophage	TNBC.old
CAFs myCAF-like	Macrophage	THBS1	CD47	0.0821433	3	THBS1_CD47	THBS1 - CD47	THBS	ECM-Receptor	KEGG: hsa04512	CAFs myCAF-like -> Macrophage (TNBC.young)	5.16378e-06	CAFs myCAF-like -> Macrophage	TNBC.young
CAFs myCAF-like	Cancer Basal SC	THBS1	CD47	0.0949885	3	THBS1_CD47	THBS1 - CD47	THBS	ECM-Receptor	KEGG: hsa04512	CAFs myCAF-like -> Cancer Basal SC (TNBC.old)	2.6787e-05	CAFs myCAF-like -> Cancer Basal SC	TNBC.old
CAFs myCAF-like	Cancer Basal SC	THBS1	CD47	0.0847397	3	THBS1_CD47	THBS1 - CD47	THBS	ECM-Receptor	KEGG: hsa04512	CAFs myCAF-like -> Cancer Basal SC (TNBC.young)	7.49821e-06	CAFs myCAF-like -> Cancer Basal SC	TNBC.young
CAFs myCAF-like	CAFs myCAF-like	THBS1	CD47	0.0734476	3	THBS1_CD47	THBS1 - CD47	THBS	ECM-Receptor	KEGG: hsa04512	CAFs myCAF-like -> CAFs myCAF-like (TNBC.old)	1.22184e-06	CAFs myCAF-like -> CAFs myCAF-like	TNBC.old
CAFs myCAF-like	CAFs myCAF-like	THBS1	CD47	0.0816614	3	THBS1_CD47	THBS1 - CD47	THBS	ECM-Receptor	KEGG: hsa04512	CAFs myCAF-like -> CAFs myCAF-like (TNBC.young)	4.80581e-06	CAFs myCAF-like -> CAFs myCAF-like	TNBC.young
CAFs myCAF-like	CAFs MSC iCAF-like	THBS1	CD47	0.0793611	3	THBS1_CD47	THBS1 - CD47	THBS	ECM-Receptor	KEGG: hsa04512	CAFs myCAF-like -> CAFs MSC iCAF-like (TNBC.old)	3.36986e-06	CAFs myCAF-like -> CAFs MSC iCAF-like	TNBC.old
CAFs myCAF-like	CAFs MSC iCAF-like	THBS1	CD47	0.0842601	3	THBS1_CD47	THBS1 - CD47	THBS	ECM-Receptor	KEGG: hsa04512	CAFs myCAF-like -> CAFs MSC iCAF-like (TNBC.young)	7.01114e-06	CAFs myCAF-like -> CAFs MSC iCAF-like	TNBC.young
CAFs MSC iCAF-like	T cells CD8+	THBS1	CD47	0.084136	3	THBS1_CD47	THBS1 - CD47	THBS	ECM-Receptor	KEGG: hsa04512	CAFs MSC iCAF-like -> T cells CD8+ (TNBC.old)	6.88944e-06	CAFs MSC iCAF-like -> T cells CD8+	TNBC.old
CAFs MSC iCAF-like	T cells CD8+	THBS1	CD47	0	3	THBS1_CD47	THBS1 - CD47	THBS	ECM-Receptor	KEGG: hsa04512	CAFs MSC iCAF-like -> T cells CD8+ (TNBC.old)	6.88944e-06	CAFs MSC iCAF-like -> T cells CD8+	TNBC.young
CAFs MSC iCAF-like	T cells CD4+	THBS1	CD47	0.0854519	3	THBS1_CD47	THBS1 - CD47	THBS	ECM-Receptor	KEGG: hsa04512	CAFs MSC iCAF-like -> T cells CD4+ (TNBC.old)	8.27321e-06	CAFs MSC iCAF-like -> T cells CD4+	TNBC.old
CAFs MSC iCAF-like	T cells CD4+	THBS1	CD47	0.090053	3	THBS1_CD47	THBS1 - CD47	THBS	ECM-Receptor	KEGG: hsa04512	CAFs MSC iCAF-like -> T cells CD4+ (TNBC.young)	1.50434e-05	CAFs MSC iCAF-like -> T cells CD4+	TNBC.young
CAFs MSC iCAF-like	Monocyte	THBS1	CD47	0.0763454	3	THBS1_CD47	THBS1 - CD47	THBS	ECM-Receptor	KEGG: hsa04512	CAFs MSC iCAF-like -> Monocyte (TNBC.old)	2.04858e-06	CAFs MSC iCAF-like -> Monocyte	TNBC.old
CAFs MSC iCAF-like	Monocyte	THBS1	CD47	0.0743626	3	THBS1_CD47	THBS1 - CD47	THBS	ECM-Receptor	KEGG: hsa04512	CAFs MSC iCAF-like -> Monocyte (TNBC.young)	1.44468e-06	CAFs MSC iCAF-like -> Monocyte	TNBC.young
CAFs MSC iCAF-like	Macrophage	THBS1	CD47	0.0893967	3	THBS1_CD47	THBS1 - CD47	THBS	ECM-Receptor	KEGG: hsa04512	CAFs MSC iCAF-like -> Macrophage (TNBC.old)	1.38656e-05	CAFs MSC iCAF-like -> Macrophage	TNBC.old
CAFs MSC iCAF-like	Macrophage	THBS1	CD47	0.0797763	3	THBS1_CD47	THBS1 - CD47	THBS	ECM-Receptor	KEGG: hsa04512	CAFs MSC iCAF-like -> Macrophage (TNBC.young)	3.59828e-06	CAFs MSC iCAF-like -> Macrophage	TNBC.young
CAFs MSC iCAF-like	Cancer Basal SC	THBS1	CD47	0.0851794	3	THBS1_CD47	THBS1 - CD47	THBS	ECM-Receptor	KEGG: hsa04512	CAFs MSC iCAF-like -> Cancer Basal SC (TNBC.old)	7.96916e-06	CAFs MSC iCAF-like -> Cancer Basal SC	TNBC.old
CAFs MSC iCAF-like	Cancer Basal SC	THBS1	CD47	0.082223	3	THBS1_CD47	THBS1 - CD47	THBS	ECM-Receptor	KEGG: hsa04512	CAFs MSC iCAF-like -> Cancer Basal SC (TNBC.young)	5.22505e-06	CAFs MSC iCAF-like -> Cancer Basal SC	TNBC.young
CAFs MSC iCAF-like	CAFs myCAF-like	THBS1	CD47	0.0674048	3	THBS1_CD47	THBS1 - CD47	THBS	ECM-Receptor	KEGG: hsa04512	CAFs MSC iCAF-like -> CAFs myCAF-like (TNBC.old)	3.60516e-07	CAFs MSC iCAF-like -> CAFs myCAF-like	TNBC.old
CAFs MSC iCAF-like	CAFs myCAF-like	THBS1	CD47	0.079321	3	THBS1_CD47	THBS1 - CD47	THBS	ECM-Receptor	KEGG: hsa04512	CAFs MSC iCAF-like -> CAFs myCAF-like (TNBC.young)	3.3485e-06	CAFs MSC iCAF-like -> CAFs myCAF-like	TNBC.young
CAFs MSC iCAF-like	CAFs MSC iCAF-like	THBS1	CD47	0.0724189	3	THBS1_CD47	THBS1 - CD47	THBS	ECM-Receptor	KEGG: hsa04512	CAFs MSC iCAF-like -> CAFs MSC iCAF-like (TNBC.old)	1.00698e-06	CAFs MSC iCAF-like -> CAFs MSC iCAF-like	TNBC.old
CAFs MSC iCAF-like	CAFs MSC iCAF-like	THBS1	CD47	0.0817724	3	THBS1_CD47	THBS1 - CD47	THBS	ECM-Receptor	KEGG: hsa04512	CAFs MSC iCAF-like -> CAFs MSC iCAF-like (TNBC.young)	4.88635e-06	CAFs MSC iCAF-like -> CAFs MSC iCAF-like	TNBC.young
CAFs myCAF-like	T cells CD8+	THBS2	CD47	0.0949966	3	THBS2_CD47	THBS2 - CD47	THBS	ECM-Receptor	KEGG: hsa04512	CAFs myCAF-like -> T cells CD8+ (TNBC.old)	2.68112e-05	CAFs myCAF-like -> T cells CD8+	TNBC.old
CAFs myCAF-like	T cells CD8+	THBS2	CD47	0	3	THBS2_CD47	THBS2 - CD47	THBS	ECM-Receptor	KEGG: hsa04512	CAFs myCAF-like -> T cells CD8+ (TNBC.old)	2.68112e-05	CAFs myCAF-like -> T cells CD8+	TNBC.young
CAFs myCAF-like	T cells CD4+	THBS2	CD47	0.0966774	3	THBS2_CD47	THBS2 - CD47	THBS	ECM-Receptor	KEGG: hsa04512	CAFs myCAF-like -> T cells CD4+ (TNBC.old)	3.21958e-05	CAFs myCAF-like -> T cells CD4+	TNBC.old
CAFs myCAF-like	T cells CD4+	THBS2	CD47	0.0973692	3	THBS2_CD47	THBS2 - CD47	THBS	ECM-Receptor	KEGG: hsa04512	CAFs myCAF-like -> T cells CD4+ (TNBC.young)	3.46507e-05	CAFs myCAF-like -> T cells CD4+	TNBC.young
CAFs myCAF-like	Monocyte	THBS2	CD47	0.0852035	3	THBS2_CD47	THBS2 - CD47	THBS	ECM-Receptor	KEGG: hsa04512	CAFs myCAF-like -> Monocyte (TNBC.old)	7.99572e-06	CAFs myCAF-like -> Monocyte	TNBC.old
CAFs myCAF-like	Monocyte	THBS2	CD47	0.0792853	3	THBS2_CD47	THBS2 - CD47	THBS	ECM-Receptor	KEGG: hsa04512	CAFs myCAF-like -> Monocyte (TNBC.young)	3.32954e-06	CAFs myCAF-like -> Monocyte	TNBC.young
CAFs myCAF-like	Macrophage	THBS2	CD47	0.101639	3	THBS2_CD47	THBS2 - CD47	THBS	ECM-Receptor	KEGG: hsa04512	CAFs myCAF-like -> Macrophage (TNBC.old)	5.33425e-05	CAFs myCAF-like -> Macrophage	TNBC.old
CAFs myCAF-like	Macrophage	THBS2	CD47	0.0854681	3	THBS2_CD47	THBS2 - CD47	THBS	ECM-Receptor	KEGG: hsa04512	CAFs myCAF-like -> Macrophage (TNBC.young)	8.29153e-06	CAFs myCAF-like -> Macrophage	TNBC.young
CAFs myCAF-like	Cancer Basal SC	THBS2	CD47	0.0962706	3	THBS2_CD47	THBS2 - CD47	THBS	ECM-Receptor	KEGG: hsa04512	CAFs myCAF-like -> Cancer Basal SC (TNBC.old)	3.08188e-05	CAFs myCAF-like -> Cancer Basal SC	TNBC.old
CAFs myCAF-like	Cancer Basal SC	THBS2	CD47	0.0882822	3	THBS2_CD47	THBS2 - CD47	THBS	ECM-Receptor	KEGG: hsa04512	CAFs myCAF-like -> Cancer Basal SC (TNBC.young)	1.20396e-05	CAFs myCAF-like -> Cancer Basal SC	TNBC.young
CAFs myCAF-like	CAFs myCAF-like	THBS2	CD47	0.0742217	3	THBS2_CD47	THBS2 - CD47	THBS	ECM-Receptor	KEGG: hsa04512	CAFs myCAF-like -> CAFs myCAF-like (TNBC.old)	1.40826e-06	CAFs myCAF-like -> CAFs myCAF-like	TNBC.old
CAFs myCAF-like	CAFs myCAF-like	THBS2	CD47	0.0849479	3	THBS2_CD47	THBS2 - CD47	THBS	ECM-Receptor	KEGG: hsa04512	CAFs myCAF-like -> CAFs myCAF-like (TNBC.young)	7.71831e-06	CAFs myCAF-like -> CAFs myCAF-like	TNBC.young
CAFs myCAF-like	CAFs MSC iCAF-like	THBS2	CD47	0.0802479	3	THBS2_CD47	THBS2 - CD47	THBS	ECM-Receptor	KEGG: hsa04512	CAFs myCAF-like -> CAFs MSC iCAF-like (TNBC.old)	3.87337e-06	CAFs myCAF-like -> CAFs MSC iCAF-like	TNBC.old
CAFs myCAF-like	CAFs MSC iCAF-like	THBS2	CD47	0.0877596	3	THBS2_CD47	THBS2 - CD47	THBS	ECM-Receptor	KEGG: hsa04512	CAFs myCAF-like -> CAFs MSC iCAF-like (TNBC.young)	1.12542e-05	CAFs myCAF-like -> CAFs MSC iCAF-like	TNBC.young
CAFs MSC iCAF-like	T cells CD8+	THBS2	CD47	0.0881369	3	THBS2_CD47	THBS2 - CD47	THBS	ECM-Receptor	KEGG: hsa04512	CAFs MSC iCAF-like -> T cells CD8+ (TNBC.old)	1.18168e-05	CAFs MSC iCAF-like -> T cells CD8+	TNBC.old
CAFs MSC iCAF-like	T cells CD8+	THBS2	CD47	0	3	THBS2_CD47	THBS2 - CD47	THBS	ECM-Receptor	KEGG: hsa04512	CAFs MSC iCAF-like -> T cells CD8+ (TNBC.old)	1.18168e-05	CAFs MSC iCAF-like -> T cells CD8+	TNBC.young
CAFs MSC iCAF-like	T cells CD4+	THBS2	CD47	0.089582	3	THBS2_CD47	THBS2 - CD47	THBS	ECM-Receptor	KEGG: hsa04512	CAFs MSC iCAF-like -> T cells CD4+ (TNBC.old)	1.41902e-05	CAFs MSC iCAF-like -> T cells CD4+	TNBC.old
CAFs MSC iCAF-like	T cells CD4+	THBS2	CD47	0.0915957	3	THBS2_CD47	THBS2 - CD47	THBS	ECM-Receptor	KEGG: hsa04512	CAFs MSC iCAF-like -> T cells CD4+ (TNBC.young)	1.81373e-05	CAFs MSC iCAF-like -> T cells CD4+	TNBC.young
CAFs MSC iCAF-like	Monocyte	THBS2	CD47	0.0796299	3	THBS2_CD47	THBS2 - CD47	THBS	ECM-Receptor	KEGG: hsa04512	CAFs MSC iCAF-like -> Monocyte (TNBC.old)	3.51633e-06	CAFs MSC iCAF-like -> Monocyte	TNBC.old
CAFs MSC iCAF-like	Monocyte	THBS2	CD47	0.075412	3	THBS2_CD47	THBS2 - CD47	THBS	ECM-Receptor	KEGG: hsa04512	CAFs MSC iCAF-like -> Monocyte (TNBC.young)	1.74197e-06	CAFs MSC iCAF-like -> Monocyte	TNBC.young
CAFs MSC iCAF-like	Macrophage	THBS2	CD47	0.0939012	3	THBS2_CD47	THBS2 - CD47	THBS	ECM-Receptor	KEGG: hsa04512	CAFs MSC iCAF-like -> Macrophage (TNBC.old)	2.37128e-05	CAFs MSC iCAF-like -> Macrophage	TNBC.old
CAFs MSC iCAF-like	Macrophage	THBS2	CD47	0.0809851	3	THBS2_CD47	THBS2 - CD47	THBS	ECM-Receptor	KEGG: hsa04512	CAFs MSC iCAF-like -> Macrophage (TNBC.young)	4.33861e-06	CAFs MSC iCAF-like -> Macrophage	TNBC.young
CAFs MSC iCAF-like	Cancer Basal SC	THBS2	CD47	0.0892698	3	THBS2_CD47	THBS2 - CD47	THBS	ECM-Receptor	KEGG: hsa04512	CAFs MSC iCAF-like -> Cancer Basal SC (TNBC.old)	1.36469e-05	CAFs MSC iCAF-like -> Cancer Basal SC	TNBC.old
CAFs MSC iCAF-like	Cancer Basal SC	THBS2	CD47	0.0835076	3	THBS2_CD47	THBS2 - CD47	THBS	ECM-Receptor	KEGG: hsa04512	CAFs MSC iCAF-like -> Cancer Basal SC (TNBC.young)	6.30004e-06	CAFs MSC iCAF-like -> Cancer Basal SC	TNBC.young
CAFs MSC iCAF-like	CAFs myCAF-like	THBS2	CD47	0.0699533	3	THBS2_CD47	THBS2 - CD47	THBS	ECM-Receptor	KEGG: hsa04512	CAFs MSC iCAF-like -> CAFs myCAF-like (TNBC.old)	6.18945e-07	CAFs MSC iCAF-like -> CAFs myCAF-like	TNBC.old
CAFs MSC iCAF-like	CAFs myCAF-like	THBS2	CD47	0.0805163	3	THBS2_CD47	THBS2 - CD47	THBS	ECM-Receptor	KEGG: hsa04512	CAFs MSC iCAF-like -> CAFs myCAF-like (TNBC.young)	4.03763e-06	CAFs MSC iCAF-like -> CAFs myCAF-like	TNBC.young
CAFs MSC iCAF-like	CAFs MSC iCAF-like	THBS2	CD47	0.0753467	3	THBS2_CD47	THBS2 - CD47	THBS	ECM-Receptor	KEGG: hsa04512	CAFs MSC iCAF-like -> CAFs MSC iCAF-like (TNBC.old)	1.72206e-06	CAFs MSC iCAF-like -> CAFs MSC iCAF-like	TNBC.old
CAFs MSC iCAF-like	CAFs MSC iCAF-like	THBS2	CD47	0.0830424	3	THBS2_CD47	THBS2 - CD47	THBS	ECM-Receptor	KEGG: hsa04512	CAFs MSC iCAF-like -> CAFs MSC iCAF-like (TNBC.young)	5.89124e-06	CAFs MSC iCAF-like -> CAFs MSC iCAF-like	TNBC.young
CAFs MSC iCAF-like	T cells CD8+	PGE2-PTGES	PTGER4	0.0793715	3	PGE2-PTGES_PTGER4	PGE2-PTGES - PTGER4	Prostaglandin	Non-protein Signaling	PMID: 34949672;PMID: 21508345	CAFs MSC iCAF-like -> T cells CD8+ (TNBC.old)	3.37543e-06	CAFs MSC iCAF-like -> T cells CD8+	TNBC.old
CAFs MSC iCAF-like	T cells CD8+	PGE2-PTGES	PTGER4	0	3	PGE2-PTGES_PTGER4	PGE2-PTGES - PTGER4	Prostaglandin	Non-protein Signaling	PMID: 34949672;PMID: 21508345	CAFs MSC iCAF-like -> T cells CD8+ (TNBC.old)	3.37543e-06	CAFs MSC iCAF-like -> T cells CD8+	TNBC.young
CAFs MSC iCAF-like	T cells CD4+	PGE2-PTGES	PTGER4	0.0803125	3	PGE2-PTGES_PTGER4	PGE2-PTGES - PTGER4	Prostaglandin	Non-protein Signaling	PMID: 34949672;PMID: 21508345	CAFs MSC iCAF-like -> T cells CD4+ (TNBC.old)	3.91242e-06	CAFs MSC iCAF-like -> T cells CD4+	TNBC.old
CAFs MSC iCAF-like	T cells CD4+	PGE2-PTGES	PTGER4	0	3	PGE2-PTGES_PTGER4	PGE2-PTGES - PTGER4	Prostaglandin	Non-protein Signaling	PMID: 34949672;PMID: 21508345	CAFs MSC iCAF-like -> T cells CD4+ (TNBC.old)	3.91242e-06	CAFs MSC iCAF-like -> T cells CD4+	TNBC.young
CAFs MSC iCAF-like	Monocyte	PGE2-PTGES	PTGER4	0.0706465	3	PGE2-PTGES_PTGER4	PGE2-PTGES - PTGER4	Prostaglandin	Non-protein Signaling	PMID: 34949672;PMID: 21508345	CAFs MSC iCAF-like -> Monocyte (TNBC.old)	7.12148e-07	CAFs MSC iCAF-like -> Monocyte	TNBC.old
CAFs MSC iCAF-like	Monocyte	PGE2-PTGES	PTGER4	0	3	PGE2-PTGES_PTGER4	PGE2-PTGES - PTGER4	Prostaglandin	Non-protein Signaling	PMID: 34949672;PMID: 21508345	CAFs MSC iCAF-like -> Monocyte (TNBC.old)	7.12148e-07	CAFs MSC iCAF-like -> Monocyte	TNBC.young
CAFs MSC iCAF-like	Macrophage	PGE2-PTGES	PTGER4	0.0757955	3	PGE2-PTGES_PTGER4	PGE2-PTGES - PTGER4	Prostaglandin	Non-protein Signaling	PMID: 34949672;PMID: 21508345	CAFs MSC iCAF-like -> Macrophage (TNBC.old)	1.86285e-06	CAFs MSC iCAF-like -> Macrophage	TNBC.old
CAFs MSC iCAF-like	Macrophage	PGE2-PTGES	PTGER4	0	3	PGE2-PTGES_PTGER4	PGE2-PTGES - PTGER4	Prostaglandin	Non-protein Signaling	PMID: 34949672;PMID: 21508345	CAFs MSC iCAF-like -> Macrophage (TNBC.old)	1.86285e-06	CAFs MSC iCAF-like -> Macrophage	TNBC.young
Monocyte	T cells CD8+	PGE2-PTGES2	PTGER4	0.0905081	3	PGE2-PTGES2_PTGER4	PGE2-PTGES2 - PTGER4	Prostaglandin	Non-protein Signaling	PMID: 34949672;PMID: 21508345	Monocyte -> T cells CD8+ (TNBC.old)	1.59073e-05	Monocyte -> T cells CD8+	TNBC.old
Monocyte	T cells CD8+	PGE2-PTGES2	PTGER4	0	3	PGE2-PTGES2_PTGER4	PGE2-PTGES2 - PTGER4	Prostaglandin	Non-protein Signaling	PMID: 34949672;PMID: 21508345	Monocyte -> T cells CD8+ (TNBC.old)	1.59073e-05	Monocyte -> T cells CD8+	TNBC.young
Monocyte	T cells CD4+	PGE2-PTGES2	PTGER4	0.0917338	3	PGE2-PTGES2_PTGER4	PGE2-PTGES2 - PTGER4	Prostaglandin	Non-protein Signaling	PMID: 34949672;PMID: 21508345	Monocyte -> T cells CD4+ (TNBC.old)	1.84378e-05	Monocyte -> T cells CD4+	TNBC.old
Monocyte	T cells CD4+	PGE2-PTGES2	PTGER4	0	3	PGE2-PTGES2_PTGER4	PGE2-PTGES2 - PTGER4	Prostaglandin	Non-protein Signaling	PMID: 34949672;PMID: 21508345	Monocyte -> T cells CD4+ (TNBC.old)	1.84378e-05	Monocyte -> T cells CD4+	TNBC.young
Monocyte	Monocyte	PGE2-PTGES2	PTGER4	0.0793347	3	PGE2-PTGES2_PTGER4	PGE2-PTGES2 - PTGER4	Prostaglandin	Non-protein Signaling	PMID: 34949672;PMID: 21508345	Monocyte -> Monocyte (TNBC.old)	3.35577e-06	Monocyte -> Monocyte	TNBC.old
Monocyte	Monocyte	PGE2-PTGES2	PTGER4	0	3	PGE2-PTGES2_PTGER4	PGE2-PTGES2 - PTGER4	Prostaglandin	Non-protein Signaling	PMID: 34949672;PMID: 21508345	Monocyte -> Monocyte (TNBC.old)	3.35577e-06	Monocyte -> Monocyte	TNBC.young
Monocyte	Macrophage	PGE2-PTGES2	PTGER4	0.0858867	3	PGE2-PTGES2_PTGER4	PGE2-PTGES2 - PTGER4	Prostaglandin	Non-protein Signaling	PMID: 34949672;PMID: 21508345	Monocyte -> Macrophage (TNBC.old)	8.77809e-06	Monocyte -> Macrophage	TNBC.old
Monocyte	Macrophage	PGE2-PTGES2	PTGER4	0	3	PGE2-PTGES2_PTGER4	PGE2-PTGES2 - PTGER4	Prostaglandin	Non-protein Signaling	PMID: 34949672;PMID: 21508345	Monocyte -> Macrophage (TNBC.old)	8.77809e-06	Monocyte -> Macrophage	TNBC.young
Macrophage	T cells CD8+	PGE2-PTGES2	PTGER4	0.0962397	3	PGE2-PTGES2_PTGER4	PGE2-PTGES2 - PTGER4	Prostaglandin	Non-protein Signaling	PMID: 34949672;PMID: 21508345	Macrophage -> T cells CD8+ (TNBC.old)	3.07161e-05	Macrophage -> T cells CD8+	TNBC.old
Macrophage	T cells CD8+	PGE2-PTGES2	PTGER4	0	3	PGE2-PTGES2_PTGER4	PGE2-PTGES2 - PTGER4	Prostaglandin	Non-protein Signaling	PMID: 34949672;PMID: 21508345	Macrophage -> T cells CD8+ (TNBC.old)	3.07161e-05	Macrophage -> T cells CD8+	TNBC.young
Macrophage	T cells CD4+	PGE2-PTGES2	PTGER4	0.0976265	3	PGE2-PTGES2_PTGER4	PGE2-PTGES2 - PTGER4	Prostaglandin	Non-protein Signaling	PMID: 34949672;PMID: 21508345	Macrophage -> T cells CD4+ (TNBC.old)	3.56018e-05	Macrophage -> T cells CD4+	TNBC.old
Macrophage	T cells CD4+	PGE2-PTGES2	PTGER4	0	3	PGE2-PTGES2_PTGER4	PGE2-PTGES2 - PTGER4	Prostaglandin	Non-protein Signaling	PMID: 34949672;PMID: 21508345	Macrophage -> T cells CD4+ (TNBC.old)	3.56018e-05	Macrophage -> T cells CD4+	TNBC.young
Macrophage	Monocyte	PGE2-PTGES2	PTGER4	0.0837027	3	PGE2-PTGES2_PTGER4	PGE2-PTGES2 - PTGER4	Prostaglandin	Non-protein Signaling	PMID: 34949672;PMID: 21508345	Macrophage -> Monocyte (TNBC.old)	6.47832e-06	Macrophage -> Monocyte	TNBC.old
Macrophage	Monocyte	PGE2-PTGES2	PTGER4	0	3	PGE2-PTGES2_PTGER4	PGE2-PTGES2 - PTGER4	Prostaglandin	Non-protein Signaling	PMID: 34949672;PMID: 21508345	Macrophage -> Monocyte (TNBC.old)	6.47832e-06	Macrophage -> Monocyte	TNBC.young
Macrophage	Macrophage	PGE2-PTGES2	PTGER4	0.0910293	3	PGE2-PTGES2_PTGER4	PGE2-PTGES2 - PTGER4	Prostaglandin	Non-protein Signaling	PMID: 34949672;PMID: 21508345	Macrophage -> Macrophage (TNBC.old)	1.69461e-05	Macrophage -> Macrophage	TNBC.old
Macrophage	Macrophage	PGE2-PTGES2	PTGER4	0	3	PGE2-PTGES2_PTGER4	PGE2-PTGES2 - PTGER4	Prostaglandin	Non-protein Signaling	PMID: 34949672;PMID: 21508345	Macrophage -> Macrophage (TNBC.old)	1.69461e-05	Macrophage -> Macrophage	TNBC.young
Cancer Basal SC	T cells CD8+	PGE2-PTGES2	PTGER4	0.0967038	3	PGE2-PTGES2_PTGER4	PGE2-PTGES2 - PTGER4	Prostaglandin	Non-protein Signaling	PMID: 34949672;PMID: 21508345	Cancer Basal SC -> T cells CD8+ (TNBC.old)	3.22868e-05	Cancer Basal SC -> T cells CD8+	TNBC.old
Cancer Basal SC	T cells CD8+	PGE2-PTGES2	PTGER4	0	3	PGE2-PTGES2_PTGER4	PGE2-PTGES2 - PTGER4	Prostaglandin	Non-protein Signaling	PMID: 34949672;PMID: 21508345	Cancer Basal SC -> T cells CD8+ (TNBC.old)	3.22868e-05	Cancer Basal SC -> T cells CD8+	TNBC.young
Cancer Basal SC	T cells CD4+	PGE2-PTGES2	PTGER4	0.0981044	3	PGE2-PTGES2_PTGER4	PGE2-PTGES2 - PTGER4	Prostaglandin	Non-protein Signaling	PMID: 34949672;PMID: 21508345	Cancer Basal SC -> T cells CD4+ (TNBC.old)	3.7423e-05	Cancer Basal SC -> T cells CD4+	TNBC.old
Cancer Basal SC	T cells CD4+	PGE2-PTGES2	PTGER4	0	3	PGE2-PTGES2_PTGER4	PGE2-PTGES2 - PTGER4	Prostaglandin	Non-protein Signaling	PMID: 34949672;PMID: 21508345	Cancer Basal SC -> T cells CD4+ (TNBC.old)	3.7423e-05	Cancer Basal SC -> T cells CD4+	TNBC.young
Cancer Basal SC	Monocyte	PGE2-PTGES2	PTGER4	0.0840554	3	PGE2-PTGES2_PTGER4	PGE2-PTGES2 - PTGER4	Prostaglandin	Non-protein Signaling	PMID: 34949672;PMID: 21508345	Cancer Basal SC -> Monocyte (TNBC.old)	6.81142e-06	Cancer Basal SC -> Monocyte	TNBC.old
Cancer Basal SC	Monocyte	PGE2-PTGES2	PTGER4	0	3	PGE2-PTGES2_PTGER4	PGE2-PTGES2 - PTGER4	Prostaglandin	Non-protein Signaling	PMID: 34949672;PMID: 21508345	Cancer Basal SC -> Monocyte (TNBC.old)	6.81142e-06	Cancer Basal SC -> Monocyte	TNBC.young
Cancer Basal SC	Macrophage	PGE2-PTGES2	PTGER4	0.0914467	3	PGE2-PTGES2_PTGER4	PGE2-PTGES2 - PTGER4	Prostaglandin	Non-protein Signaling	PMID: 34949672;PMID: 21508345	Cancer Basal SC -> Macrophage (TNBC.old)	1.78175e-05	Cancer Basal SC -> Macrophage	TNBC.old
Cancer Basal SC	Macrophage	PGE2-PTGES2	PTGER4	0	3	PGE2-PTGES2_PTGER4	PGE2-PTGES2 - PTGER4	Prostaglandin	Non-protein Signaling	PMID: 34949672;PMID: 21508345	Cancer Basal SC -> Macrophage (TNBC.old)	1.78175e-05	Cancer Basal SC -> Macrophage	TNBC.young
T cells CD8+	T cells CD8+	PGE2-PTGES3	PTGER4	0.127745	3	PGE2-PTGES3_PTGER4	PGE2-PTGES3 - PTGER4	Prostaglandin	Non-protein Signaling	PMID: 34949672;PMID: 21508345	T cells CD8+ -> T cells CD8+ (TNBC.old)	0.000398372	T cells CD8+ -> T cells CD8+	TNBC.old
T cells CD8+	T cells CD8+	PGE2-PTGES3	PTGER4	0	3	PGE2-PTGES3_PTGER4	PGE2-PTGES3 - PTGER4	Prostaglandin	Non-protein Signaling	PMID: 34949672;PMID: 21508345	T cells CD8+ -> T cells CD8+ (TNBC.old)	0.000398372	T cells CD8+ -> T cells CD8+	TNBC.young
T cells CD8+	T cells CD4+	PGE2-PTGES3	PTGER4	0.130209	3	PGE2-PTGES3_PTGER4	PGE2-PTGES3 - PTGER4	Prostaglandin	Non-protein Signaling	PMID: 34949672;PMID: 21508345	T cells CD8+ -> T cells CD4+ (TNBC.old)	0.000461998	T cells CD8+ -> T cells CD4+	TNBC.old
T cells CD8+	T cells CD4+	PGE2-PTGES3	PTGER4	0	3	PGE2-PTGES3_PTGER4	PGE2-PTGES3 - PTGER4	Prostaglandin	Non-protein Signaling	PMID: 34949672;PMID: 21508345	T cells CD8+ -> T cells CD4+ (TNBC.old)	0.000461998	T cells CD8+ -> T cells CD4+	TNBC.young
T cells CD8+	Monocyte	PGE2-PTGES3	PTGER4	0.106649	3	PGE2-PTGES3_PTGER4	PGE2-PTGES3 - PTGER4	Prostaglandin	Non-protein Signaling	PMID: 34949672;PMID: 21508345	T cells CD8+ -> Monocyte (TNBC.old)	8.46862e-05	T cells CD8+ -> Monocyte	TNBC.old
T cells CD8+	Monocyte	PGE2-PTGES3	PTGER4	0	3	PGE2-PTGES3_PTGER4	PGE2-PTGES3 - PTGER4	Prostaglandin	Non-protein Signaling	PMID: 34949672;PMID: 21508345	T cells CD8+ -> Monocyte (TNBC.old)	8.46862e-05	T cells CD8+ -> Monocyte	TNBC.young
T cells CD8+	Macrophage	PGE2-PTGES3	PTGER4	0.118836	3	PGE2-PTGES3_PTGER4	PGE2-PTGES3 - PTGER4	Prostaglandin	Non-protein Signaling	PMID: 34949672;PMID: 21508345	T cells CD8+ -> Macrophage (TNBC.old)	0.000221532	T cells CD8+ -> Macrophage	TNBC.old
T cells CD8+	Macrophage	PGE2-PTGES3	PTGER4	0	3	PGE2-PTGES3_PTGER4	PGE2-PTGES3 - PTGER4	Prostaglandin	Non-protein Signaling	PMID: 34949672;PMID: 21508345	T cells CD8+ -> Macrophage (TNBC.old)	0.000221532	T cells CD8+ -> Macrophage	TNBC.young
T cells CD4+	T cells CD8+	PGE2-PTGES3	PTGER4	0.129455	3	PGE2-PTGES3_PTGER4	PGE2-PTGES3 - PTGER4	Prostaglandin	Non-protein Signaling	PMID: 34949672;PMID: 21508345	T cells CD4+ -> T cells CD8+ (TNBC.old)	0.000441794	T cells CD4+ -> T cells CD8+	TNBC.old
T cells CD4+	T cells CD8+	PGE2-PTGES3	PTGER4	0	3	PGE2-PTGES3_PTGER4	PGE2-PTGES3 - PTGER4	Prostaglandin	Non-protein Signaling	PMID: 34949672;PMID: 21508345	T cells CD4+ -> T cells CD8+ (TNBC.old)	0.000441794	T cells CD4+ -> T cells CD8+	TNBC.young
T cells CD4+	T cells CD4+	PGE2-PTGES3	PTGER4	0.131986	3	PGE2-PTGES3_PTGER4	PGE2-PTGES3 - PTGER4	Prostaglandin	Non-protein Signaling	PMID: 34949672;PMID: 21508345	T cells CD4+ -> T cells CD4+ (TNBC.old)	0.000512332	T cells CD4+ -> T cells CD4+	TNBC.old
T cells CD4+	T cells CD4+	PGE2-PTGES3	PTGER4	0	3	PGE2-PTGES3_PTGER4	PGE2-PTGES3 - PTGER4	Prostaglandin	Non-protein Signaling	PMID: 34949672;PMID: 21508345	T cells CD4+ -> T cells CD4+ (TNBC.old)	0.000512332	T cells CD4+ -> T cells CD4+	TNBC.young
T cells CD4+	Monocyte	PGE2-PTGES3	PTGER4	0.107831	3	PGE2-PTGES3_PTGER4	PGE2-PTGES3 - PTGER4	Prostaglandin	Non-protein Signaling	PMID: 34949672;PMID: 21508345	T cells CD4+ -> Monocyte (TNBC.old)	9.38566e-05	T cells CD4+ -> Monocyte	TNBC.old
T cells CD4+	Monocyte	PGE2-PTGES3	PTGER4	0	3	PGE2-PTGES3_PTGER4	PGE2-PTGES3 - PTGER4	Prostaglandin	Non-protein Signaling	PMID: 34949672;PMID: 21508345	T cells CD4+ -> Monocyte (TNBC.old)	9.38566e-05	T cells CD4+ -> Monocyte	TNBC.young
T cells CD4+	Macrophage	PGE2-PTGES3	PTGER4	0.120306	3	PGE2-PTGES3_PTGER4	PGE2-PTGES3 - PTGER4	Prostaglandin	Non-protein Signaling	PMID: 34949672;PMID: 21508345	T cells CD4+ -> Macrophage (TNBC.old)	0.000245521	T cells CD4+ -> Macrophage	TNBC.old
T cells CD4+	Macrophage	PGE2-PTGES3	PTGER4	0	3	PGE2-PTGES3_PTGER4	PGE2-PTGES3 - PTGER4	Prostaglandin	Non-protein Signaling	PMID: 34949672;PMID: 21508345	T cells CD4+ -> Macrophage (TNBC.old)	0.000245521	T cells CD4+ -> Macrophage	TNBC.young
Monocyte	T cells CD8+	PGE2-PTGES3	PTGER4	0.109308	3	PGE2-PTGES3_PTGER4	PGE2-PTGES3 - PTGER4	Prostaglandin	Non-protein Signaling	PMID: 34949672;PMID: 21508345	Monocyte -> T cells CD8+ (TNBC.old)	0.000106386	Monocyte -> T cells CD8+	TNBC.old
Monocyte	T cells CD8+	PGE2-PTGES3	PTGER4	0	3	PGE2-PTGES3_PTGER4	PGE2-PTGES3 - PTGER4	Prostaglandin	Non-protein Signaling	PMID: 34949672;PMID: 21508345	Monocyte -> T cells CD8+ (TNBC.old)	0.000106386	Monocyte -> T cells CD8+	TNBC.young
Monocyte	T cells CD4+	PGE2-PTGES3	PTGER4	0.111105	3	PGE2-PTGES3_PTGER4	PGE2-PTGES3 - PTGER4	Prostaglandin	Non-protein Signaling	PMID: 34949672;PMID: 21508345	Monocyte -> T cells CD4+ (TNBC.old)	0.000123354	Monocyte -> T cells CD4+	TNBC.old
Monocyte	T cells CD4+	PGE2-PTGES3	PTGER4	0	3	PGE2-PTGES3_PTGER4	PGE2-PTGES3 - PTGER4	Prostaglandin	Non-protein Signaling	PMID: 34949672;PMID: 21508345	Monocyte -> T cells CD4+ (TNBC.old)	0.000123354	Monocyte -> T cells CD4+	TNBC.young
Monocyte	Monocyte	PGE2-PTGES3	PTGER4	0.0934615	3	PGE2-PTGES3_PTGER4	PGE2-PTGES3 - PTGER4	Prostaglandin	Non-protein Signaling	PMID: 34949672;PMID: 21508345	Monocyte -> Monocyte (TNBC.old)	2.25541e-05	Monocyte -> Monocyte	TNBC.old
Monocyte	Monocyte	PGE2-PTGES3	PTGER4	0	3	PGE2-PTGES3_PTGER4	PGE2-PTGES3 - PTGER4	Prostaglandin	Non-protein Signaling	PMID: 34949672;PMID: 21508345	Monocyte -> Monocyte (TNBC.old)	2.25541e-05	Monocyte -> Monocyte	TNBC.young
Monocyte	Macrophage	PGE2-PTGES3	PTGER4	0.102691	3	PGE2-PTGES3_PTGER4	PGE2-PTGES3 - PTGER4	Prostaglandin	Non-protein Signaling	PMID: 34949672;PMID: 21508345	Monocyte -> Macrophage (TNBC.old)	5.89989e-05	Monocyte -> Macrophage	TNBC.old
Monocyte	Macrophage	PGE2-PTGES3	PTGER4	0	3	PGE2-PTGES3_PTGER4	PGE2-PTGES3 - PTGER4	Prostaglandin	Non-protein Signaling	PMID: 34949672;PMID: 21508345	Monocyte -> Macrophage (TNBC.old)	5.89989e-05	Monocyte -> Macrophage	TNBC.young
Macrophage	T cells CD8+	PGE2-PTGES3	PTGER4	0.123202	3	PGE2-PTGES3_PTGER4	PGE2-PTGES3 - PTGER4	Prostaglandin	Non-protein Signaling	PMID: 34949672;PMID: 21508345	Macrophage -> T cells CD8+ (TNBC.old)	0.000298494	Macrophage -> T cells CD8+	TNBC.old
Macrophage	T cells CD8+	PGE2-PTGES3	PTGER4	0	3	PGE2-PTGES3_PTGER4	PGE2-PTGES3 - PTGER4	Prostaglandin	Non-protein Signaling	PMID: 34949672;PMID: 21508345	Macrophage -> T cells CD8+ (TNBC.old)	0.000298494	Macrophage -> T cells CD8+	TNBC.young
Macrophage	T cells CD4+	PGE2-PTGES3	PTGER4	0.12549	3	PGE2-PTGES3_PTGER4	PGE2-PTGES3 - PTGER4	Prostaglandin	Non-protein Signaling	PMID: 34949672;PMID: 21508345	Macrophage -> T cells CD4+ (TNBC.old)	0.000346111	Macrophage -> T cells CD4+	TNBC.old
Macrophage	T cells CD4+	PGE2-PTGES3	PTGER4	0	3	PGE2-PTGES3_PTGER4	PGE2-PTGES3 - PTGER4	Prostaglandin	Non-protein Signaling	PMID: 34949672;PMID: 21508345	Macrophage -> T cells CD4+ (TNBC.old)	0.000346111	Macrophage -> T cells CD4+	TNBC.young
Macrophage	Monocyte	PGE2-PTGES3	PTGER4	0.103439	3	PGE2-PTGES3_PTGER4	PGE2-PTGES3 - PTGER4	Prostaglandin	Non-protein Signaling	PMID: 34949672;PMID: 21508345	Macrophage -> Monocyte (TNBC.old)	6.33065e-05	Macrophage -> Monocyte	TNBC.old
Macrophage	Monocyte	PGE2-PTGES3	PTGER4	0	3	PGE2-PTGES3_PTGER4	PGE2-PTGES3 - PTGER4	Prostaglandin	Non-protein Signaling	PMID: 34949672;PMID: 21508345	Macrophage -> Monocyte (TNBC.old)	6.33065e-05	Macrophage -> Monocyte	TNBC.young
Macrophage	Macrophage	PGE2-PTGES3	PTGER4	0.114864	3	PGE2-PTGES3_PTGER4	PGE2-PTGES3 - PTGER4	Prostaglandin	Non-protein Signaling	PMID: 34949672;PMID: 21508345	Macrophage -> Macrophage (TNBC.old)	0.000165603	Macrophage -> Macrophage	TNBC.old
Macrophage	Macrophage	PGE2-PTGES3	PTGER4	0	3	PGE2-PTGES3_PTGER4	PGE2-PTGES3 - PTGER4	Prostaglandin	Non-protein Signaling	PMID: 34949672;PMID: 21508345	Macrophage -> Macrophage (TNBC.old)	0.000165603	Macrophage -> Macrophage	TNBC.young
Cancer Basal SC	T cells CD8+	PGE2-PTGES3	PTGER4	0.120153	3	PGE2-PTGES3_PTGER4	PGE2-PTGES3 - PTGER4	Prostaglandin	Non-protein Signaling	PMID: 34949672;PMID: 21508345	Cancer Basal SC -> T cells CD8+ (TNBC.old)	0.00024294	Cancer Basal SC -> T cells CD8+	TNBC.old
Cancer Basal SC	T cells CD8+	PGE2-PTGES3	PTGER4	0	3	PGE2-PTGES3_PTGER4	PGE2-PTGES3 - PTGER4	Prostaglandin	Non-protein Signaling	PMID: 34949672;PMID: 21508345	Cancer Basal SC -> T cells CD8+ (TNBC.old)	0.00024294	Cancer Basal SC -> T cells CD8+	TNBC.young
Cancer Basal SC	T cells CD4+	PGE2-PTGES3	PTGER4	0.12233	3	PGE2-PTGES3_PTGER4	PGE2-PTGES3 - PTGER4	Prostaglandin	Non-protein Signaling	PMID: 34949672;PMID: 21508345	Cancer Basal SC -> T cells CD4+ (TNBC.old)	0.000281707	Cancer Basal SC -> T cells CD4+	TNBC.old
Cancer Basal SC	T cells CD4+	PGE2-PTGES3	PTGER4	0	3	PGE2-PTGES3_PTGER4	PGE2-PTGES3 - PTGER4	Prostaglandin	Non-protein Signaling	PMID: 34949672;PMID: 21508345	Cancer Basal SC -> T cells CD4+ (TNBC.old)	0.000281707	Cancer Basal SC -> T cells CD4+	TNBC.young
Cancer Basal SC	Monocyte	PGE2-PTGES3	PTGER4	0.101288	3	PGE2-PTGES3_PTGER4	PGE2-PTGES3 - PTGER4	Prostaglandin	Non-protein Signaling	PMID: 34949672;PMID: 21508345	Cancer Basal SC -> Monocyte (TNBC.old)	5.15566e-05	Cancer Basal SC -> Monocyte	TNBC.old
Cancer Basal SC	Monocyte	PGE2-PTGES3	PTGER4	0	3	PGE2-PTGES3_PTGER4	PGE2-PTGES3 - PTGER4	Prostaglandin	Non-protein Signaling	PMID: 34949672;PMID: 21508345	Cancer Basal SC -> Monocyte (TNBC.old)	5.15566e-05	Cancer Basal SC -> Monocyte	TNBC.young
Cancer Basal SC	Macrophage	PGE2-PTGES3	PTGER4	0.112218	3	PGE2-PTGES3_PTGER4	PGE2-PTGES3 - PTGER4	Prostaglandin	Non-protein Signaling	PMID: 34949672;PMID: 21508345	Cancer Basal SC -> Macrophage (TNBC.old)	0.000134867	Cancer Basal SC -> Macrophage	TNBC.old
Cancer Basal SC	Macrophage	PGE2-PTGES3	PTGER4	0	3	PGE2-PTGES3_PTGER4	PGE2-PTGES3 - PTGER4	Prostaglandin	Non-protein Signaling	PMID: 34949672;PMID: 21508345	Cancer Basal SC -> Macrophage (TNBC.old)	0.000134867	Cancer Basal SC -> Macrophage	TNBC.young
[truncated: 1,056 more rows]

## Sheet: ER+ all LR pairs
Figure 6: All Ligand Receptor Pairs, ER+
[truncated: 3,295 more rows]
